# Supplementary material for: Gene networks and expression quantitative trait loci associated with adjuvant chemotherapy response in high-grade serous ovarian cancer
Source: BMC Cancer. 2020 May 13;20:413. doi: 10.1186/s12885-020-06922-1 (PMC7218510; doi:10.1186/s12885-020-06922-1)
Supplement: Supplementary file 5 — Additional file 5: Supplemental Data 5. eQTLs associated with WGCNA genes. [file 12885_2020_6922_MOESM5_ESM.xlsx]

## Sheet: WGCNA_eQTL
snps	gene	statistic	pvalue	FDR	beta
9:34271340	218609_s_at	-5.87391	1.62946e-08	0.000121755	-0.645003
9:34353734	218609_s_at	-5.87391	1.62946e-08	0.000121755	-0.645003
9:34357887	218609_s_at	-5.87391	1.62946e-08	0.000121755	-0.645003
9:34358858	218609_s_at	-5.87391	1.62946e-08	0.000121755	-0.645003
9:34334793	218609_s_at	-5.79087	2.50206e-08	0.000179767	-0.633687
9:34337967	218609_s_at	-5.79087	2.50206e-08	0.000179767	-0.633687
9:34340949	218609_s_at	-5.79087	2.50206e-08	0.000179767	-0.633687
9:34342001	218609_s_at	-5.79087	2.50206e-08	0.000179767	-0.633687
9:34342634	218609_s_at	-5.79087	2.50206e-08	0.000179767	-0.633687
9:34349230	218609_s_at	-5.79087	2.50206e-08	0.000179767	-0.633687
9:34353879	218609_s_at	-5.60813	6.3366e-08	0.000415298	-0.6305
9:34270176	218609_s_at	-5.5356	9.11096e-08	0.000572539	-0.631306
9:34332740	218609_s_at	-5.52378	9.66351e-08	0.000603208	-0.618509
9:34336342	218609_s_at	-5.52378	9.66351e-08	0.000603208	-0.618509
9:34336681	218609_s_at	-5.52378	9.66351e-08	0.000603208	-0.618509
9:34338552	218609_s_at	-5.52378	9.66351e-08	0.000603208	-0.618509
9:34346282	218609_s_at	-5.52378	9.66351e-08	0.000603208	-0.618509
9:34362348	218609_s_at	-5.48808	1.15377e-07	0.000702795	-0.605
9:34368674	218609_s_at	-5.48808	1.15377e-07	0.000702795	-0.605
9:34371788	218609_s_at	-5.48808	1.15377e-07	0.000702795	-0.605
9:34338154	218609_s_at	-5.42895	1.54479e-07	0.000898148	-0.576942
9:34268702	218609_s_at	-5.41569	1.64879e-07	0.000950076	-0.589452
9:34269079	218609_s_at	-5.41569	1.64879e-07	0.000950076	-0.589452
9:34271381	218609_s_at	-5.41569	1.64879e-07	0.000950076	-0.589452
9:34282388	218609_s_at	-5.41569	1.64879e-07	0.000950076	-0.589452
9:34284727	218609_s_at	-5.41569	1.64879e-07	0.000950076	-0.589452
9:34284752	218609_s_at	-5.41569	1.64879e-07	0.000950076	-0.589452
9:34299264	218609_s_at	-5.41569	1.64879e-07	0.000950076	-0.589452
9:34305075	218609_s_at	-5.41569	1.64879e-07	0.000950076	-0.589452
9:34305076	218609_s_at	-5.41569	1.64879e-07	0.000950076	-0.589452
9:34306746	218609_s_at	-5.41569	1.64879e-07	0.000950076	-0.589452
9:34307722	218609_s_at	-5.41569	1.64879e-07	0.000950076	-0.589452
9:34310083	218609_s_at	-5.41569	1.64879e-07	0.000950076	-0.589452
9:34311711	218609_s_at	-5.41569	1.64879e-07	0.000950076	-0.589452
9:34312748	218609_s_at	-5.41569	1.64879e-07	0.000950076	-0.589452
9:34314383	218609_s_at	-5.41569	1.64879e-07	0.000950076	-0.589452
9:34317367	218609_s_at	-5.41569	1.64879e-07	0.000950076	-0.589452
9:34318289	218609_s_at	-5.41569	1.64879e-07	0.000950076	-0.589452
9:34320195	218609_s_at	-5.41569	1.64879e-07	0.000950076	-0.589452
9:34324677	218609_s_at	-5.41569	1.64879e-07	0.000950076	-0.589452
9:21620639	204918_s_at	-5.35642	2.2031e-07	0.00120115	-1.18214
9:34326983	218609_s_at	-5.34147	2.36937e-07	0.00128193	-0.579467
9:34329110	218609_s_at	-5.34147	2.36937e-07	0.00128193	-0.579467
9:34329851	218609_s_at	-5.34147	2.36937e-07	0.00128193	-0.579467
9:34207275	218609_s_at	-5.34031	2.38278e-07	0.00128755	-0.594377
9:34165200	218609_s_at	-5.31358	2.71274e-07	0.00143787	-0.588187
9:34378685	218609_s_at	-5.27869	3.21101e-07	0.00166229	-0.598566
9:34369682	218609_s_at	-5.22738	4.10873e-07	0.00202813	-0.534949
9:34369062	218609_s_at	-5.22227	4.21036e-07	0.00206162	-0.589015
9:34374627	218609_s_at	-5.1726	5.33565e-07	0.00249752	-0.571931
9:34226942	218609_s_at	-5.14807	5.99431e-07	0.00275167	-0.57257
9:34263389	218609_s_at	-5.14807	5.99431e-07	0.00275167	-0.57257
9:34264597	218609_s_at	-5.14807	5.99431e-07	0.00275167	-0.57257
9:34287840	218609_s_at	-5.14807	5.99431e-07	0.00275167	-0.57257
9:34296170	218609_s_at	-5.14807	5.99431e-07	0.00275167	-0.57257
9:34307413	218609_s_at	-5.14807	5.99431e-07	0.00275167	-0.57257
9:34309431	218609_s_at	-5.14807	5.99431e-07	0.00275167	-0.57257
9:34309966	218609_s_at	-5.14807	5.99431e-07	0.00275167	-0.57257
9:34310357	218609_s_at	-5.14807	5.99431e-07	0.00275167	-0.57257
9:34311656	218609_s_at	-5.14807	5.99431e-07	0.00275167	-0.57257
9:34311657	218609_s_at	-5.14807	5.99431e-07	0.00275167	-0.57257
9:34311679	218609_s_at	-5.14807	5.99431e-07	0.00275167	-0.57257
9:34318193	218609_s_at	-5.14807	5.99431e-07	0.00275167	-0.57257
9:34320525	218609_s_at	-5.14807	5.99431e-07	0.00275167	-0.57257
9:34324168	218609_s_at	-5.14807	5.99431e-07	0.00275167	-0.57257
9:34264265	218609_s_at	-5.07763	8.3544e-07	0.00363577	-0.453215
9:34336266	218609_s_at	4.96136	1.43476e-06	0.00558399	0.456047
9:34340521	218609_s_at	4.96136	1.43476e-06	0.00558399	0.456047
9:34340533	218609_s_at	4.96136	1.43476e-06	0.00558399	0.456047
9:34374588	218609_s_at	-4.90738	1.83857e-06	0.00683416	-0.554899
9:34374979	218609_s_at	-4.90738	1.83857e-06	0.00683416	-0.554899
9:34375450	218609_s_at	-4.90738	1.83857e-06	0.00683416	-0.554899
9:34378177	218609_s_at	-4.90738	1.83857e-06	0.00683416	-0.554899
9:34378999	218609_s_at	-4.90738	1.83857e-06	0.00683416	-0.554899
9:34338505	218609_s_at	-4.89336	1.96019e-06	0.00719529	-0.522135
9:34252466	218609_s_at	4.77253	3.38655e-06	0.0112156	0.383108
9:34210732	218609_s_at	4.74337	3.85834e-06	0.0125276	0.432056
7:54915165	218602_s_at	-4.73615	3.98473e-06	0.012888	-1.07322
9:34326120	218609_s_at	4.73077	4.08145e-06	0.0131431	0.439447
9:34329839	218609_s_at	4.73077	4.08145e-06	0.0131431	0.439447
9:34173660	218609_s_at	4.72653	4.15912e-06	0.01336	0.401335
9:34162975	218609_s_at	4.72369	4.21208e-06	0.0134719	0.365854
9:34269993	218609_s_at	4.71726	4.33435e-06	0.0138075	0.431192
9:34272258	218609_s_at	4.71726	4.33435e-06	0.0138075	0.431192
9:34274767	218609_s_at	4.71726	4.33435e-06	0.0138075	0.431192
9:34274770	218609_s_at	4.71726	4.33435e-06	0.0138075	0.431192
9:34275509	218609_s_at	4.71726	4.33435e-06	0.0138075	0.431192
9:34277053	218609_s_at	4.71726	4.33435e-06	0.0138075	0.431192
9:34352323	218609_s_at	4.71619	4.35489e-06	0.0138487	0.422418
9:34172565	218609_s_at	4.69656	4.75121e-06	0.0148111	0.434086
9:34165455	218609_s_at	4.68357	5.03263e-06	0.0155203	0.428623
9:34168515	218609_s_at	4.68357	5.03263e-06	0.0155203	0.428623
9:34171660	218609_s_at	4.68357	5.03263e-06	0.0155203	0.428623
9:34173677	218609_s_at	4.68357	5.03263e-06	0.0155203	0.428623
9:34174013	218609_s_at	4.68357	5.03263e-06	0.0155203	0.428623
9:34176419	218609_s_at	4.68357	5.03263e-06	0.0155203	0.428623
9:34177071	218609_s_at	4.68357	5.03263e-06	0.0155203	0.428623
9:34177284	218609_s_at	4.68357	5.03263e-06	0.0155203	0.428623
9:34185046	218609_s_at	4.68357	5.03263e-06	0.0155203	0.428623
9:34185388	218609_s_at	4.68357	5.03263e-06	0.0155203	0.428623
9:34188421	218609_s_at	4.68357	5.03263e-06	0.0155203	0.428623
9:34192902	218609_s_at	4.68357	5.03263e-06	0.0155203	0.428623
9:34198019	218609_s_at	4.68357	5.03263e-06	0.0155203	0.428623
9:34211524	218609_s_at	4.68357	5.03263e-06	0.0155203	0.428623
9:34217076	218609_s_at	4.68357	5.03263e-06	0.0155203	0.428623
9:34217135	218609_s_at	4.68357	5.03263e-06	0.0155203	0.428623
9:34223937	218609_s_at	4.68357	5.03263e-06	0.0155203	0.428623
9:34227873	218609_s_at	4.68357	5.03263e-06	0.0155203	0.428623
9:34232465	218609_s_at	4.68357	5.03263e-06	0.0155203	0.428623
9:34237233	218609_s_at	4.68357	5.03263e-06	0.0155203	0.428623
9:34244124	218609_s_at	4.68357	5.03263e-06	0.0155203	0.428623
9:34249354	218609_s_at	4.68357	5.03263e-06	0.0155203	0.428623
9:34252127	218609_s_at	4.68357	5.03263e-06	0.0155203	0.428623
9:34263412	218609_s_at	4.68357	5.03263e-06	0.0155203	0.428623
9:34265763	218609_s_at	4.68357	5.03263e-06	0.0155203	0.428623
9:34280054	218609_s_at	4.68357	5.03263e-06	0.0155203	0.428623
9:34280266	218609_s_at	4.68357	5.03263e-06	0.0155203	0.428623
9:34281166	218609_s_at	4.68357	5.03263e-06	0.0155203	0.428623
9:34281390	218609_s_at	4.68357	5.03263e-06	0.0155203	0.428623
9:34282429	218609_s_at	4.68357	5.03263e-06	0.0155203	0.428623
9:34282474	218609_s_at	4.68357	5.03263e-06	0.0155203	0.428623
9:34283306	218609_s_at	4.68357	5.03263e-06	0.0155203	0.428623
9:34286486	218609_s_at	4.68357	5.03263e-06	0.0155203	0.428623
9:34288421	218609_s_at	4.68357	5.03263e-06	0.0155203	0.428623
9:34301392	218609_s_at	4.68357	5.03263e-06	0.0155203	0.428623
9:34302153	218609_s_at	4.68357	5.03263e-06	0.0155203	0.428623
9:34303922	218609_s_at	4.68357	5.03263e-06	0.0155203	0.428623
9:34306571	218609_s_at	4.68357	5.03263e-06	0.0155203	0.428623
9:34313478	218609_s_at	4.68357	5.03263e-06	0.0155203	0.428623
9:34320264	218609_s_at	4.68357	5.03263e-06	0.0155203	0.428623
9:34307858	218609_s_at	4.67406	5.24849e-06	0.0160515	0.427399
9:34228567	218609_s_at	4.6674	5.40493e-06	0.0163301	0.43272
9:34228578	218609_s_at	4.6674	5.40493e-06	0.0163301	0.43272
9:34360017	218609_s_at	4.66679	5.41954e-06	0.0163695	0.419348
9:34348743	218609_s_at	4.66664	5.42326e-06	0.016377	0.425287
9:34349863	218609_s_at	4.66664	5.42326e-06	0.016377	0.425287
9:34366134	218609_s_at	4.65813	5.63051e-06	0.0168672	0.431854
9:34167694	218609_s_at	4.63711	6.1757e-06	0.0180995	0.431534
9:34167721	218609_s_at	4.63711	6.1757e-06	0.0180995	0.431534
9:34168112	218609_s_at	4.63711	6.1757e-06	0.0180995	0.431534
9:34169323	218609_s_at	4.63711	6.1757e-06	0.0180995	0.431534
9:34169439	218609_s_at	4.63711	6.1757e-06	0.0180995	0.431534
9:34170980	218609_s_at	4.63711	6.1757e-06	0.0180995	0.431534
9:34175561	218609_s_at	4.63711	6.1757e-06	0.0180995	0.431534
9:34181651	218609_s_at	4.63711	6.1757e-06	0.0180995	0.431534
9:34204241	218609_s_at	4.63711	6.1757e-06	0.0180995	0.431534
9:34205946	218609_s_at	4.63711	6.1757e-06	0.0180995	0.431534
9:34208685	218609_s_at	4.63711	6.1757e-06	0.0180995	0.431534
9:34210872	218609_s_at	4.63711	6.1757e-06	0.0180995	0.431534
9:34211942	218609_s_at	4.63711	6.1757e-06	0.0180995	0.431534
9:34215270	218609_s_at	4.63711	6.1757e-06	0.0180995	0.431534
9:34216384	218609_s_at	4.63711	6.1757e-06	0.0180995	0.431534
9:34218522	218609_s_at	4.63711	6.1757e-06	0.0180995	0.431534
9:34182691	218609_s_at	-4.62824	6.42062e-06	0.0186596	-0.492166
9:34370020	218609_s_at	4.58284	7.82849e-06	0.0219809	0.365127
9:34345782	218609_s_at	4.57743	8.01497e-06	0.022406	0.436612
9:34326936	218609_s_at	4.552	8.94994e-06	0.0243109	0.417901
9:34294546	218609_s_at	4.51854	1.03408e-05	0.0272813	0.417851
9:34312301	218609_s_at	4.51038	1.07106e-05	0.0280432	0.408127
9:34318708	218609_s_at	4.51038	1.07106e-05	0.0280432	0.408127
9:34320443	218609_s_at	4.51038	1.07106e-05	0.0280432	0.408127
9:34349232	218609_s_at	4.50277	1.10665e-05	0.0287364	0.411308
9:21319732	213233_s_at	4.50174	1.11155e-05	0.0288324	0.733059
9:34162689	218609_s_at	4.48522	1.19317e-05	0.0305634	0.437991
9:34360287	218609_s_at	4.48181	1.21074e-05	0.0309253	0.410635
9:34267123	218609_s_at	4.48031	1.2185e-05	0.03107	0.422492
9:34372873	218609_s_at	4.47035	1.27152e-05	0.0318231	0.410253
9:34373482	218609_s_at	4.47035	1.27152e-05	0.0318231	0.410253
9:34374507	218609_s_at	4.47035	1.27152e-05	0.0318231	0.410253
9:34374849	218609_s_at	4.47035	1.27152e-05	0.0318231	0.410253
9:34382175	218609_s_at	4.47035	1.27152e-05	0.0318231	0.410253
9:34189833	218609_s_at	4.43424	1.48287e-05	0.0358982	0.425749
9:33931870	200880_at	4.42343	1.55245e-05	0.0372792	0.833087
7:54577074	218602_s_at	-4.39091	1.78122e-05	0.0414388	-0.784393
7:54581117	218602_s_at	-4.39091	1.78122e-05	0.0414388	-0.784393
7:54582560	218602_s_at	-4.39091	1.78122e-05	0.0414388	-0.784393
7:54583003	218602_s_at	-4.39091	1.78122e-05	0.0414388	-0.784393
7:54584894	218602_s_at	-4.39091	1.78122e-05	0.0414388	-0.784393
7:54587557	218602_s_at	-4.39091	1.78122e-05	0.0414388	-0.784393
7:54587854	218602_s_at	-4.39091	1.78122e-05	0.0414388	-0.784393
7:54589382	218602_s_at	-4.39091	1.78122e-05	0.0414388	-0.784393
7:54589569	218602_s_at	-4.39091	1.78122e-05	0.0414388	-0.784393
7:54589639	218602_s_at	-4.39091	1.78122e-05	0.0414388	-0.784393
7:54591167	218602_s_at	-4.39091	1.78122e-05	0.0414388	-0.784393
7:54591916	218602_s_at	-4.39091	1.78122e-05	0.0414388	-0.784393
7:54592809	218602_s_at	-4.39091	1.78122e-05	0.0414388	-0.784393
7:54593651	218602_s_at	-4.39091	1.78122e-05	0.0414388	-0.784393
7:54597147	218602_s_at	-4.39091	1.78122e-05	0.0414388	-0.784393
9:33601181	221490_at	-4.38626	1.81644e-05	0.0420779	-0.89972
9:14754428	209290_s_at	4.37387	1.91363e-05	0.0436995	1.51851
9:4490134	213664_at	4.34618	2.14915e-05	0.0477474	0.431046
9:34184628	218609_s_at	-4.33945	2.21055e-05	0.0487758	-0.349366
