# Supplementary material for: Gene networks and expression quantitative trait loci associated with adjuvant chemotherapy response in high-grade serous ovarian cancer
Source: BMC Cancer. 2020 May 13;20:413. doi: 10.1186/s12885-020-06922-1 (PMC7218510; doi:10.1186/s12885-020-06922-1)
Supplement: Supplementary file 9 — Additional file 9: Supplemental Table 1. Summary statistics of the study cohort. [file 12885_2020_6922_MOESM9_ESM.xlsx]

## Sheet: TCGA OV Full 270
Characteristics of the classified TCGA HGSOC patient cohort
	Sensitive (n=160)	Resistant (n=110)	P value	All cases (n=270)
Age
Mean	57.28	61.23	0.0041 a	58.89
Range	(26 - 87)	(38 - 87)		(26 - 87)
Race
Asian	7 (4.38%)	2 (1.82%)	0.12 b	9 (3.34%)
Black or African American	4 (2.5%)	6 (5.46%)		10 (3.71%)
White	139 (86.88%)	100 (90.91%)		239 (88.52%)
Not reported	10 (6.25%)	2 (1.82%)		12 (4.45%)
Primary site (ICD-O-3)
Retroperitoneum and peritoneum (C48)	2 (1.25%)	1 (0.91%)	0.3 b	3 (1.12%)
Ovary (C56)	158 (98.75%)	109 (99.1%)		267 (98.89%)
Histology (ICD-O-3)
8441/3	158 (98.75%)	110 (100%)	1 b	268 (99.26%)
8460/3	1 (0.63%)	0 (0%)		1 (0.38%)
8461/3	1 (0.63%)	0 (0%)		1 (0.38%)
Grade
G1	2 (1.25%)	0 (0%)	0.24 b	2 (0.75%)
G2	24 (15%)	10 (9.1%)		34 (12.6%)
G3	133 (83.13%)	98 (89.1%)		231 (85.56%)
G4	0 (0%)	1 (0.91%)		1 (0.38%)
GX	1 (0.63%)	1 (0.91%)		2 (0.75%)
Stage
I	3 (1.88%)	0 (0%)	0.17 b	3 (1.12%)
II	9 (5.63%)	2 (1.82%)		11 (4.08%)
III	130 (81.25%)	91 (82.73%)		221 (81.86%)
IV	18 (11.25%)	17 (15.46%)		35 (12.97%)
Cytoreductive surgery outcome
Optimal (≤ 10 mm)	106 (66.25%)	72 (65.46%)	0.22 c	178 (65.93%)
Suboptimal (< 10 mm)	37 (23.13%)	32 (29.1%)		69 (25.56%)
Unknown	17 (10.63%)	6 (5.46%)		23 (8.52%)
Progression free survival
Number of recurrence events	130 (81.25%)	110 (100%)	3.83E-06 c	240 (88.89%)
Median months	25.21	9.23	3.69E-39 a	18.16
95% CI of median	(23.24 - 27.19)	(7.21 - 11.26)		(16.19 - 20.13)
Overall survival
Number of mortality events	61 (38.13%)	84 (76.37%)	1.3E-09 c	145 (53.71%)
Median months	51.64	24.41	4.64E-13 a	36.24
95% CI of median	(49.68 - 53.61)	(22.43 - 26.38)		(34.27 - 38.21)
Adjuvant chemotherapy regimen
Platinum agent only	6 (3.75%)	5 (4.55%)	0.7624 b	11 (4.07%)
Platinum/Taxane combination	154 (96.25%)	105 (95.45%)		259 (95.93%)
Primary tumor subtype (mRNA)
Differentiated	45 (28.13%)	29 (26.37%)	0.47 c	74 (27.41%)
Immunoreactive	26 (16.25%)	15 (13.64%)		41 (15.19%)
Mesenchymal	24 (15%)	21 (19.1%)		45 (16.67%)
Proliferative	35 (21.88%)	31 (28.19%)		66 (24.45%)
Subtype unknown	30 (18.75%)	14 (12.73%)		44 (16.3%)
Total cases	160	110		270
Median follow up time (months)				31.87
a p-value based on t-test b p-value based on Fisher's Exact test c p-value based on Chi-Square test

## Sheet: TCGA OV expression
Characteristics of the TCGA HGSOC patient cohort with available expression microarray data
	Sensitive (n=135)	Resistant (n=99)	P value	All cases (n=234)
Age
Mean	57.8	61.5	0.012 a	59.36
Range	(30 - 87)	(38 - 87)		(30 - 87)
Race
Asian	5 (3.71%)	2 (2.03%)	0.23 b	7 (3%)
Black or African American	2 (1.49%)	5 (5.06%)		7 (3%)
White	123 (91.12%)	91 (91.92%)		214 (91.46%)
Not reported	5 (3.71%)	1 (1.02%)		6 (2.57%)
Primary site (ICD-O-3)
Retroperitoneum and peritoneum (C48)	1 (0.75%)	1 (1.02%)	0.66 b	2 (0.86%)
Ovary (C56)	134 (99.26%)	98 (98.99%)		232 (99.15%)
Histology (ICD-O-3)
8441/3	134 (99.26%)	99 (100%)	1 b	233 (99.58%)
8460/3	0 (0%)	0 (0%)		0 (0%)
8461/3	1 (0.75%)	0 (0%)		1 (0.43%)
Grade
G1	1 (0.75%)	0 (0%)	0.15 b	1 (0.43%)
G2	23 (17.04%)	9 (9.1%)		32 (13.68%)
G3	110 (81.49%)	88 (88.89%)		198 (84.62%)
G4	0 (0%)	1 (1.02%)		1 (0.43%)
GX	1 (0.75%)	1 (1.02%)		2 (0.86%)
Stage
I	2 (1.49%)	0 (0%)	0.3 b	2 (0.86%)
II	8 (5.93%)	2 (2.03%)		10 (4.28%)
III	109 (80.75%)	82 (82.83%)		191 (81.63%)
IV	16 (11.86%)	15 (15.16%)		31 (13.25%)
Cytoreductive surgery outcome
Optimal (≤ 10 mm)	86 (63.71%)	67 (67.68%)	0.14 c	153 (65.39%)
Suboptimal (< 10 mm)	32 (23.71%)	27 (27.28%)		59 (25.22%)
Unknown	17 (12.6%)	5 (5.06%)		22 (9.41%)
Progression free survival
Number of recurrence events	116 (85.93%)	99 (100%)	2.6E-04 c	215 (91.89%)
Median months	25.08	9.23	1.59E-32 a	18.14
95% CI of median	(23.11 - 27.05)	(7.2 - 11.26)		(16.17 - 20.11)
Overall survival
Number of mortality events	59 (43.71%)	78 (78.79%)	1.53E-07 c	137 (58.55%)
Median months	51.91	25.89	3.15E-12 a	36.27
95% CI of median	(49.94 - 53.88)	(23.91 - 27.86)		(34.3 - 38.24)
Adjuvant chemotherapy regimen
Platinum agent only	6 (4.44%)	5 (5.05%)	1 b	11 (4.7%)
Platinum/Taxane combination	129 (95.56%)	94 (94.95%)		223 (95.3%)
Primary tumor subtype (mRNA)
Differentiated	45 (33.34%)	29 (29.3%)	0.7 b	74 (31.63%)
Immunoreactive	26 (19.26%)	15 (15.16%)		41 (17.53%)
Mesenchymal	23 (17.04%)	21 (21.22%)		44 (18.81%)
Proliferative	35 (25.93%)	31 (31.32%)		66 (28.21%)
Subtype unknown	6 (4.45%)	3 (3.04%)		9 (3.85%)
Total cases	135	99		234
Median follow up time (months)				33.91
a p-value based on t-test b p-value based on Fisher's Exact test c p-value based on Chi-Square test

## Sheet: TCGA GWAS
Characteristics of the TCGA HGSOC patient cohort with available SNP array data
	Sensitive (n=142)	Resistant (n=98)	P value	All cases (n=240)
Age
Mean	57.35	61.56	0.0049 a	59
Range	(26 - 87)	(40 - 87)		(26 - 87)
Race
Asian	2 (1.41%)	1 (1.03%)	0.24 b	3 (1.25%)
Black or African American	0 (0%)	1 (1.03%)		1 (0.42%)
White	131 (92.26%)	94 (95.92%)		225 (93.75%)
Not reported	9 (6.34%)	2 (2.05%)		11 (4.59%)
Primary site (ICD-O-3)
Retroperitoneum and peritoneum (C48)	2 (1.41%)	1 (1.03%)	0.3 b	3 (1.25%)
Ovary (C56)	140 (98.6%)	97 (98.98%)		237 (98.75%)
Histology (ICD-O-3)
8441/3	141 (99.3%)	98 (100%)	1 b	239 (99.59%)
8460/3	0 (0%)	0 (0%)		0 (0%)
8461/3	1 (0.71%)	0 (0%)		1 (0.42%)
Grade
G1	2 (1.41%)	0 (0%)	0.4 b	2 (0.84%)
G2	20 (14.09%)	9 (9.19%)		29 (12.09%)
G3	119 (83.81%)	87 (88.78%)		206 (85.84%)
G4	0 (0%)	1 (1.03%)		1 (0.42%)
GX	1 (0.71%)	1 (1.03%)		2 (0.84%)
Stage
I	3 (2.12%)	0 (0%)	0.25 b	3 (1.25%)
II	8 (5.64%)	2 (2.05%)		10 (4.17%)
III	116 (81.7%)	82 (83.68%)		198 (82.5%)
IV	15 (10.57%)	14 (14.29%)		29 (12.09%)
Cytoreductive surgery outcome
Optimal (≤ 10 mm)	93 (65.5%)	65 (66.33%)	0.1 c	158 (65.84%)
Suboptimal (< 10 mm)	33 (23.24%)	29 (29.6%)		62 (25.84%)
Unknown	16 (11.27%)	4 (4.09%)		20 (8.34%)
Progression free survival
Number of recurrence events	118 (83.1%)	98 (100%)	4.67E-05 c	216 (90%)
Median months	25.13	9.23	5.38E-36 a	18.21
95% CI of median	(23.15 - 27.1)	(7.2 - 11.26)		(16.24 - 20.18)
Overall survival
Number of mortality events	55 (38.74%)	76 (77.56%)	6.43E-09 c	131 (54.59%)
Median months	50.87	23.3	7.08E-13 a	36.19
95% CI of median	(48.9 - 52.84)	(21.33 - 25.28)		(34.22 - 38.16)
Adjuvant chemotherapy regimen
Platinum agent only	5 (3.52%)	5 (5.1%)	0.7442 b	10 (4.17%)
Platinum/Taxane combination	137 (96.48%)	93 (94.9%)		230 (95.83%)
Primary tumor subtype (mRNA)
Differentiated	41 (28.88%)	25 (25.52%)	0.6 c	66 (27.5%)
Immunoreactive	24 (16.91%)	14 (14.29%)		38 (15.84%)
Mesenchymal	23 (16.2%)	19 (19.39%)		42 (17.5%)
Proliferative	32 (22.54%)	29 (29.6%)		61 (25.42%)
Subtype unknown	22 (15.5%)	11 (11.23%)		33 (13.75%)
Total cases	142	98		240
Median follow up time (months)				32.26
a p-value based on t-test b p-value based on Fisher's Exact test c p-value based on Chi-Square test
