# Supplementary material for: Gene networks and expression quantitative trait loci associated with adjuvant chemotherapy response in high-grade serous ovarian cancer
Source: BMC Cancer. 2020 May 13;20:413. doi: 10.1186/s12885-020-06922-1 (PMC7218510; doi:10.1186/s12885-020-06922-1)
Supplement: Supplementary file 10 — Additional file 10: Supplemental Table 2. Adjuvant treatments given to patients in the study cohort. [file 12885_2020_6922_MOESM10_ESM.xlsx]

## Sheet: TCGA OV Full 270
Adjuvant drug treatments given to patients in the classified TCGA OV cohort
Drug name	Sensitive (N=160)	Resistant (N=110)	All (N=270)
Platinum	160 (100%)	110 (100%)	270 (100%)
Taxane	154 (96.25%)	105 (95.45%)	259 (95.93%)
Gemcitabine	17 (10.63%)	7 (6.36%)	24 (8.89%)
Doxorubicin	1 (0.63%)	6 (5.45%)	7 (2.59%)
Topotecan	2 (1.25%)	5 (4.55%)	7 (2.59%)
Bevacizumab	4 (2.5%)	2 (1.82%)	6 (2.22%)
Tamoxifen	5 (3.13%)	1 (0.91%)	6 (2.22%)
Letrozole	0 (0%)	3 (2.73%)	3 (1.11%)
Cetuximab	2 (1.25%)	0 (0%)	2 (0.74%)
Cyclophosphamide	2 (1.25%)	0 (0%)	2 (0.74%)
Oregovomab	1 (0.63%)	1 (0.91%)	2 (0.74%)
90Y-HU3S193	0 (0%)	1 (0.91%)	1 (0.37%)
Altretamine	1 (0.63%)	0 (0%)	1 (0.37%)
Interferon gamma	1 (0.63%)	0 (0%)	1 (0.37%)
Interleukin-12	0 (0%)	1 (0.91%)	1 (0.37%)
Leuprorelin	0 (0%)	1 (0.91%)	1 (0.37%)
Megestrol acetate	1 (0.63%)	0 (0%)	1 (0.37%)
Trastuzumab	0 (0%)	1 (0.91%)	1 (0.37%)

## Sheet: TCGA OV expression
Adjuvant drug treatments given to patients in the classified TCGA OV cohort with available expression microarray data
Drug name	Sensitive (N=135)	Resistant (N=99)	All (N=234)
Platinum	135 (100%)	99 (100%)	234 (100%)
Taxane	129 (95.56%)	94 (94.95%)	223 (95.3%)
Gemcitabine	15 (11.11%)	6 (6.06%)	21 (8.97%)
Doxorubicin	1 (0.74%)	6 (6.06%)	7 (2.99%)
Tamoxifen	5 (3.7%)	1 (1.01%)	6 (2.56%)
Topotecan	1 (0.74%)	5 (5.05%)	6 (2.56%)
Bevacizumab	3 (2.22%)	1 (1.01%)	4 (1.71%)
Letrozole	0 (0%)	3 (3.03%)	3 (1.28%)
Cetuximab	2 (1.48%)	0 (0%)	2 (0.85%)
Cyclophosphamide	2 (1.48%)	0 (0%)	2 (0.85%)
Oregovomab	1 (0.74%)	1 (1.01%)	2 (0.85%)
90Y-HU3S193	0 (0%)	1 (1.01%)	1 (0.43%)
Altretamine	1 (0.74%)	0 (0%)	1 (0.43%)
Interferon gamma	1 (0.74%)	0 (0%)	1 (0.43%)
Interleukin-12	0 (0%)	1 (1.01%)	1 (0.43%)
Leuprorelin	0 (0%)	1 (1.01%)	1 (0.43%)
Megestrol acetate	1 (0.74%)	0 (0%)	1 (0.43%)
Trastuzumab	0 (0%)	1 (1.01%)	1 (0.43%)

## Sheet: TCGA OV GWAS
Adjuvant drug treatments given to patients in the classified TCGA OV cohort with available SNP array data
Drug name	Sensitive (N=142)	Resistant (N=98)	All (N=240)
Platinum	142 (100%)	98 (100%)	240 (100%)
Taxane	137 (96.48%)	93 (94.9%)	230 (95.83%)
Gemcitabine	16 (11.27%)	5 (5.1%)	21 (8.75%)
Bevacizumab	4 (2.82%)	2 (2.04%)	6 (2.5%)
Doxorubicin	1 (0.7%)	5 (5.1%)	6 (2.5%)
Tamoxifen	5 (3.52%)	0 (0%)	5 (2.08%)
Topotecan	1 (0.7%)	4 (4.08%)	5 (2.08%)
Letrozole	0 (0%)	3 (3.06%)	3 (1.25%)
Cetuximab	2 (1.41%)	0 (0%)	2 (0.83%)
Oregovomab	1 (0.7%)	1 (1.02%)	2 (0.83%)
90Y-HU3S193	0 (0%)	1 (1.02%)	1 (0.42%)
Altretamine	1 (0.7%)	0 (0%)	1 (0.42%)
Cyclophosphamide	1 (0.7%)	0 (0%)	1 (0.42%)
Interferon gamma	1 (0.7%)	0 (0%)	1 (0.42%)
Interleukin-12	0 (0%)	1 (1.02%)	1 (0.42%)
Leuprorelin	0 (0%)	1 (1.02%)	1 (0.42%)
Trastuzumab	0 (0%)	1 (1.02%)	1 (0.42%)
Megestrol acetate	0 (0%)	0 (0%)	0 (0%)
