# Supplementary material for: Gene networks and expression quantitative trait loci associated with adjuvant chemotherapy response in high-grade serous ovarian cancer
Source: BMC Cancer. 2020 May 13;20:413. doi: 10.1186/s12885-020-06922-1 (PMC7218510; doi:10.1186/s12885-020-06922-1)
Supplement: Supplementary file 11 — Additional file 11: Supplemental Table 3. List of all differentially expressed genes. [file 12885_2020_6922_MOESM11_ESM.xlsx]

## Sheet: Differentially expressed genes
Supplemental Table 1. Differentially expressed probes from univeariate analysis.
ProbeID	logFC	AveExpr	t	P.Value	adj.P.Val	Alignments	Gene.Symbol	Gene.Title	Annotation.Description
208648_at	-0.320224	6.71953	-4.71731	4.08181e-06	0.0453367	chr9:35056060-35072621 (-) // 93.19 // p13.3	VCP	valosin containing protein	This probe set was annotated using the Matching Probes based pipeline to a Entrez Gene identifier using 5 transcripts. // false // Matching Probes // A
211009_s_at	-0.444713	5.49576	-4.23442	3.27878e-05	0.182087	chr18:32870299-32888074 (+) // 93.35 // q12.2	ZNF271P	zinc finger protein 271, pseudogene	This probe set was annotated using the Matching Probes based pipeline to a Entrez Gene identifier using 4 transcripts. // false // Matching Probes // A
202584_at	-0.325914	5.34025	-3.96933	9.55547e-05	0.353776	chr9:33294533-33371155 (+) // 94.49 // p13.3	NFX1	nuclear transcription factor, X-box binding 1	This probe set was annotated using the Matching Probes based pipeline to a Entrez Gene identifier using 7 transcripts. // false // Matching Probes // A
216576_x_at	-0.959538	4.74266	-3.5476	0.000468433	0.566525	chr2:89160739-89568031 (-) // 82.53 // p11.2	---	---	This probe set was annotated using the Matching Probes based pipeline to a UniGene identifier using 1 transcripts. // false // Matching Probes // A
205267_at	-0.479493	3.88496	-3.54635	0.000470551	0.566525	chr11:111222982-111250417 (-) // 79.57 // q23.1	POU2AF1	POU class 2 associating factor 1	This probe set was annotated using the Matching Probes based pipeline to a Entrez Gene identifier using 9 transcripts. // false // Matching Probes // A
204461_x_at	-0.229476	6.2051	-3.52178	0.000513962	0.566525	chr5:34908295-34915733 (-) // 75.74 // p13.2	RAD1	RAD1 checkpoint DNA exonuclease	This probe set was annotated using the Matching Probes based pipeline to a Entrez Gene identifier using 10 transcripts. // false // Matching Probes // A
204918_s_at	-0.238329	3.7194	-3.49937	0.000556826	0.566525	chr9:20344967-20622450 (-) // 93.78 // p21.3	MLLT3	myeloid/lymphoid or mixed-lineage leukemia; translocated to, 3	This probe set was annotated using the Matching Probes based pipeline to a Entrez Gene identifier using 11 transcripts. // false // Matching Probes // A
217480_x_at	-0.777749	4.45105	-3.46907	0.000620128	0.566525	chr10:42680769-42681237 (+) // 96.58 // q11.21 /// chr2:90458194-90458669 (+) // 99.15 // p11.2 /// chr2:91678896-91679371 (+) // 99.15 // p11.1 /// chr2:92005804-92006272 (+) // 96.3 // p11.1 /// chr9:42751541-42752482 (+) // 89.46 // p12 /// chr2:92222549-92223017 (-) // 96.3 // p11.1 /// chr22:17385110-17415105 (-) // 97.44 // q11.1 /// chr9:69777478-69777950 (-) // 88.6 // q21.11 /// chr9:703…	IGKV1OR1-1 /// IGKV1OR10-1 /// IGKV1OR2-1 /// IGKV1OR2-118	immunoglobulin kappa variable 1/OR1-1 (pseudogene) /// immunoglobulin kappa variable 1/OR10-1 (pseudogene) /// immunoglobulin kappa variable 1/OR2-1 (pseudogene) /// immunoglobulin kappa variable 1/OR2-118 (pseudogene)	This probe set was annotated using the Matching Probes based pipeline to a Entrez Gene identifier using 7 transcripts. // true // Matching Probes // A
208741_at	0.277461	5.98327	3.40703	0.000771281	0.566525	chr13:21714680-21723219 (+) // 76.38 // q12.11	SAP18	Sin3A associated protein 18kDa	This probe set was annotated using the Matching Probes based pipeline to a Entrez Gene identifier using 9 transcripts. // false // Matching Probes // A
203424_s_at	-0.51176	4.5845	-3.40304	0.000782102	0.566525	chr2:217540385-217560272 (-) // 93.44 // q35	IGFBP5	insulin like growth factor binding protein 5	This probe set was annotated using the Matching Probes based pipeline to a Entrez Gene identifier using 5 transcripts. // false // Matching Probes // A
217157_x_at	-0.613441	4.14043	-3.36913	0.000879918	0.566525	chr2:89160396-89339984 (-) // 88.62 // p11.2	---	---	This probe set was annotated using the Matching Probes based pipeline to a UniGene identifier using 1 transcripts. // false // Matching Probes // A
219597_s_at	0.313135	3.76671	3.34921	0.000942564	0.566525	chr15:45422191-45457772 (+) // 99.73 // q21.1	DUOX1	dual oxidase 1	This probe set was annotated using the Matching Probes based pipeline to a Entrez Gene identifier using 15 transcripts. // false // Matching Probes // A
214748_at	0.257233	3.95324	3.34891	0.000943531	0.566525	chr13:33006553-33054775 (-) // 92.21 // q13.1	N4BP2L2	NEDD4 binding protein 2-like 2	This probe set was annotated using the Matching Probes based pipeline to a Entrez Gene identifier using 7 transcripts. // false // Matching Probes // A
204106_at	-0.236703	5.73079	-3.34718	0.000949159	0.566525	chr9:35605366-35610029 (+) // 94.47 // p13.3	TESK1	testis-specific kinase 1	This probe set was annotated using the Matching Probes based pipeline to a Entrez Gene identifier using 13 transcripts. // false // Matching Probes // A
211958_at	-0.404128	3.97803	-3.34579	0.000953725	0.566525	chr2:217536827-217540879 (-) // 95.63 // q35	IGFBP5	insulin like growth factor binding protein 5	This probe set was annotated using the Matching Probes based pipeline to a Entrez Gene identifier using 4 transcripts. // false // Matching Probes // A
201377_at	-0.241521	7.30228	-3.33016	0.00100634	0.566525	chr1:154192654-154235981 (+) // 100.0 // q21.3	UBAP2L	ubiquitin associated protein 2 like	This probe set was annotated using the Matching Probes based pipeline to a Entrez Gene identifier using 12 transcripts. // false // Matching Probes // A
209998_at	-0.262647	6.07129	-3.3211	0.00103808	0.566525	chr9:35088685-35094021 (-) // 87.93 // p13.3	PIGO	phosphatidylinositol glycan anchor biosynthesis class O	This probe set was annotated using the Matching Probes based pipeline to a Entrez Gene identifier using 28 transcripts. // false // Matching Probes // A
215009_s_at	0.33699	6.30926	3.30513	0.00109626	0.566525	chr4:83814701-83821696 (-) // 37.95 // q21.22	THAP9-AS1	THAP9 antisense RNA 1	This probe set was annotated using the Matching Probes based pipeline to a Entrez Gene identifier using 9 transcripts. // false // Matching Probes // A
217281_x_at	-0.519352	3.6143	-3.29692	0.00112737	0.566525	chr14:106330023-106518651 (-) // 91.61 // q32.33	---	---	This probe set was annotated using the Matching Probes based pipeline to a UniGene identifier using 1 transcripts. // false // Matching Probes // A
201692_at	-0.245251	6.99802	-3.28815	0.00116146	0.566525	chr9:34634719-34637768 (-) // 97.76 // p13.3	SIGMAR1	sigma non-opioid intracellular receptor 1	This probe set was annotated using the Matching Probes based pipeline to a Entrez Gene identifier using 24 transcripts. // false // Matching Probes // A
219001_s_at	-0.271082	5.35021	-3.26343	0.00126286	0.566525	chr9:37854815-37863322 (+) // 78.52 // p13.2	DCAF10	DDB1 and CUL4 associated factor 10	This probe set was annotated using the Matching Probes based pipeline to a Entrez Gene identifier using 9 transcripts. // false // Matching Probes // A
210465_s_at	-0.237062	5.77777	-3.20678	0.00152703	0.566525	chr9:15422870-15460461 (+) // 89.02 // p22.3	SNAPC3	small nuclear RNA activating complex polypeptide 3	This probe set was annotated using the Matching Probes based pipeline to a Entrez Gene identifier using 17 transcripts. // false // Matching Probes // A
214484_s_at	-0.251575	6.31175	-3.20457	0.00153832	0.566525	chr9:34634719-34637750 (-) // 91.34 // p13.3	SIGMAR1	sigma non-opioid intracellular receptor 1	This probe set was annotated using the Matching Probes based pipeline to a Entrez Gene identifier using 25 transcripts. // false // Matching Probes // A
207839_s_at	-0.262781	4.98947	-3.20008	0.00156147	0.566525	chr9:35829268-35847231 (+) // 73.3 // p13.3	TMEM8B	transmembrane protein 8B	This probe set was annotated using the Matching Probes based pipeline to a Entrez Gene identifier using 15 transcripts. // false // Matching Probes // A
201263_at	-0.211229	8.3462	-3.19623	0.00158157	0.566525	chr5:33441090-33468169 (+) // 99.05 // p13.3	TARS	threonyl-tRNA synthetase	This probe set was annotated using the Matching Probes based pipeline to a Entrez Gene identifier using 21 transcripts. // false // Matching Probes // A
216401_x_at	-0.745955	4.4738	-3.18728	0.00162922	0.566525	chr2:89923741-89924030 (+) // 92.31 // p11.2 /// chr2:89161046-89597303 (-) // 99.68 // p11.2	IGKV1-37 /// IGKV1D-37	immunoglobulin kappa variable 1-37 (non-functional) /// immunoglobulin kappa variable 1D-37 (non-functional)	This probe set was annotated using the Matching Probes based pipeline to a Entrez Gene identifier using 2 transcripts. // true // Matching Probes // A
204262_s_at	-0.202516	4.63701	-3.17395	0.0017027	0.566525	chr1:227058959-227083797 (+) // 94.28 // q42.13	PSEN2	presenilin 2	This probe set was annotated using the Matching Probes based pipeline to a Entrez Gene identifier using 17 transcripts. // false // Matching Probes // A
209432_s_at	-0.284418	6.86417	-3.16662	0.00174441	0.566525	chr9:35732543-35736834 (+) // 97.45 // p13.3	CREB3	cAMP responsive element binding protein 3	This probe set was annotated using the Matching Probes based pipeline to a Entrez Gene identifier using 15 transcripts. // false // Matching Probes // A
203135_at	0.223282	5.03561	3.1607	0.00177872	0.566525	chr6:170863470-170881946 (+) // 91.2 // q27	TBP	TATA box binding protein	This probe set was annotated using the Matching Probes based pipeline to a Entrez Gene identifier using 14 transcripts. // false // Matching Probes // A
216207_x_at	-0.79745	5.20762	-3.14744	0.00185801	0.566525	chr2:90192947-90193426 (+) // 100.0 // p11.2 /// chr2:89345484-89345963 (-) // 100.0 // p11.2 /// chr2:89309477-89309954 (-) // 95.47 // p11.2 /// chr2:89265779-89266257 (-) // 94.9 // p11.2 /// chr2:89291926-89619857 (-) // 94.9 // p11.2	IGKV1D-13	immunoglobulin kappa variable 1D-13	This probe set was annotated using the Matching Probes based pipeline to a Entrez Gene identifier using 2 transcripts. // false // Matching Probes // A
212294_at	0.260591	8.11247	3.14471	0.00187473	0.566525	chr1:68167158-68170044 (-) // 92.84 // p31.3	GNG12	guanine nucleotide binding protein (G protein), gamma 12	This probe set was annotated using the Matching Probes based pipeline to a Entrez Gene identifier using 3 transcripts. // false // Matching Probes // A
202323_s_at	-0.282641	7.08311	-3.14365	0.00188126	0.566525	chr1:226332381-226374431 (-) // 93.03 // q42.12	ACBD3	acyl-CoA binding domain containing 3	This probe set was annotated using the Matching Probes based pipeline to a Entrez Gene identifier using 8 transcripts. // false // Matching Probes // A
212810_s_at	-0.212497	3.76578	-3.13734	0.00192052	0.566525	chr2:65248983-65250999 (+) // 85.98 // p14	SLC1A4	solute carrier family 1 (glutamate/neutral amino acid transporter), member 4	This probe set was annotated using the Matching Probes based pipeline to a Entrez Gene identifier using 12 transcripts. // false // Matching Probes // A
203609_s_at	-0.243293	4.12651	-3.12466	0.0020018	0.566525	chr6:24495224-24534858 (+) // 97.31 // p22.3	ALDH5A1	aldehyde dehydrogenase 5 family, member A1	This probe set was annotated using the Matching Probes based pipeline to a Entrez Gene identifier using 6 transcripts. // false // Matching Probes // A
209248_at	0.266074	8.98627	3.11915	0.00203806	0.566525	chr10:85899274-85912927 (+) // 98.75 // q23.1	GHITM	growth hormone inducible transmembrane protein	This probe set was annotated using the Matching Probes based pipeline to a Entrez Gene identifier using 8 transcripts. // false // Matching Probes // A
216382_s_at	0.190714	3.89296	3.11858	0.00204188	0.566525	chr12:49426972-49427441 (+) // 79.55 // q13.12	KMT2D	lysine (K)-specific methyltransferase 2D	This probe set was annotated using the Matching Probes based pipeline to a Entrez Gene identifier using 1 transcripts. // false // Matching Probes // A
216295_s_at	-0.193176	10.2486	-3.11741	0.00204966	0.566525	chr9:36209277-36211989 (+) // 95.95 // p13.3	CLTA	clathrin, light chain A	This probe set was annotated using the Matching Probes based pipeline to a Entrez Gene identifier using 36 transcripts. // false // Matching Probes // A
208649_s_at	-0.214681	7.96593	-3.11406	0.00207218	0.566525	chr9:35056902-35072564 (-) // 97.78 // p13.3	VCP	valosin containing protein	This probe set was annotated using the Matching Probes based pipeline to a Entrez Gene identifier using 13 transcripts. // false // Matching Probes // A
200643_at	-0.243898	7.06879	-3.11073	0.0020947	0.566525	chr2:242168629-242212223 (-) // 99.59 // q37.3	HDLBP	high density lipoprotein binding protein	This probe set was annotated using the Matching Probes based pipeline to a Entrez Gene identifier using 30 transcripts. // false // Matching Probes // A
213918_s_at	-0.231826	5.36518	-3.09857	0.00217908	0.566525	chr5:37061833-37064642 (+) // 52.87 // p13.2	NIPBL	Nipped-B homolog (Drosophila)	This probe set was annotated using the Matching Probes based pipeline to a Entrez Gene identifier using 6 transcripts. // false // Matching Probes // A
212592_at	-0.830447	4.44766	-3.09509	0.00220378	0.566525	chr4:71521258-71532344 (-) // 95.36 // q13.3	JCHAIN	joining chain of multimeric IgA and IgM	This probe set was annotated using the Matching Probes based pipeline to a Entrez Gene identifier using 9 transcripts. // false // Matching Probes // A
211637_x_at	-0.559033	3.84095	-3.0662	0.00241913	0.566525	chr14:106329408-106478400 (-) // 89.14 // q32.33	---	---	This probe set was annotated using the Matching Probes based pipeline to a UniGene identifier using 1 transcripts. // false // Matching Probes // A
219276_x_at	-0.261257	7.32899	-3.06307	0.00244366	0.566525	chr9:26841251-26892800 (-) // 92.45 // p21.2	CAAP1	caspase activity and apoptosis inhibitor 1	This probe set was annotated using the Matching Probes based pipeline to a Entrez Gene identifier using 8 transcripts. // false // Matching Probes // A
214916_x_at	-0.436452	3.95163	-3.06048	0.00246403	0.566525	chr14:106322170-106725718 (-) // 91.07 // q32.33	IGHA1 /// IGHA2 /// IGHG1 /// IGHG3 /// IGHJ4 /// IGHM /// IGHV3-23 /// IGHV4-31 /// IGK /// ZCWPW2	immunoglobulin heavy constant alpha 1 /// immunoglobulin heavy constant alpha 2 (A2m marker) /// immunoglobulin heavy constant gamma 1 (G1m marker) /// immunoglobulin heavy constant gamma 3 (G3m marker) /// immunoglobulin heavy joining 4 /// immunoglobulin heavy constant mu /// immunoglobulin heavy variable 3-23 /// immunoglobulin heavy variable 4-31 /// immunoglobulin kappa locus /// zinc finger…	This probe set was annotated using the Genome Target Overlap based pipeline to a Entrez Gene identifier using 74 transcripts. // true // Genome Target Overlap // B
205239_at	0.450057	3.68946	3.05823	0.00248187	0.566525	chr4:75310852-75320719 (+) // 88.37 // q13.3 /// chr4:75480628-75490478 (+) // 88.29 // q13.3	AREG	amphiregulin	This probe set was annotated using the Matching Probes based pipeline to a Entrez Gene identifier using 8 transcripts. // false // Matching Probes // A
212175_s_at	0.239698	8.13495	3.04161	0.00261756	0.566525	chr1:33472291-33477074 (-) // 72.81 // p35.1	AK2	adenylate kinase 2	This probe set was annotated using the Matching Probes based pipeline to a Entrez Gene identifier using 15 transcripts. // false // Matching Probes // A
216548_x_at	-0.22865	5.45915	-3.041	0.00262267	0.566525	chr20:33421377-33422265 (-) // 90.22 // q11.22	HMGB3P1	high mobility group box 3 pseudogene 1	This probe set was annotated using the Matching Probes based pipeline to a Entrez Gene identifier using 1 transcripts. // false // Matching Probes // A
214766_s_at	-0.239079	6.58667	-3.03655	0.00266019	0.566525	chr1:247003843-247016601 (-) // 97.73 // q44 /// chr2:162357131-162359838 (-) // 96.42 // q24.2	AHCTF1	AT hook containing transcription factor 1	This probe set was annotated using the Matching Probes based pipeline to a Entrez Gene identifier using 12 transcripts. // false // Matching Probes // A
218528_s_at	-0.268329	6.39527	-3.02954	0.00272032	0.566525	chr9:36336400-36375987 (-) // 99.49 // p13.2	RNF38	ring finger protein 38	This probe set was annotated using the Matching Probes based pipeline to a Entrez Gene identifier using 26 transcripts. // false // Matching Probes // A
214836_x_at	-0.771423	6.20829	-3.02733	0.00273955	0.566525	chr2:89156725-89521945 (-) // 88.95 // p11.2	IGK /// IGKC /// IGKV1-5 /// IGKV2-28 /// IGKV2D-28	immunoglobulin kappa locus /// immunoglobulin kappa constant /// immunoglobulin kappa variable 1-5 /// immunoglobulin kappa variable 2-28 /// immunoglobulin kappa variable 2D-28	This probe set was annotated using the Genome Target Overlap based pipeline to a Entrez Gene identifier using 40 transcripts. // true // Genome Target Overlap // B
221253_s_at	-0.218871	9.53468	-3.02691	0.00274323	0.566525	chr6:7881749-7904957 (-) // 97.53 // p24.3	BLOC1S5-TXNDC5 /// TXNDC5	BLOC1S5-TXNDC5 readthrough (NMD candidate) /// thioredoxin domain containing 5 (endoplasmic reticulum)	This probe set was annotated using the Matching Probes based pipeline to a Entrez Gene identifier using 16 transcripts. // true // Matching Probes // A
209811_at	-0.227702	4.26092	-3.02122	0.00279329	0.566525	chr7:142985534-143003662 (+) // 88.23 // q34	CASP2	caspase 2	This probe set was annotated using the Matching Probes based pipeline to a Entrez Gene identifier using 16 transcripts. // false // Matching Probes // A
202578_s_at	-0.232654	4.28353	-3.01179	0.00287821	0.566525	chr16:70380773-70406552 (+) // 99.86 // q22.1	DDX19A	DEAD (Asp-Glu-Ala-Asp) box polypeptide 19A	This probe set was annotated using the Matching Probes based pipeline to a Entrez Gene identifier using 20 transcripts. // false // Matching Probes // A
219377_at	-0.292678	5.22618	-3.01151	0.00288081	0.566525	chr18:29847478-30050447 (-) // 98.07 // q12.1	GAREM1	GRB2 associated regulator of MAPK1 1	This probe set was annotated using the Matching Probes based pipeline to a Entrez Gene identifier using 7 transcripts. // false // Matching Probes // A
202350_s_at	-0.494583	7.08553	-3.01089	0.00288649	0.566525	chr8:98900204-99048440 (+) // 99.83 // q22.1	MATN2	matrilin 2	This probe set was annotated using the Matching Probes based pipeline to a Entrez Gene identifier using 23 transcripts. // false // Matching Probes // A
205692_s_at	-0.354091	3.9634	-3.00823	0.00291092	0.566525	chr4:15779974-15850486 (+) // 99.27 // p15.32	CD38	CD38 molecule	This probe set was annotated using the Matching Probes based pipeline to a Entrez Gene identifier using 14 transcripts. // false // Matching Probes // A
202486_at	-0.236121	5.79613	-3.00492	0.0029416	0.566525	chr18:12329107-12377194 (-) // 99.83 // p11.21	AFG3L2	AFG3-like AAA ATPase 2	This probe set was annotated using the Matching Probes based pipeline to a Entrez Gene identifier using 6 transcripts. // false // Matching Probes // A
211641_x_at	-0.349744	3.93884	-2.98939	0.0030895	0.566525	chr14:106330425-106691979 (-) // 87.12 // q32.33	---	---	This probe set was annotated using the Matching Probes based pipeline to a UniGene identifier using 1 transcripts. // false // Matching Probes // A
202893_at	-0.264043	5.07291	-2.98755	0.00310748	0.566525	chr9:35162058-35405331 (+) // 99.34 // p13.3	UNC13B	unc-13 homolog B (C. elegans)	This probe set was annotated using the Matching Probes based pipeline to a Entrez Gene identifier using 14 transcripts. // false // Matching Probes // A
211645_x_at	-0.83835	4.45876	-2.9875	0.00310795	0.566525	chr2:89161395-89417117 (-) // 99.38 // p11.2	IGKV1-17	immunoglobulin kappa variable 1-17	This probe set was annotated using the Matching Probes based pipeline to a Entrez Gene identifier using 1 transcripts. // false // Matching Probes // A
208779_x_at	-0.224878	8.4743	-2.98715	0.00311138	0.566525	chr6:30852340-30867929 (+) // 96.82 // p21.33	DDR1	discoidin domain receptor tyrosine kinase 1	This probe set was annotated using the Matching Probes based pipeline to a Entrez Gene identifier using 2 transcripts. // false // Matching Probes // A
218393_s_at	-0.274541	5.32746	-2.97813	0.00320097	0.573438	chr1:157028901-157030596 (-) // 96.71 // q23.1 /// chr9:33047168-33076644 (-) // 99.94 // p21.1	SMU1	smu-1 suppressor of mec-8 and unc-52 homolog (C. elegans)	This probe set was annotated using the Matching Probes based pipeline to a Entrez Gene identifier using 10 transcripts. // false // Matching Probes // A
213452_at	-0.319041	4.89225	-2.96812	0.00330319	0.579292	chr6:27418529-27440809 (-) // 95.85 // p22.1	ZNF184	zinc finger protein 184	This probe set was annotated using the Matching Probes based pipeline to a Entrez Gene identifier using 14 transcripts. // false // Matching Probes // A
221839_s_at	-0.202876	7.97557	-2.96477	0.00333796	0.579292	chr9:33921843-33996333 (-) // 99.82 // p13.3	UBAP2	ubiquitin associated protein 2	This probe set was annotated using the Matching Probes based pipeline to a Entrez Gene identifier using 20 transcripts. // false // Matching Probes // A
210036_s_at	-0.280016	4.92373	-2.95543	0.00343699	0.582729	chr7:150646521-150675178 (-) // 88.73 // q36.1	KCNH2	potassium channel, voltage gated eag related subfamily H, member 2	This probe set was annotated using the Matching Probes based pipeline to a Entrez Gene identifier using 11 transcripts. // false // Matching Probes // A
201000_at	-0.229302	7.34147	-2.95305	0.00346269	0.582729	chr16:70286296-70323412 (-) // 99.91 // q22.1	AARS	alanyl-tRNA synthetase	This probe set was annotated using the Matching Probes based pipeline to a Entrez Gene identifier using 10 transcripts. // false // Matching Probes // A
37170_at	0.169302	3.53318	2.93522	0.00366048	0.60682	chr4:79832340-79834122 (+) // 90.3 // q21.21	BMP2K	BMP2 inducible kinase	This probe set was annotated using the Matching Probes based pipeline to a Entrez Gene identifier using 5 transcripts. // false // Matching Probes // A
201095_at	-0.212179	7.67913	-2.92338	0.00379743	0.610306	chr5:10679405-10761339 (-) // 98.43 // p15.2	DAP	death-associated protein	This probe set was annotated using the Matching Probes based pipeline to a Entrez Gene identifier using 7 transcripts. // false // Matching Probes // A
219558_at	-0.236636	4.6883	-2.91991	0.00383852	0.610306	chr3:194126495-194168687 (-) // 98.34 // q29	ATP13A3	ATPase type 13A3	This probe set was annotated using the Matching Probes based pipeline to a Entrez Gene identifier using 13 transcripts. // false // Matching Probes // A
209804_at	-0.204457	5.22913	-2.9147	0.00390082	0.610306	chr10:115594483-115613859 (-) // 99.46 // q25.3	DCLRE1A	DNA cross-link repair 1A	This probe set was annotated using the Matching Probes based pipeline to a Entrez Gene identifier using 10 transcripts. // false // Matching Probes // A
202483_s_at	-0.226344	8.14496	-2.91317	0.0039193	0.610306	chr22:20105023-20114704 (+) // 93.21 // q11.21	RANBP1	RAN binding protein 1	This probe set was annotated using the Matching Probes based pipeline to a Entrez Gene identifier using 26 transcripts. // false // Matching Probes // A
211798_x_at	-0.609495	4.43783	-2.91014	0.00395624	0.610306	chr22:23063350-23241838 (+) // 43.04 // q11.22	IGLJ3	immunoglobulin lambda joining 3	This probe set was annotated using the Matching Probes based pipeline to a Entrez Gene identifier using 2 transcripts. // false // Matching Probes // A
203564_at	-0.276568	6.47207	-2.88337	0.0042958	0.648306	chr9:35073834-35080013 (-) // 99.32 // p13.3	FANCG	Fanconi anemia complementation group G	This probe set was annotated using the Matching Probes based pipeline to a Entrez Gene identifier using 10 transcripts. // false // Matching Probes // A
207169_x_at	-0.225512	8.52481	-2.88158	0.00431943	0.648306	chr6:30856169-30867931 (+) // 95.47 // p21.33	DDR1	discoidin domain receptor tyrosine kinase 1	This probe set was annotated using the Matching Probes based pipeline to a Entrez Gene identifier using 185 transcripts. // false // Matching Probes // A
210672_s_at	-0.186548	4.62048	-2.86674	0.00452005	0.648306	chr16:135805-188384 (-) // 94.06 // p13.3	NPRL3	NPR3-like, GATOR1 complex subunit	This probe set was annotated using the Matching Probes based pipeline to a Entrez Gene identifier using 23 transcripts. // false // Matching Probes // A
202062_s_at	-0.274443	4.63014	-2.86672	0.00452038	0.648306	chr14:81943234-81950707 (-) // 97.02 // q31.1	SEL1L	sel-1 suppressor of lin-12-like (C. elegans)	This probe set was annotated using the Matching Probes based pipeline to a Entrez Gene identifier using 9 transcripts. // false // Matching Probes // A
213033_s_at	-0.207097	4.098	-2.86609	0.00452901	0.648306	chr9:14081847-14083499 (-) // 90.03 // p23	NFIB	nuclear factor I/B	This probe set was annotated using the Matching Probes based pipeline to a Entrez Gene identifier using 19 transcripts. // false // Matching Probes // A
200825_s_at	-0.240481	8.40183	-2.86376	0.00456137	0.648306	chr11:118914899-118927912 (-) // 99.93 // q23.3	HYOU1	hypoxia up-regulated 1	This probe set was annotated using the Matching Probes based pipeline to a Entrez Gene identifier using 32 transcripts. // false // Matching Probes // A
218791_s_at	0.207516	5.18492	2.85039	0.00475072	0.648306	chr15:34432875-34502223 (-) // 99.55 // q14	KATNBL1	katanin p80 subunit B-like 1	This probe set was annotated using the Matching Probes based pipeline to a Entrez Gene identifier using 5 transcripts. // false // Matching Probes // A
213398_s_at	-0.198532	7.84417	-2.84923	0.00476752	0.648306	chr14:24908971-24909664 (-) // 93.72 // q12	SDR39U1	short chain dehydrogenase/reductase family 39U, member 1	This probe set was annotated using the Matching Probes based pipeline to a Entrez Gene identifier using 28 transcripts. // false // Matching Probes // A
202214_s_at	-0.182147	7.76833	-2.84919	0.00476812	0.648306	chrX:119658473-119693733 (-) // 98.83 // q24	CUL4B	cullin 4B	This probe set was annotated using the Matching Probes based pipeline to a Entrez Gene identifier using 15 transcripts. // false // Matching Probes // A
204903_x_at	-0.190456	6.68888	-2.84794	0.00478627	0.648306	chr2:242577026-242612043 (+) // 99.22 // q37.3	ATG4B	autophagy related 4B, cysteine peptidase	This probe set was annotated using the Matching Probes based pipeline to a Entrez Gene identifier using 14 transcripts. // false // Matching Probes // A
216491_x_at	-0.547449	3.78426	-2.84066	0.00489317	0.648782	chr14:106478108-106478400 (-) // 90.97 // q32.33	IGHM	immunoglobulin heavy constant mu	This probe set was annotated using the Matching Probes based pipeline to a Entrez Gene identifier using 1 transcripts. // false // Matching Probes // A
218068_s_at	-0.221811	5.67387	-2.83975	0.00490661	0.648782	chr1:249132529-249143713 (+) // 99.36 // q44	ZNF672	zinc finger protein 672	This probe set was annotated using the Matching Probes based pipeline to a Entrez Gene identifier using 9 transcripts. // false // Matching Probes // A
211467_s_at	-0.361149	5.16536	-2.83565	0.00496803	0.649175	chr9:14305758-14313992 (-) // 95.92 // p22.3	NFIB	nuclear factor I/B	This probe set was annotated using the Matching Probes based pipeline to a Entrez Gene identifier using 39 transcripts. // false // Matching Probes // A
214777_at	-0.72651	4.6815	-2.82665	0.00510495	0.659284	chr2:89184912-89185668 (+) // 70.17 // p11.2	IGKV4-1	immunoglobulin kappa variable 4-1	This probe set was annotated using the Matching Probes based pipeline to a Entrez Gene identifier using 1 transcripts. // false // Matching Probes // A
217427_s_at	-0.215597	6.29693	-2.82006	0.00520754	0.659284	chr22:19318223-19419219 (-) // 93.92 // q11.21	HIRA	histone cell cycle regulator	This probe set was annotated using the Matching Probes based pipeline to a Entrez Gene identifier using 10 transcripts. // false // Matching Probes // A
207414_s_at	-0.386406	3.88826	-2.8181	0.00523839	0.659284	chr15:101844138-102030042 (-) // 94.34 // q26.3	PCSK6	proprotein convertase subtilisin/kexin type 6	This probe set was annotated using the Matching Probes based pipeline to a Entrez Gene identifier using 17 transcripts. // false // Matching Probes // A
212302_at	0.151054	5.22069	2.81209	0.00533385	0.659284	chr15:41709301-41775179 (+) // 90.12 // q15.1	RTF1	RTF1 homolog, Paf1/RNA polymerase II complex component	This probe set was annotated using the Matching Probes based pipeline to a Entrez Gene identifier using 6 transcripts. // false // Matching Probes // A
209290_s_at	-0.326766	8.14691	-2.80818	0.00539697	0.659284	chr9:14087596-14313668 (-) // 97.67 // p23	NFIB	nuclear factor I/B	This probe set was annotated using the Matching Probes based pipeline to a Entrez Gene identifier using 29 transcripts. // false // Matching Probes // A
203050_at	0.199226	6.24644	2.8079	0.00540153	0.659284	chr15:43699406-43802736 (-) // 98.56 // q15.3	TP53BP1	tumor protein p53 binding protein 1	This probe set was annotated using the Matching Probes based pipeline to a Entrez Gene identifier using 26 transcripts. // false // Matching Probes // A
206825_at	0.646468	5.00409	2.80131	0.00550937	0.659376	chr3:8793560-8811300 (-) // 54.53 // p25.3	OXTR	oxytocin receptor	This probe set was annotated using the Matching Probes based pipeline to a Entrez Gene identifier using 4 transcripts. // false // Matching Probes // A
203247_s_at	-0.243495	7.30271	-2.80061	0.00552102	0.659376	chr18:32917188-32924391 (-) // 98.51 // q12.2	ZNF24	zinc finger protein 24	This probe set was annotated using the Matching Probes based pipeline to a Entrez Gene identifier using 17 transcripts. // false // Matching Probes // A
215176_x_at	-0.913686	6.10745	-2.78865	0.00572208	0.676119	chr2:89157154-89619827 (-) // 90.1 // p11.2	IGKV1-39 /// IGKV1D-39	immunoglobulin kappa variable 1-39 (gene/pseudogene) /// immunoglobulin kappa variable 1D-39	This probe set was annotated using the Matching Probes based pipeline to a Entrez Gene identifier using 2 transcripts. // true // Matching Probes // A
219762_s_at	0.204281	10.4454	2.78023	0.00586769	0.680747	chr19:5690373-5691676 (+) // 94.05 // p13.3	RPL36	ribosomal protein L36	This probe set was annotated using the Matching Probes based pipeline to a Entrez Gene identifier using 18 transcripts. // false // Matching Probes // A
204795_at	-0.254366	4.81958	-2.77931	0.00588383	0.680747	chr6:30524662-30531498 (+) // 98.05 // p21.33	PRR3	proline rich 3	This probe set was annotated using the Matching Probes based pipeline to a Entrez Gene identifier using 88 transcripts. // false // Matching Probes // A
208644_at	-0.186602	7.25859	-2.77515	0.00595722	0.682132	chr1:226548704-226595791 (-) // 99.62 // q42.12	PARP1	poly(ADP-ribose) polymerase 1	This probe set was annotated using the Matching Probes based pipeline to a Entrez Gene identifier using 1 transcripts. // false // Matching Probes // A
209480_at	0.826615	5.03544	2.76978	0.00605321	0.682574	chr6:32627246-32634594 (-) // 96.14 // p21.32	HLA-DQB1	major histocompatibility complex, class II, DQ beta 1	This probe set was annotated using the Matching Probes based pipeline to a Entrez Gene identifier using 1 transcripts. // false // Matching Probes // A
217378_x_at	-0.614206	4.76379	-2.76807	0.00608399	0.682574	chr2:114164151-114164447 (+) // 100.0 // q13	IGKV1OR2-108	immunoglobulin kappa variable 1/OR2-108 (non-functional)	This probe set was annotated using the Matching Probes based pipeline to a Entrez Gene identifier using 1 transcripts. // false // Matching Probes // A
211634_x_at	-0.502929	3.99487	-2.75995	0.00623235	0.692227	chr14:106329408-107170377 (-) // 87.05 // q32.33	IGHM /// IGHV1-69 /// IGHV1-69-2	immunoglobulin heavy constant mu /// immunoglobulin heavy variable 1-69 /// immunoglobulin heavy variable 1-69-2	This probe set was annotated using the Matching Probes based pipeline to a Entrez Gene identifier using 4 transcripts. // true // Matching Probes // A
206498_at	-0.28233	4.0458	-2.74286	0.0065554	0.718861	chr15:28000032-28344466 (-) // 99.94 // q12	OCA2	oculocutaneous albinism II	This probe set was annotated using the Matching Probes based pipeline to a Entrez Gene identifier using 17 transcripts. // false // Matching Probes // A
209214_s_at	-0.196444	6.62221	-2.74048	0.00660158	0.718861	chr22:29668203-29696325 (+) // 97.75 // q12.2 /// chr1:166244691-166246853 (-) // 95.33 // q24.1	EWSR1	EWS RNA binding protein 1	This probe set was annotated using the Matching Probes based pipeline to a Entrez Gene identifier using 51 transcripts. // false // Matching Probes // A
215695_s_at	-0.250657	4.46784	-2.73293	0.00675001	0.72514	chrX:2746966-2800858 (+) // 98.18 // p22.33	GYG2	glycogenin 2	This probe set was annotated using the Matching Probes based pipeline to a Entrez Gene identifier using 2 transcripts. // false // Matching Probes // A
209610_s_at	-0.269555	5.21721	-2.73093	0.00678982	0.72514	chr2:65216513-65249972 (+) // 94.88 // p14	SLC1A4	solute carrier family 1 (glutamate/neutral amino acid transporter), member 4	This probe set was annotated using the Matching Probes based pipeline to a Entrez Gene identifier using 13 transcripts. // false // Matching Probes // A
209946_at	0.334497	4.67354	2.72639	0.00688093	0.727871	chr4:177604720-177713788 (-) // 96.13 // q34.3	VEGFC	vascular endothelial growth factor C	This probe set was annotated using the Matching Probes based pipeline to a Entrez Gene identifier using 8 transcripts. // false // Matching Probes // A
217979_at	-0.318433	8.75668	-2.70338	0.00736044	0.755127	chr7:16793435-16824159 (+) // 98.25 // p21.1	TSPAN13	tetraspanin 13	This probe set was annotated using the Matching Probes based pipeline to a Entrez Gene identifier using 2 transcripts. // false // Matching Probes // A
202602_s_at	-0.221614	6.60525	-2.7023	0.00738365	0.755127	chrX:135579786-135594501 (+) // 99.18 // q26.3	HTATSF1	HIV-1 Tat specific factor 1	This probe set was annotated using the Matching Probes based pipeline to a Entrez Gene identifier using 11 transcripts. // false // Matching Probes // A
206008_at	0.381897	4.86575	2.69733	0.00749124	0.755127	chr14:24718321-24732372 (-) // 99.93 // q12	TGM1	transglutaminase 1	This probe set was annotated using the Matching Probes based pipeline to a Entrez Gene identifier using 17 transcripts. // false // Matching Probes // A
220306_at	-0.251065	4.13335	-2.69656	0.0075082	0.755127	chr1:118148671-118167406 (+) // 98.51 // p12	FAM46C	family with sequence similarity 46, member C	This probe set was annotated using the Matching Probes based pipeline to a Entrez Gene identifier using 6 transcripts. // false // Matching Probes // A
201531_at	0.393813	7.67472	2.69167	0.00761566	0.755127	chr19:39897486-39900045 (+) // 98.28 // q13.2	ZFP36	ZFP36 ring finger protein	This probe set was annotated using the Matching Probes based pipeline to a Entrez Gene identifier using 8 transcripts. // false // Matching Probes // A
218848_at	-0.225696	4.81375	-2.69134	0.00762302	0.755127	chr16:3074041-3077750 (+) // 95.47 // p13.3	THOC6	THO complex 6	This probe set was annotated using the Matching Probes based pipeline to a Entrez Gene identifier using 15 transcripts. // false // Matching Probes // A
212437_at	-0.17428	4.45122	-2.68945	0.00766496	0.755127	chr20:3764497-3767130 (-) // 89.82 // p13	CENPB	centromere protein B	This probe set was annotated using the Matching Probes based pipeline to a Entrez Gene identifier using 5 transcripts. // false // Matching Probes // A
210306_at	0.202324	3.34346	2.68352	0.00779817	0.755127	chr20:42143073-42449168 (+) // 78.73 // q13.12	L3MBTL1	l(3)mbt-like 1 (Drosophila)	This probe set was annotated using the Matching Probes based pipeline to a Entrez Gene identifier using 11 transcripts. // false // Matching Probes // A
202148_s_at	-0.213478	5.97356	-2.67837	0.00791548	0.755127	chr17:79890268-79894701 (-) // 95.42 // q25.3	PYCR1	pyrroline-5-carboxylate reductase 1	This probe set was annotated using the Matching Probes based pipeline to a Entrez Gene identifier using 27 transcripts. // false // Matching Probes // A
202223_at	-0.230526	7.3781	-2.67266	0.00804735	0.755127	chr11:125462741-125490953 (+) // 98.5 // q24.2	STT3A	STT3A, subunit of the oligosaccharyltransferase complex (catalytic)	This probe set was annotated using the Matching Probes based pipeline to a Entrez Gene identifier using 1 transcripts. // false // Matching Probes // A
214669_x_at	-0.732238	6.42594	-2.67168	0.00807019	0.755127	chr2:89156926-89442610 (-) // 79.92 // p11.2	IGKC	immunoglobulin kappa constant	This probe set was annotated using the Matching Probes based pipeline to a UniGene identifier using 5 transcripts. // false // Matching Probes // A
205450_at	-0.20249	4.90853	-2.66805	0.00815529	0.755127	chrX:71800480-71933917 (-) // 99.72 // q13.2	PHKA1	phosphorylase kinase, alpha 1 (muscle)	This probe set was annotated using the Matching Probes based pipeline to a Entrez Gene identifier using 17 transcripts. // false // Matching Probes // A
209862_s_at	-0.225211	6.19292	-2.6675	0.00816817	0.755127	chr11:95523641-95564710 (+) // 98.58 // q21	CEP57	centrosomal protein 57kDa	This probe set was annotated using the Matching Probes based pipeline to a Entrez Gene identifier using 17 transcripts. // false // Matching Probes // A
215722_s_at	-0.241013	5.39268	-2.66445	0.00824041	0.755127	chr15:101821913-101835460 (-) // 96.65 // q26.3	SNRPA1	small nuclear ribonucleoprotein polypeptide A'	This probe set was annotated using the Matching Probes based pipeline to a Entrez Gene identifier using 25 transcripts. // false // Matching Probes // A
200715_x_at	0.186591	10.7019	2.66271	0.00828181	0.755127	chr19:49993103-49995562 (+) // 96.12 // q13.33	RPL13A	ribosomal protein L13a	This probe set was annotated using the Matching Probes based pipeline to a Entrez Gene identifier using 18 transcripts. // false // Matching Probes // A
211644_x_at	-0.740392	5.40161	-2.66111	0.00832014	0.755127	chr2:89160396-89442344 (-) // 97.55 // p11.2	IGKC	immunoglobulin kappa constant	This probe set was annotated using the Matching Probes based pipeline to a UniGene identifier using 1 transcripts. // false // Matching Probes // A
206544_x_at	-0.352043	4.43526	-2.65829	0.00838813	0.755127	chr9:2029018-2192990 (+) // 89.21 // p24.3	SMARCA2	SWI/SNF related, matrix associated, actin dependent regulator of chromatin, subfamily a, member 2	This probe set was annotated using the Matching Probes based pipeline to a Entrez Gene identifier using 29 transcripts. // false // Matching Probes // A
34408_at	0.229922	5.23256	2.65765	0.0084036	0.755127	chr19:45988551-46000212 (-) // 92.82 // q13.32	RTN2	reticulon 2	This probe set was annotated using the Matching Probes based pipeline to a Entrez Gene identifier using 20 transcripts. // false // Matching Probes // A
1007_s_at	-0.183829	8.9065	-2.65654	0.00843033	0.755127	chr6:30856165-30867931 (+) // 95.63 // p21.33	DDR1	discoidin domain receptor tyrosine kinase 1	This probe set was annotated using the Matching Probes based pipeline to a Entrez Gene identifier using 188 transcripts. // false // Matching Probes // A
219381_at	-0.173616	3.75676	-2.65131	0.00855818	0.760446	chr5:37106337-37142542 (-) // 79.83 // p13.2	C5orf42	chromosome 5 open reading frame 42	This probe set was annotated using the Matching Probes based pipeline to a Entrez Gene identifier using 25 transcripts. // false // Matching Probes // A
212291_at	-0.227983	5.42455	-2.64736	0.00865592	0.763026	chr1:114506061-114520491 (+) // 97.69 // p13.2	HIPK1	homeodomain interacting protein kinase 1	This probe set was annotated using the Matching Probes based pipeline to a Entrez Gene identifier using 34 transcripts. // false // Matching Probes // A
201862_s_at	-0.267933	7.16715	-2.64368	0.00874773	0.765047	chr2:238600928-238673906 (+) // 89.58 // q37.3	LRRFIP1	leucine rich repeat (in FLII) interacting protein 1	This probe set was annotated using the Matching Probes based pipeline to a Entrez Gene identifier using 50 transcripts. // false // Matching Probes // A
218738_s_at	-0.216914	7.72886	-2.63998	0.00884105	0.76665	chr18:29672054-29710684 (+) // 95.84 // q12.1	RNF138	ring finger protein 138, E3 ubiquitin protein ligase	This probe set was annotated using the Matching Probes based pipeline to a Entrez Gene identifier using 15 transcripts. // false // Matching Probes // A
219910_at	-0.15506	4.56263	-2.6344	0.00898337	0.76665	chr12:108909092-108913292 (+) // 98.83 // q23.3	FICD	FIC domain containing	This probe set was annotated using the Matching Probes based pipeline to a Entrez Gene identifier using 10 transcripts. // false // Matching Probes // A
211881_x_at	-0.467687	3.80377	-2.63124	0.00906482	0.76665	chr22:23063350-23241838 (+) // 41.57 // q11.22	IGLJ3	immunoglobulin lambda joining 3	This probe set was annotated using the Matching Probes based pipeline to a Entrez Gene identifier using 1 transcripts. // false // Matching Probes // A
219623_at	0.186175	4.68879	2.62993	0.00909895	0.76665	chr20:37377111-37400812 (+) // 99.95 // q11.23	ACTR5	ARP5 actin-related protein 5 homolog (yeast)	This probe set was annotated using the Matching Probes based pipeline to a Entrez Gene identifier using 7 transcripts. // false // Matching Probes // A
205251_at	-0.282986	6.7918	-2.62816	0.00914508	0.76665	chr2:239152685-239197092 (-) // 94.71 // q37.3	PER2	period circadian clock 2	This probe set was annotated using the Matching Probes based pipeline to a Entrez Gene identifier using 4 transcripts. // false // Matching Probes // A
200881_s_at	-0.23039	9.55577	-2.62539	0.00921751	0.76665	chr9:33025308-33039064 (+) // 99.86 // p21.1	DNAJA1	DnaJ (Hsp40) homolog, subfamily A, member 1	This probe set was annotated using the Matching Probes based pipeline to a Entrez Gene identifier using 13 transcripts. // false // Matching Probes // A
213532_at	0.177573	7.92722	2.62315	0.00927648	0.76665	chr2:9628607-9629430 (-) // 94.09 // p25.1	ADAM17	ADAM metallopeptidase domain 17	This probe set was annotated using the Matching Probes based pipeline to a Entrez Gene identifier using 2 transcripts. // false // Matching Probes // A
212890_at	-0.218126	6.12371	-2.61995	0.00936146	0.76665	chr17:79218803-79226098 (-) // 88.13 // q25.3	SLC38A10	solute carrier family 38, member 10	This probe set was annotated using the Matching Probes based pipeline to a Entrez Gene identifier using 15 transcripts. // false // Matching Probes // A
206550_s_at	-0.242423	6.02214	-2.61312	0.00954526	0.76665	chr5:37291940-37370887 (-) // 99.95 // p13.2	NUP155	nucleoporin 155kDa	This probe set was annotated using the Matching Probes based pipeline to a Entrez Gene identifier using 16 transcripts. // false // Matching Probes // A
214730_s_at	-0.2197	8.15211	-2.61311	0.00954565	0.76665	chr16:74485855-74537645 (-) // 98.81 // q23.1	GLG1	golgi glycoprotein 1	This probe set was annotated using the Matching Probes based pipeline to a Entrez Gene identifier using 25 transcripts. // false // Matching Probes // A
204050_s_at	-0.162741	10.2225	-2.609	0.00965756	0.76665	chr9:36190971-36212055 (+) // 92.57 // p13.3	CLTA	clathrin, light chain A	This probe set was annotated using the Matching Probes based pipeline to a Entrez Gene identifier using 27 transcripts. // false // Matching Probes // A
209533_s_at	-0.189755	6.01688	-2.60833	0.00967597	0.76665	chr9:26905342-26947259 (-) // 98.25 // p21.2	PLAA	phospholipase A2-activating protein	This probe set was annotated using the Matching Probes based pipeline to a Entrez Gene identifier using 8 transcripts. // false // Matching Probes // A
204214_s_at	0.304116	7.12539	2.60549	0.00975429	0.76665	chr6:146865000-146875962 (+) // 94.63 // q24.3	RAB32	RAB32, member RAS oncogene family	This probe set was annotated using the Matching Probes based pipeline to a Entrez Gene identifier using 6 transcripts. // false // Matching Probes // A
217258_x_at	-0.446219	3.95293	-2.60532	0.00975902	0.76665	chr22:22764357-22764612 (+) // 86.17 // q11.22	---	---	This probe set was annotated using the Matching Probes based pipeline to a UniGene identifier using 1 transcripts. // false // Matching Probes // A
202053_s_at	0.23102	8.09165	2.59949	0.00992152	0.76665	chr17:19552126-19579055 (+) // 99.5 // p11.2	ALDH3A2	aldehyde dehydrogenase 3 family, member A2	This probe set was annotated using the Matching Probes based pipeline to a Entrez Gene identifier using 28 transcripts. // false // Matching Probes // A
204973_at	-0.259592	4.46311	-2.59371	0.0100852	0.76665	chrX:70435095-70445045 (+) // 98.65 // q13.1	GJB1	gap junction protein beta 1	This probe set was annotated using the Matching Probes based pipeline to a Entrez Gene identifier using 14 transcripts. // false // Matching Probes // A
203379_at	0.189102	4.44288	2.58805	0.0102478	0.76665	chr1:26856360-26901500 (+) // 99.61 // p36.11	RPS6KA1	ribosomal protein S6 kinase, 90kDa, polypeptide 1	This probe set was annotated using the Matching Probes based pipeline to a Entrez Gene identifier using 27 transcripts. // false // Matching Probes // A
214124_x_at	0.177046	6.31609	2.58329	0.0103863	0.76665	chr6:167455226-167455896 (+) // 57.89 // q27	FGFR1OP	FGFR1 oncogene partner	This probe set was annotated using the Matching Probes based pipeline to a Entrez Gene identifier using 6 transcripts. // false // Matching Probes // A
202089_s_at	-0.280213	6.57904	-2.58062	0.0104646	0.76665	chr18:33689198-33709205 (-) // 92.27 // q12.2	SLC39A6	solute carrier family 39 (zinc transporter), member 6	This probe set was annotated using the Matching Probes based pipeline to a Entrez Gene identifier using 12 transcripts. // false // Matching Probes // A
201121_s_at	-0.184051	9.59466	-2.5794	0.0105005	0.76665	chrX:118370262-118378428 (+) // 98.57 // q24	PGRMC1	progesterone receptor membrane component 1	This probe set was annotated using the Matching Probes based pipeline to a Entrez Gene identifier using 9 transcripts. // false // Matching Probes // A
219560_at	-0.171936	4.27354	-2.57735	0.0105612	0.76665	chr22:19837763-19839671 (-) // 89.25 // q11.21	C22orf29	chromosome 22 open reading frame 29	This probe set was annotated using the Matching Probes based pipeline to a Entrez Gene identifier using 11 transcripts. // false // Matching Probes // A
214768_x_at	-0.712243	4.64843	-2.57631	0.0105922	0.76665	chr2:89157089-89521942 (-) // 80.45 // p11.2	IGKV2-28 /// IGKV2D-28	immunoglobulin kappa variable 2-28 /// immunoglobulin kappa variable 2D-28	This probe set was annotated using the Matching Probes based pipeline to a Entrez Gene identifier using 2 transcripts. // true // Matching Probes // A
218849_s_at	0.252396	4.36117	2.5735	0.0106763	0.76665	chr19:45882895-45896425 (-) // 74.2 // q13.32	PPP1R13L	protein phosphatase 1, regulatory subunit 13 like	This probe set was annotated using the Matching Probes based pipeline to a Entrez Gene identifier using 20 transcripts. // false // Matching Probes // A
213308_at	-0.240646	5.13307	-2.56778	0.010849	0.76665	chr11:70314274-70348964 (-) // 97.85 // q13.3	SHANK2	SH3 and multiple ankyrin repeat domains 2	This probe set was annotated using the Matching Probes based pipeline to a Entrez Gene identifier using 31 transcripts. // false // Matching Probes // A
208024_s_at	-0.209177	7.01115	-2.56728	0.0108643	0.76665	chr22:18893922-18899592 (+) // 94.17 // q11.21 /// chr22:20301807-20307476 (-) // 92.41 // q11.21	DGCR6 /// DGCR6L /// LOC102724770	DiGeorge syndrome critical region gene 6 /// DiGeorge syndrome critical region gene 6-like /// protein DGCR6	This probe set was annotated using the Matching Probes based pipeline to a Entrez Gene identifier using 39 transcripts. // true // Matching Probes // A
210513_s_at	-0.286199	4.95257	-2.56547	0.0109194	0.76665	chr6:43738983-43749789 (+) // 95.93 // p21.1	VEGFA	vascular endothelial growth factor A	This probe set was annotated using the Matching Probes based pipeline to a Entrez Gene identifier using 87 transcripts. // false // Matching Probes // A
208286_x_at	0.196239	4.40578	2.56169	0.0110357	0.76665	chr6:31132121-31134045 (-) // 99.14 // p21.33	POU5F1 /// POU5F1B /// POU5F1P3 /// POU5F1P4	POU class 5 homeobox 1 /// POU class 5 homeobox 1B /// POU class 5 homeobox 1 pseudogene 3 /// POU class 5 homeobox 1 pseudogene 4	This probe set was annotated using the Genome Target Overlap based pipeline to a Entrez Gene identifier using 533 transcripts. // true // Genome Target Overlap // B
206499_s_at	0.219208	5.8252	2.56136	0.0110458	0.76665	chr1:28844647-28865495 (+) // 99.96 // p35.3	RCC1	regulator of chromosome condensation 1	This probe set was annotated using the Matching Probes based pipeline to a Entrez Gene identifier using 19 transcripts. // false // Matching Probes // A
217227_x_at	-0.474881	3.73307	-2.55955	0.0111021	0.76665	chr22:22764327-23241835 (+) // 91.93 // q11.22	---	---	This probe set was annotated using the Matching Probes based pipeline to a UniGene identifier using 1 transcripts. // false // Matching Probes // A
219169_s_at	0.196484	5.92052	2.55814	0.011146	0.76665	chr6:155578797-155635618 (-) // 97.98 // q25.3	TFB1M	transcription factor B1, mitochondrial	This probe set was annotated using the Matching Probes based pipeline to a Entrez Gene identifier using 9 transcripts. // false // Matching Probes // A
214874_at	-0.212461	3.60939	-2.55783	0.0111557	0.76665	chr2:159532541-159534443 (+) // 97.3 // q24.1	PKP4	plakophilin 4	This probe set was annotated using the Genome Target Overlap based pipeline to a Entrez Gene identifier using 4 transcripts. // false // Genome Target Overlap // B
203264_s_at	-0.180856	4.1547	-2.55404	0.0112745	0.76665	chrX:62854847-62974993 (-) // 97.65 // q11.1	ARHGEF9	Cdc42 guanine nucleotide exchange factor 9	This probe set was annotated using the Matching Probes based pipeline to a Entrez Gene identifier using 20 transcripts. // false // Matching Probes // A
217779_s_at	0.163656	9.2119	2.55282	0.0113128	0.76665	chr1:24287509-24289932 (+) // 98.12 // p36.11 /// chr1_gl000191_random:30854-33268 (+) // 98.22 // /// chr1:118319144-118321261 (-) // 97.7 // p12	PNRC2	proline-rich nuclear receptor coactivator 2	This probe set was annotated using the Matching Probes based pipeline to a Entrez Gene identifier using 9 transcripts. // false // Matching Probes // A
212811_x_at	-0.23735	4.94818	-2.54701	0.0114978	0.76665	chr2:65248983-65250999 (+) // 85.98 // p14	SLC1A4	solute carrier family 1 (glutamate/neutral amino acid transporter), member 4	This probe set was annotated using the Matching Probes based pipeline to a Entrez Gene identifier using 13 transcripts. // false // Matching Probes // A
217871_s_at	-0.160612	11.0264	-2.5454	0.0115495	0.76665	chr22:24236564-24237409 (+) // 100.0 // q11.23	MIF	macrophage migration inhibitory factor (glycosylation-inhibiting factor)	This probe set was annotated using the Matching Probes based pipeline to a Entrez Gene identifier using 20 transcripts. // false // Matching Probes // A
201634_s_at	-0.194849	5.49274	-2.5431	0.0116236	0.76665	chr16:69458562-69497707 (+) // 90.28 // q22.1	CYB5B	cytochrome b5 type B (outer mitochondrial membrane)	This probe set was annotated using the Matching Probes based pipeline to a Entrez Gene identifier using 9 transcripts. // false // Matching Probes // A
203869_at	-0.233881	5.11124	-2.54302	0.0116263	0.76665	chr4:53459587-53525442 (-) // 99.63 // q12	USP46	ubiquitin specific peptidase 46	This probe set was annotated using the Matching Probes based pipeline to a Entrez Gene identifier using 13 transcripts. // false // Matching Probes // A
203269_at	-0.185882	7.46045	-2.54223	0.0116518	0.76665	chr8:59496069-59572195 (-) // 96.95 // q12.1	NSMAF	neutral sphingomyelinase activation associated factor	This probe set was annotated using the Matching Probes based pipeline to a Entrez Gene identifier using 7 transcripts. // false // Matching Probes // A
217722_s_at	-0.189988	9.31742	-2.54058	0.0117055	0.76665	chr15:90808939-90815439 (+) // 98.9 // q26.1	NGRN	neugrin, neurite outgrowth associated	This probe set was annotated using the Matching Probes based pipeline to a Entrez Gene identifier using 15 transcripts. // false // Matching Probes // A
214157_at	-0.41421	5.244	-2.54015	0.0117196	0.76665	chr20:57416756-57475911 (+) // 98.19 // q13.32	GNAS	GNAS complex locus	This probe set was annotated using the Matching Probes based pipeline to a Entrez Gene identifier using 22 transcripts. // false // Matching Probes // A
205684_s_at	-0.205266	5.39789	-2.53497	0.0118897	0.76665	chr9:19288621-19372856 (+) // 89.24 // p22.1	DENND4C	DENN/MADD domain containing 4C	This probe set was annotated using the Matching Probes based pipeline to a Entrez Gene identifier using 21 transcripts. // false // Matching Probes // A
203212_s_at	-0.205844	5.96269	-2.53463	0.0119006	0.76665	chr11:95566045-95657459 (-) // 90.41 // q21	MTMR2	myotubularin related protein 2	This probe set was annotated using the Matching Probes based pipeline to a Entrez Gene identifier using 18 transcripts. // false // Matching Probes // A
212167_s_at	-0.178849	6.46384	-2.53375	0.01193	0.76665	chr22:24129162-24198513 (+) // 97.5 // q11.23	SMARCB1	SWI/SNF related, matrix associated, actin dependent regulator of chromatin, subfamily b, member 1	This probe set was annotated using the Matching Probes based pipeline to a Entrez Gene identifier using 25 transcripts. // false // Matching Probes // A
33778_at	0.175921	6.11072	2.53306	0.0119529	0.76665	chr22:47189661-47569736 (+) // 70.95 // q13.31	TBC1D22A	TBC1 domain family, member 22A	This probe set was annotated using the Matching Probes based pipeline to a Entrez Gene identifier using 28 transcripts. // false // Matching Probes // A
212355_at	-0.247895	6.05116	-2.52854	0.0121035	0.76665	chr14:24898491-24910545 (+) // 89.12 // q12	KHNYN	KH and NYN domain containing	This probe set was annotated using the Matching Probes based pipeline to a Entrez Gene identifier using 15 transcripts. // false // Matching Probes // A
202667_s_at	-0.175541	4.52428	-2.52832	0.0121108	0.76665	chr6:33168696-33172213 (+) // 99.58 // p21.32	SLC39A7	solute carrier family 39 (zinc transporter), member 7	This probe set was annotated using the Matching Probes based pipeline to a Entrez Gene identifier using 65 transcripts. // false // Matching Probes // A
213135_at	0.382694	6.37614	2.52724	0.0121472	0.76665	chr21:32490735-32492552 (-) // 96.71 // q22.11	TIAM1	T-cell lymphoma invasion and metastasis 1	This probe set was annotated using the Matching Probes based pipeline to a Entrez Gene identifier using 13 transcripts. // false // Matching Probes // A
200861_at	-0.167016	5.87941	-2.52432	0.0122457	0.76665	chr16:58553855-58566301 (-) // 98.46 // q21	CNOT1	CCR4-NOT transcription complex subunit 1	This probe set was annotated using the Matching Probes based pipeline to a Entrez Gene identifier using 7 transcripts. // false // Matching Probes // A
218307_at	0.200252	5.05026	2.5208	0.0123659	0.76665	chr17:48556189-48563336 (+) // 85.31 // q21.33	RSAD1	radical S-adenosyl methionine domain containing 1	This probe set was annotated using the Matching Probes based pipeline to a Entrez Gene identifier using 7 transcripts. // false // Matching Probes // A
204125_at	0.17504	5.88316	2.51986	0.0123979	0.76665	chr15:41679550-41694620 (-) // 89.42 // q15.1	NDUFAF1	NADH dehydrogenase (ubiquinone) complex I, assembly factor 1	This probe set was annotated using the Matching Probes based pipeline to a Entrez Gene identifier using 11 transcripts. // false // Matching Probes // A
221190_s_at	-0.230064	6.06246	-2.51872	0.012437	0.76665	chr18:21084336-21111737 (+) // 97.67 // q11.2	C18orf8	chromosome 18 open reading frame 8	This probe set was annotated using the Matching Probes based pipeline to a Entrez Gene identifier using 23 transcripts. // false // Matching Probes // A
210749_x_at	-0.197824	8.43632	-2.5165	0.0125135	0.76665	chr6:30852445-30867931 (+) // 99.68 // p21.33	DDR1	discoidin domain receptor tyrosine kinase 1	This probe set was annotated using the Matching Probes based pipeline to a Entrez Gene identifier using 186 transcripts. // false // Matching Probes // A
210145_at	-0.470288	4.70793	-2.51529	0.0125554	0.76665	chr1:186798104-186958113 (+) // 95.9 // q31.1	PLA2G4A	phospholipase A2, group IVA (cytosolic, calcium-dependent)	This probe set was annotated using the Matching Probes based pipeline to a Entrez Gene identifier using 14 transcripts. // false // Matching Probes // A
219253_at	-0.205442	6.26114	-2.50997	0.012741	0.76665	chr2:120979091-120980954 (-) // 97.24 // q14.2	TMEM185B	transmembrane protein 185B	This probe set was annotated using the Matching Probes based pipeline to a Entrez Gene identifier using 5 transcripts. // false // Matching Probes // A
219192_at	-0.207477	8.49588	-2.50969	0.0127509	0.76665	chr9:33921690-34017172 (-) // 86.36 // p13.3	UBAP2	ubiquitin associated protein 2	This probe set was annotated using the Matching Probes based pipeline to a Entrez Gene identifier using 16 transcripts. // false // Matching Probes // A
218346_s_at	0.222324	5.48772	2.50867	0.0127869	0.76665	chr6:109307646-109415277 (-) // 98.96 // q21	SESN1	sestrin 1	This probe set was annotated using the Matching Probes based pipeline to a Entrez Gene identifier using 16 transcripts. // false // Matching Probes // A
209201_x_at	-0.39984	7.42492	-2.50649	0.0128639	0.76665	chr2:136872298-136875655 (-) // 99.92 // q22.1	CXCR4	chemokine (C-X-C motif) receptor 4	This probe set was annotated using the Matching Probes based pipeline to a Entrez Gene identifier using 19 transcripts. // false // Matching Probes // A
217803_at	-0.170212	8.46166	-2.50575	0.01289	0.76665	chr5:32124827-32174245 (-) // 97.7 // p13.3	GOLPH3	golgi phosphoprotein 3 (coat-protein)	This probe set was annotated using the Matching Probes based pipeline to a Entrez Gene identifier using 8 transcripts. // false // Matching Probes // A
217028_at	-0.328197	9.15989	-2.50562	0.0128949	0.76665	chr2:136871940-136875719 (-) // 98.68 // q22.1	CXCR4	chemokine (C-X-C motif) receptor 4	This probe set was annotated using the Matching Probes based pipeline to a Entrez Gene identifier using 11 transcripts. // false // Matching Probes // A
214257_s_at	-0.162414	8.17376	-2.50526	0.0129075	0.76665	chr1:145116336-145116919 (-) // 97.47 // q21.1	SEC22B	SEC22 homolog B, vesicle trafficking protein (gene/pseudogene)	This probe set was annotated using the Accession mapped clusters based pipeline to a UniGene identifier using 18 transcripts. // false // Accession mapped clusters // E
204976_s_at	-0.274779	7.07839	-2.49528	0.0132667	0.782443	chrX:109439614-109561467 (-) // 93.89 // q23	AMMECR1	Alport syndrome, mental retardation, midface hypoplasia and elliptocytosis chromosomal region gene 1	This probe set was annotated using the Matching Probes based pipeline to a Entrez Gene identifier using 13 transcripts. // false // Matching Probes // A
202324_s_at	-0.148909	8.45079	-2.49397	0.0133143	0.782443	chr1:226332381-226374431 (-) // 93.28 // q42.12	ACBD3	acyl-CoA binding domain containing 3	This probe set was annotated using the Matching Probes based pipeline to a Entrez Gene identifier using 1 transcripts. // false // Matching Probes // A
209504_s_at	-0.382181	6.16751	-2.49063	0.0134367	0.783461	chr11:73360090-73373778 (+) // 90.89 // q13.4	PLEKHB1	pleckstrin homology domain containing, family B (evectins) member 1	This probe set was annotated using the Matching Probes based pipeline to a Entrez Gene identifier using 29 transcripts. // false // Matching Probes // A
218746_at	-0.303097	6.08587	-2.48869	0.0135083	0.783461	chr12:6561272-6571460 (+) // 99.82 // p13.31	TAPBPL	TAP binding protein-like	This probe set was annotated using the Matching Probes based pipeline to a Entrez Gene identifier using 17 transcripts. // false // Matching Probes // A
221245_s_at	-0.440739	6.03442	-2.48775	0.0135432	0.783461	chr2:208627335-208629415 (-) // 97.66 // q33.3	FZD5	frizzled class receptor 5	This probe set was annotated using the Matching Probes based pipeline to a Entrez Gene identifier using 4 transcripts. // false // Matching Probes // A
202524_s_at	0.478022	7.3026	2.48416	0.0136769	0.787093	chr10:73818792-73848767 (-) // 97.61 // q22.1	SPOCK2	sparc/osteonectin, cwcv and kazal-like domains proteoglycan (testican) 2	This probe set was annotated using the Matching Probes based pipeline to a Entrez Gene identifier using 9 transcripts. // false // Matching Probes // A
202213_s_at	-0.228468	5.5372	-2.47159	0.0141545	0.806245	chrX:119658473-119693733 (-) // 98.01 // q24	CUL4B	cullin 4B	This probe set was annotated using the Matching Probes based pipeline to a Entrez Gene identifier using 18 transcripts. // false // Matching Probes // A
217168_s_at	-0.18677	8.74875	-2.47032	0.0142036	0.806245	chr16:56969862-56977789 (+) // 94.59 // q13	HERPUD1	homocysteine-inducible, endoplasmic reticulum stress-inducible, ubiquitin-like domain member 1	This probe set was annotated using the Matching Probes based pipeline to a Entrez Gene identifier using 26 transcripts. // false // Matching Probes // A
204473_s_at	-0.167741	4.09187	-2.46941	0.0142388	0.806245	chr15:85291579-85346526 (+) // 93.49 // q25.3	ZNF592	zinc finger protein 592	This probe set was annotated using the Matching Probes based pipeline to a Entrez Gene identifier using 10 transcripts. // false // Matching Probes // A
203702_s_at	-0.216692	4.52552	-2.4668	0.0143401	0.806245	chr2:219575597-219620139 (+) // 98.27 // q35	TTLL4	tubulin tyrosine ligase-like family member 4	This probe set was annotated using the Matching Probes based pipeline to a Entrez Gene identifier using 14 transcripts. // false // Matching Probes // A
215121_x_at	-0.83179	7.31127	-2.45947	0.0146289	0.806245	chr22:22735134-23249151 (+) // 91.57 // q11.22	CYAT1 /// IGLC1 /// IGLC2 /// IGLC3 /// IGLC7 /// IGLJ3 /// IGLL5 /// IGLV1-44 /// IGLV3-25 /// IGLV4-3	immunoglobulin lambda light chain-like /// immunoglobulin lambda constant 1 (Mcg marker) /// immunoglobulin lambda constant 2 (Kern-Oz- marker) /// immunoglobulin lambda constant 3 (Kern-Oz+ marker) /// immunoglobulin lambda constant 7 /// immunoglobulin lambda joining 3 /// immunoglobulin lambda-like polypeptide 5 /// immunoglobulin lambda variable 1-44 /// immunoglobulin lambda variable 3-25 //…	This probe set was annotated using the Genome Target Overlap based pipeline to a Entrez Gene identifier using 11 transcripts. // true // Genome Target Overlap // B
211379_x_at	-0.327272	5.16541	-2.45905	0.0146455	0.806245	chr3:160802783-160804650 (-) // 93.62 // q26.1	B3GALNT1	beta-1,3-N-acetylgalactosaminyltransferase 1 (globoside blood group)	This probe set was annotated using the Matching Probes based pipeline to a Entrez Gene identifier using 1 transcripts. // false // Matching Probes // A
214690_at	0.143397	4.52921	2.45633	0.0147542	0.806245	chr2:9983490-10074671 (+) // 90.09 // p25.1	TAF1B	TATA box binding protein (TBP)-associated factor, RNA polymerase I, B, 63kDa	This probe set was annotated using the Genome Target Overlap based pipeline to a Entrez Gene identifier using 12 transcripts. // false // Genome Target Overlap // B
210283_x_at	-0.207844	7.96997	-2.4541	0.0148436	0.806245	chr5:43527201-43557135 (-) // 96.59 // p12	PAIP1	poly(A) binding protein interacting protein 1	This probe set was annotated using the Matching Probes based pipeline to a Entrez Gene identifier using 18 transcripts. // false // Matching Probes // A
215946_x_at	-0.459626	4.32437	-2.45406	0.014845	0.806245	chr22:25714222-25716189 (+) // 96.16 // q11.23 /// chr22:23915316-23982614 (-) // 93.66 // q11.23	IGLL3P	immunoglobulin lambda-like polypeptide 3, pseudogene	This probe set was annotated using the Matching Probes based pipeline to a Entrez Gene identifier using 2 transcripts. // false // Matching Probes // A
221651_x_at	-0.863998	9.13148	-2.45082	0.0149759	0.806245	chr2:89156679-89399847 (-) // 96.43 // p11.2	IGK /// IGKC /// IGKV1-5 /// IGKV2-24	immunoglobulin kappa locus /// immunoglobulin kappa constant /// immunoglobulin kappa variable 1-5 /// immunoglobulin kappa variable 2-24	This probe set was annotated using the Matching Probes based pipeline to a Entrez Gene identifier using 28 transcripts. // true // Matching Probes // A
219789_at	-0.356513	4.01877	-2.44882	0.0150571	0.806245	chr5:32711539-32787428 (+) // 96.43 // p13.3	NPR3	natriuretic peptide receptor 3	This probe set was annotated using the Matching Probes based pipeline to a Entrez Gene identifier using 13 transcripts. // false // Matching Probes // A
222010_at	0.174209	6.93256	2.44874	0.0150607	0.806245	chr6:160199530-160200132 (-) // 96.62 // q25.3	TCP1	t-complex 1	This probe set was annotated using the Matching Probes based pipeline to a Entrez Gene identifier using 6 transcripts. // false // Matching Probes // A
217543_s_at	-0.178868	5.04505	-2.44847	0.0150714	0.806245	chr16:84092973-84095209 (-) // 71.51 // q23.3	MBTPS1	membrane bound transcription factor peptidase, site 1	This probe set was annotated using the Matching Probes based pipeline to a Entrez Gene identifier using 19 transcripts. // false // Matching Probes // A
203039_s_at	-0.152645	7.81007	-2.44722	0.0151227	0.806245	chr2:206988633-207024106 (-) // 98.68 // q33.3	NDUFS1	NADH dehydrogenase (ubiquinone) Fe-S protein 1, 75kDa (NADH-coenzyme Q reductase)	This probe set was annotated using the Matching Probes based pipeline to a Entrez Gene identifier using 32 transcripts. // false // Matching Probes // A
221787_at	0.230733	5.25715	2.44641	0.0151559	0.806245	chr6:170102288-170106451 (+) // 97.1 // q27	C6orf120	chromosome 6 open reading frame 120	This probe set was annotated using the Matching Probes based pipeline to a Entrez Gene identifier using 3 transcripts. // false // Matching Probes // A
214596_at	-0.222725	3.65884	-2.44604	0.0151711	0.806245	chr1:240070732-240074761 (+) // 99.18 // q43	CHRM3	cholinergic receptor, muscarinic 3	This probe set was annotated using the Matching Probes based pipeline to a Entrez Gene identifier using 11 transcripts. // false // Matching Probes // A
208696_at	-0.1571	9.65939	-2.43491	0.0156337	0.823043	chr5:10261665-10265121 (+) // 95.04 // p15.2	CCT5	chaperonin containing TCP1, subunit 5 (epsilon)	This probe set was annotated using the Matching Probes based pipeline to a Entrez Gene identifier using 34 transcripts. // false // Matching Probes // A
209289_at	-0.298844	8.52805	-2.43287	0.0157197	0.823043	chr9:14086672-14313907 (-) // 92.95 // p23	NFIB	nuclear factor I/B	This probe set was annotated using the Matching Probes based pipeline to a Entrez Gene identifier using 19 transcripts. // false // Matching Probes // A
221671_x_at	-0.859623	9.12724	-2.43163	0.0157725	0.823043	chr2:89156679-89442591 (-) // 91.64 // p11.2	IGK /// IGKC /// IGKV1-5 /// IGKV2-24	immunoglobulin kappa locus /// immunoglobulin kappa constant /// immunoglobulin kappa variable 1-5 /// immunoglobulin kappa variable 2-24	This probe set was annotated using the Matching Probes based pipeline to a Entrez Gene identifier using 28 transcripts. // true // Matching Probes // A
216557_x_at	-0.382407	3.64003	-2.43052	0.0158195	0.823043	chr14:106691672-106691896 (-) // 74.66 // q32.33	IGHA1 /// IGHD /// IGHG1 /// IGHG3 /// IGHM /// IGHV3-21 /// IGHV3-48 /// IGHV3-71 /// IGHV4-31	immunoglobulin heavy constant alpha 1 /// immunoglobulin heavy constant delta /// immunoglobulin heavy constant gamma 1 (G1m marker) /// immunoglobulin heavy constant gamma 3 (G3m marker) /// immunoglobulin heavy constant mu /// immunoglobulin heavy variable 3-21 /// immunoglobulin heavy variable 3-48 /// immunoglobulin heavy variable 3-71 (pseudogene) /// immunoglobulin heavy variable 4-31	This probe set was annotated using the Genome Target Overlap based pipeline to a Entrez Gene identifier using 17 transcripts. // true // Genome Target Overlap // B
216199_s_at	0.181354	6.8426	2.42876	0.0158947	0.823043	chr6:161529910-161538417 (+) // 99.73 // q26	MAP3K4	mitogen-activated protein kinase kinase kinase 4	This probe set was annotated using the Matching Probes based pipeline to a Entrez Gene identifier using 31 transcripts. // false // Matching Probes // A
201856_s_at	-0.154689	5.5531	-2.42782	0.015935	0.823043	chr5:32355682-32397446 (-) // 72.24 // p13.3	ZFR	zinc finger RNA binding protein	This probe set was annotated using the Matching Probes based pipeline to a Entrez Gene identifier using 21 transcripts. // false // Matching Probes // A
213534_s_at	-0.162549	3.98866	-2.42357	0.0161176	0.823043	chr2:242045514-242082488 (-) // 97.31 // q37.3	PASK	PAS domain containing serine/threonine kinase	This probe set was annotated using the Matching Probes based pipeline to a Entrez Gene identifier using 36 transcripts. // false // Matching Probes // A
212817_at	-0.236572	4.20274	-2.42205	0.0161836	0.823043	chr9:34989741-34998425 (+) // 98.4 // p13.3	DNAJB5	DnaJ (Hsp40) homolog, subfamily B, member 5	This probe set was annotated using the Matching Probes based pipeline to a Entrez Gene identifier using 19 transcripts. // false // Matching Probes // A
212841_s_at	0.228904	6.21991	2.42025	0.0162622	0.823043	chr11:7626971-7674987 (+) // 98.8 // p15.4	PPFIBP2	PTPRF interacting protein, binding protein 2 (liprin beta 2)	This probe set was annotated using the Matching Probes based pipeline to a Entrez Gene identifier using 17 transcripts. // false // Matching Probes // A
218696_at	-0.152738	6.85811	-2.4193	0.0163035	0.823043	chr2:88856349-88926864 (-) // 95.28 // p11.2	EIF2AK3	eukaryotic translation initiation factor 2-alpha kinase 3	This probe set was annotated using the Matching Probes based pipeline to a Entrez Gene identifier using 10 transcripts. // false // Matching Probes // A
208050_s_at	-0.153388	4.09237	-2.41893	0.0163196	0.823043	chr7:142986689-143002915 (+) // 99.54 // q34	CASP2	caspase 2	This probe set was annotated using the Matching Probes based pipeline to a Entrez Gene identifier using 19 transcripts. // false // Matching Probes // A
218272_at	0.143977	4.60522	2.41441	0.0165187	0.823043	chr22:46663904-46689903 (+) // 96.14 // q13.31	TTC38	tetratricopeptide repeat domain 38	This probe set was annotated using the Matching Probes based pipeline to a Entrez Gene identifier using 8 transcripts. // false // Matching Probes // A
206055_s_at	-0.186923	8.26556	-2.41033	0.0166997	0.823043	chr2:114415449-114416453 (+) // 93.64 // q14.1 /// chr15:101821718-101835432 (-) // 97.25 // q26.3 /// chr22:51192894-51193896 (-) // 93.74 // q13.33	SNRPA1	small nuclear ribonucleoprotein polypeptide A'	This probe set was annotated using the Matching Probes based pipeline to a Entrez Gene identifier using 19 transcripts. // false // Matching Probes // A
219072_at	-0.175773	5.62603	-2.40628	0.0168814	0.823043	chr16:30899117-30905265 (-) // 99.72 // p11.2	BCL7C	B-cell CLL/lymphoma 7C	This probe set was annotated using the Matching Probes based pipeline to a Entrez Gene identifier using 12 transcripts. // false // Matching Probes // A
219458_s_at	0.147094	6.25404	2.40535	0.0169235	0.823043	chr3:93781862-93845591 (+) // 98.65 // q11.1	NSUN3	NOP2/Sun domain family, member 3	This probe set was annotated using the Matching Probes based pipeline to a Entrez Gene identifier using 8 transcripts. // false // Matching Probes // A
203712_at	-0.207658	6.55677	-2.40387	0.0169906	0.823043	chr9:2804163-2838505 (-) // 99.95 // p24.2	PUM3	pumilio RNA binding family member 3	This probe set was annotated using the Matching Probes based pipeline to a Entrez Gene identifier using 5 transcripts. // false // Matching Probes // A
205816_at	0.32567	4.75072	2.40271	0.0170432	0.823043	chr7:20370745-20450419 (+) // 99.34 // p21.1	ITGB8	integrin beta 8	This probe set was annotated using the Matching Probes based pipeline to a Entrez Gene identifier using 11 transcripts. // false // Matching Probes // A
207469_s_at	-0.360762	5.14953	-2.40233	0.0170607	0.823043	chrX:15402925-15511456 (-) // 98.79 // p22.2	PIR	pirin	This probe set was annotated using the Matching Probes based pipeline to a Entrez Gene identifier using 11 transcripts. // false // Matching Probes // A
212105_s_at	-0.192442	3.98243	-2.40066	0.0171366	0.823043	chr1:182808466-182857115 (+) // 97.68 // q25.3	DHX9	DEAH (Asp-Glu-Ala-His) box helicase 9	This probe set was annotated using the Matching Probes based pipeline to a Entrez Gene identifier using 11 transcripts. // false // Matching Probes // A
217855_x_at	-0.151261	7.9718	-2.39977	0.0171772	0.823043	chr1:1152311-1167411 (-) // 97.13 // p36.33	SDF4	stromal cell derived factor 4	This probe set was annotated using the Matching Probes based pipeline to a Entrez Gene identifier using 2 transcripts. // false // Matching Probes // A
216853_x_at	-0.413225	3.87264	-2.39909	0.0172085	0.823043	chr22:23063353-23063631 (+) // 86.52 // q11.22	IGLJ3 /// IGLL5 /// IGLV3-19	immunoglobulin lambda joining 3 /// immunoglobulin lambda-like polypeptide 5 /// immunoglobulin lambda variable 3-19	This probe set was annotated using the Genome Target Overlap based pipeline to a Entrez Gene identifier using 6 transcripts. // true // Genome Target Overlap // B
212305_s_at	-0.175985	5.83217	-2.3988	0.0172217	0.823043	chr1:222802704-222841474 (+) // 99.26 // q41	MIA3	melanoma inhibitory activity family, member 3	This probe set was annotated using the Matching Probes based pipeline to a Entrez Gene identifier using 12 transcripts. // false // Matching Probes // A
212665_at	0.225937	7.14507	2.39802	0.0172574	0.823043	chr3:156396185-156424555 (+) // 94.12 // q25.31	TIPARP	TCDD-inducible poly(ADP-ribose) polymerase	This probe set was annotated using the Matching Probes based pipeline to a Entrez Gene identifier using 16 transcripts. // false // Matching Probes // A
221882_s_at	-0.226813	5.66499	-2.39785	0.0172656	0.823043	chr16:421767-424403 (-) // 97.1 // p13.3	TMEM8A	transmembrane protein 8A	This probe set was annotated using the Matching Probes based pipeline to a Entrez Gene identifier using 9 transcripts. // false // Matching Probes // A
205238_at	-0.241663	4.71557	-2.39438	0.0174257	0.823426	chrX:100264547-100306918 (-) // 83.76 // q22.1	TRMT2B	tRNA methyltransferase 2 homolog B	This probe set was annotated using the Matching Probes based pipeline to a Entrez Gene identifier using 30 transcripts. // false // Matching Probes // A
201937_s_at	-0.167971	6.58305	-2.39301	0.0174892	0.823426	chr2:220238916-220252629 (-) // 98.29 // q35	DNPEP	aspartyl aminopeptidase	This probe set was annotated using the Matching Probes based pipeline to a Entrez Gene identifier using 28 transcripts. // false // Matching Probes // A
219226_at	-0.182789	4.78326	-2.39009	0.0176255	0.823426	chr17:37618291-37688518 (+) // 95.92 // q12	CDK12	cyclin-dependent kinase 12	This probe set was annotated using the Matching Probes based pipeline to a Entrez Gene identifier using 13 transcripts. // false // Matching Probes // A
214973_x_at	-0.447922	4.0957	-2.38997	0.0176312	0.823426	chr14:106552284-106552797 (-) // 96.13 // q32.33	IGHD	immunoglobulin heavy constant delta	This probe set was annotated using the Matching Probes based pipeline to a Entrez Gene identifier using 1 transcripts. // false // Matching Probes // A
203442_x_at	0.167202	4.35853	2.38828	0.0177106	0.823426	chr11:62359363-62376152 (-) // 85.13 // q12.3	EML3	echinoderm microtubule associated protein like 3	This probe set was annotated using the Matching Probes based pipeline to a Entrez Gene identifier using 36 transcripts. // false // Matching Probes // A
203240_at	0.489649	6.06867	2.38799	0.0177239	0.823426	chr19:40353970-40440533 (-) // 99.79 // q13.2	FCGBP	Fc fragment of IgG binding protein	This probe set was annotated using the Matching Probes based pipeline to a Entrez Gene identifier using 9 transcripts. // false // Matching Probes // A
220235_s_at	-0.192854	5.46273	-2.38641	0.0177987	0.823426	chr1:111489967-111494702 (-) // 98.63 // p13.3	LRIF1	ligand dependent nuclear receptor interacting factor 1	This probe set was annotated using the Matching Probes based pipeline to a Entrez Gene identifier using 16 transcripts. // false // Matching Probes // A
213617_s_at	-0.23293	7.27075	-2.38497	0.0178667	0.823426	chr18:34366471-34408708 (-) // 67.26 // q12.2	TPGS2	tubulin polyglutamylase complex subunit 2	This probe set was annotated using the Matching Probes based pipeline to a Entrez Gene identifier using 44 transcripts. // false // Matching Probes // A
213378_s_at	-0.184662	4.6292	-2.38045	0.0180821	0.824551	chr12:9465622-9466684 (+) // 97.34 // p13.31 /// chr12:31256662-31257725 (+) // 95.05 // p11.21 /// chr12:9570308-9571373 (-) // 96.7 // p13.31	DDX11 /// DDX12P /// LOC642846	DEAD/H (Asp-Glu-Ala-Asp/His) box helicase 11 /// DEAD/H (Asp-Glu-Ala-Asp/His) box polypeptide 12, pseudogene /// DEAD/H (Asp-Glu-Ala-Asp/His) box polypeptide 11-like	This probe set was annotated using the Matching Probes based pipeline to a Entrez Gene identifier using 52 transcripts. // true // Matching Probes // A
200929_at	-0.200597	8.80121	-2.37729	0.0182343	0.824551	chr14:75600957-75643293 (-) // 99.69 // q24.3	TMED10	transmembrane p24 trafficking protein 10	This probe set was annotated using the Matching Probes based pipeline to a Entrez Gene identifier using 18 transcripts. // false // Matching Probes // A
221522_at	0.226717	7.50438	2.3766	0.0182675	0.824551	chr19:33087913-33166079 (-) // 98.18 // q13.11	ANKRD27	ankyrin repeat domain 27 (VPS9 domain)	This probe set was annotated using the Matching Probes based pipeline to a Entrez Gene identifier using 7 transcripts. // false // Matching Probes // A
212310_at	-0.214173	4.68748	-2.37625	0.0182843	0.824551	chr1:222802704-222841474 (+) // 99.26 // q41	MIA3	melanoma inhibitory activity family, member 3	This probe set was annotated using the Matching Probes based pipeline to a Entrez Gene identifier using 6 transcripts. // false // Matching Probes // A
201739_at	0.307621	8.05676	2.37624	0.018285	0.824551	chr6:134490394-134495980 (-) // 98.57 // q23.2	SGK1	serum/glucocorticoid regulated kinase 1	This probe set was annotated using the Matching Probes based pipeline to a Entrez Gene identifier using 29 transcripts. // false // Matching Probes // A
211643_x_at	-0.529863	4.5151	-2.37517	0.0183366	0.824551	chr2:89161395-89384957 (-) // 96.33 // p11.2	IGKC	immunoglobulin kappa constant	This probe set was annotated using the Matching Probes based pipeline to a UniGene identifier using 1 transcripts. // false // Matching Probes // A
212371_at	-0.204446	8.02146	-2.37186	0.0184978	0.827129	chr1:244870374-244872331 (+) // 97.27 // q44	DESI2	desumoylating isopeptidase 2	This probe set was annotated using the Matching Probes based pipeline to a Entrez Gene identifier using 14 transcripts. // false // Matching Probes // A
211959_at	-0.427095	8.43799	-2.37088	0.0185458	0.827129	chr2:217536827-217540879 (-) // 95.63 // q35	IGFBP5	insulin like growth factor binding protein 5	This probe set was annotated using the Matching Probes based pipeline to a Entrez Gene identifier using 4 transcripts. // false // Matching Probes // A
208740_at	0.253668	6.05684	2.36942	0.0186173	0.827129	chr13:21714680-21723219 (+) // 76.38 // q12.11	SAP18	Sin3A associated protein 18kDa	This probe set was annotated using the Matching Probes based pipeline to a Entrez Gene identifier using 9 transcripts. // false // Matching Probes // A
201737_s_at	-0.212345	7.40623	-2.3653	0.0188208	0.830947	chr5:10403517-10435491 (+) // 96.21 // p15.2	2020-03-06	membrane associated ring finger 6	This probe set was annotated using the Matching Probes based pipeline to a Entrez Gene identifier using 11 transcripts. // false // Matching Probes // A
200826_at	0.156336	10.7412	2.36436	0.0188677	0.830947	chr19:46190718-46195176 (-) // 100.0 // q13.32	SNRPD2	small nuclear ribonucleoprotein D2 polypeptide	This probe set was annotated using the Matching Probes based pipeline to a Entrez Gene identifier using 21 transcripts. // false // Matching Probes // A
212795_at	0.161571	6.76026	2.36315	0.0189277	0.830947	chr12:105501491-105562908 (+) // 98.56 // q23.3	KIAA1033	KIAA1033	This probe set was annotated using the Matching Probes based pipeline to a Entrez Gene identifier using 11 transcripts. // false // Matching Probes // A
211962_s_at	0.182803	9.31261	2.36069	0.0190506	0.83305	chr14:69254055-69258198 (-) // 96.24 // q24.1	ZFP36L1	ZFP36 ring finger protein-like 1	This probe set was annotated using the Matching Probes based pipeline to a Entrez Gene identifier using 11 transcripts. // false // Matching Probes // A
211048_s_at	-0.237393	8.01894	-2.35857	0.0191572	0.834428	chr7:148700542-148725735 (-) // 87.46 // q36.1	PDIA4	protein disulfide isomerase family A, member 4	This probe set was annotated using the Matching Probes based pipeline to a Entrez Gene identifier using 10 transcripts. // false // Matching Probes // A
215379_x_at	-0.687107	5.94407	-2.35259	0.0194609	0.844343	chr22:23101202-23243495 (+) // 77.28 // q11.22	BMS1P20 /// IGLC2 /// IGLC3 /// IGLJ2 /// IGLJ3 /// IGLL5 /// IGLV1-44 /// IGLV3-19 /// IGLV3-25	BMS1 ribosome biogenesis factor pseudogene 20 /// immunoglobulin lambda constant 2 (Kern-Oz- marker) /// immunoglobulin lambda constant 3 (Kern-Oz+ marker) /// immunoglobulin lambda joining 2 /// immunoglobulin lambda joining 3 /// immunoglobulin lambda-like polypeptide 5 /// immunoglobulin lambda variable 1-44 /// immunoglobulin lambda variable 3-19 /// immunoglobulin lambda variable 3-25	This probe set was annotated using the Genome Target Overlap based pipeline to a Entrez Gene identifier using 20 transcripts. // true // Genome Target Overlap // B
212865_s_at	-0.319694	4.90079	-2.34809	0.0196922	0.844836	chr8:121267478-121384277 (+) // 94.28 // q24.12	COL14A1	collagen, type XIV, alpha 1	This probe set was annotated using the Matching Probes based pipeline to a Entrez Gene identifier using 6 transcripts. // false // Matching Probes // A
202572_s_at	0.154115	4.6732	2.34545	0.019829	0.844836	chr20:34995443-35157036 (+) // 94.93 // q11.23	DLGAP4	discs, large (Drosophila) homolog-associated protein 4	This probe set was annotated using the Matching Probes based pipeline to a Entrez Gene identifier using 23 transcripts. // false // Matching Probes // A
215411_s_at	0.193305	6.32014	2.34498	0.0198534	0.844836	chr6:111880142-111888466 (-) // 99.65 // q21	TRAF3IP2	TRAF3 interacting protein 2	This probe set was annotated using the Matching Probes based pipeline to a Entrez Gene identifier using 25 transcripts. // false // Matching Probes // A
218880_at	0.249936	6.51241	2.34414	0.0198971	0.844836	chr2:28635258-28637514 (+) // 95.23 // p23.2	FOSL2	FOS-like antigen 2	This probe set was annotated using the Matching Probes based pipeline to a Entrez Gene identifier using 12 transcripts. // false // Matching Probes // A
212457_at	0.160489	6.69607	2.34129	0.0200459	0.844836	chrX:48886236-48900936 (-) // 97.9 // p11.23	TFE3	transcription factor binding to IGHM enhancer 3	This probe set was annotated using the Matching Probes based pipeline to a Entrez Gene identifier using 11 transcripts. // false // Matching Probes // A
78047_s_at	0.214881	6.96198	2.34037	0.0200941	0.844836	chr20:33865010-33865708 (-) // 77.15 // q11.22	MMP24-AS1	MMP24 antisense RNA 1	This probe set was annotated using the Matching Probes based pipeline to a Entrez Gene identifier using 2 transcripts. // false // Matching Probes // A
221884_at	-0.298484	8.443	-2.33981	0.0201237	0.844836	chr3:168801294-168833223 (-) // 97.42 // q26.2	MECOM	MDS1 and EVI1 complex locus	This probe set was annotated using the Matching Probes based pipeline to a Entrez Gene identifier using 40 transcripts. // false // Matching Probes // A
218021_at	-0.190683	6.09567	-2.33804	0.0202168	0.844836	chr14:24422972-24475610 (+) // 98.36 // q11.2 /// chr14:24458131-24520579 (+) // 95.94 // q11.2	DHRS4 /// DHRS4L1 /// DHRS4L2	dehydrogenase/reductase (SDR family) member 4 /// dehydrogenase/reductase (SDR family) member 4 like 1 /// dehydrogenase/reductase (SDR family) member 4 like 2	This probe set was annotated using the Matching Probes based pipeline to a Entrez Gene identifier using 71 transcripts. // true // Matching Probes // A
209138_x_at	-0.882534	7.38831	-2.33449	0.0204052	0.844836	chr22:23040404-23243613 (+) // 95.55 // q11.22 /// chr22:23101198-23248969 (+) // 92.13 // q11.22	IGLC1 /// IGLJ3	immunoglobulin lambda constant 1 (Mcg marker) /// immunoglobulin lambda joining 3	This probe set was annotated using the Matching Probes based pipeline to a UniGene identifier using 5 transcripts. // false // Matching Probes // A
220486_x_at	-0.18596	6.56357	-2.33234	0.0205203	0.844836	chrX:109419106-109420900 (+) // 99.17 // q23	LOC101928589 /// TMEM164	uncharacterized LOC101928589 /// transmembrane protein 164	This probe set was annotated using the Matching Probes based pipeline to a Entrez Gene identifier using 24 transcripts. // true // Matching Probes // A
214255_at	0.272853	4.55567	2.32844	0.02073	0.844836	chr15:25922419-25971226 (-) // 97.92 // q12	ATP10A	ATPase, class V, type 10A	This probe set was annotated using the Matching Probes based pipeline to a Entrez Gene identifier using 12 transcripts. // false // Matching Probes // A
209493_at	-0.322195	5.99012	-2.32439	0.0209497	0.844836	chr5:31799355-32111036 (+) // 99.02 // p13.3	PDZD2	PDZ domain containing 2	This probe set was annotated using the Matching Probes based pipeline to a Entrez Gene identifier using 23 transcripts. // false // Matching Probes // A
202929_s_at	-0.212774	7.78979	-2.32233	0.0210623	0.844836	chr22:24313561-24322019 (-) // 98.95 // q11.23	DDT /// DDTL	D-dopachrome tautomerase /// D-dopachrome tautomerase-like	This probe set was annotated using the Matching Probes based pipeline to a Entrez Gene identifier using 30 transcripts. // true // Matching Probes // A
202239_at	0.211042	8.08468	2.3219	0.0210861	0.844836	chr13:24995069-25086948 (-) // 99.51 // q12.12	PARP4	poly(ADP-ribose) polymerase family member 4	This probe set was annotated using the Matching Probes based pipeline to a Entrez Gene identifier using 9 transcripts. // false // Matching Probes // A
211430_s_at	-0.943058	8.59498	-2.32102	0.0211342	0.844836	chr14:106207675-107170401 (-) // 95.87 // q32.33 /// chr14:106109405-106963400 (-) // 91.37 // q32.33	IGHG1 /// IGHG3 /// IGHM /// IGHV4-31	immunoglobulin heavy constant gamma 1 (G1m marker) /// immunoglobulin heavy constant gamma 3 (G3m marker) /// immunoglobulin heavy constant mu /// immunoglobulin heavy variable 4-31	This probe set was annotated using the Matching Probes based pipeline to a Entrez Gene identifier using 102 transcripts. // true // Matching Probes // A
65585_at	-0.208173	5.86403	-2.31984	0.021199	0.844836	chr8:12039618-12040268 (-) // 76.18 // p23.1	FAM86B1 /// FAM86B2 /// FAM86C1 /// FAM86DP /// FAM86FP /// FAM86KP	family with sequence similarity 86, member B1 /// family with sequence similarity 86, member B2 /// family with sequence similarity 86, member C1 /// family with sequence similarity 86, member D, pseudogene /// family with sequence similarity 86, member A pseudogene /// family with sequence similarity 86, member K, pseudogene	This probe set was annotated using the Matching Probes based pipeline to a Entrez Gene identifier using 68 transcripts. // true // Matching Probes // A
1438_at	-0.305093	4.11956	-2.3183	0.0212843	0.844836	chr3:184280023-184299410 (+) // 97.2 // q27.1	EPHB3	EPH receptor B3	This probe set was annotated using the Matching Probes based pipeline to a Entrez Gene identifier using 5 transcripts. // false // Matching Probes // A
211919_s_at	-0.354094	7.41955	-2.31823	0.021288	0.844836	chr2:136872438-136875660 (-) // 98.55 // q22.1	CXCR4	chemokine (C-X-C motif) receptor 4	This probe set was annotated using the Matching Probes based pipeline to a Entrez Gene identifier using 19 transcripts. // false // Matching Probes // A
202911_at	-0.177061	8.74377	-2.31775	0.0213145	0.844836	chr2:48010285-48034036 (+) // 98.62 // p16.3	MSH6	mutS homolog 6	This probe set was annotated using the Matching Probes based pipeline to a Entrez Gene identifier using 24 transcripts. // false // Matching Probes // A
211650_x_at	-0.334608	3.89787	-2.31658	0.0213794	0.844836	chr14:106331409-106725494 (-) // 90.98 // q32.33	IGK	immunoglobulin kappa locus	This probe set was annotated using the Matching Probes based pipeline to a UniGene identifier using 1 transcripts. // false // Matching Probes // A
221553_at	-0.240481	7.63237	-2.31596	0.0214138	0.844836	chrX:77082957-77150932 (-) // 84.02 // q21.1	MAGT1	magnesium transporter 1	This probe set was annotated using the Matching Probes based pipeline to a Entrez Gene identifier using 13 transcripts. // false // Matching Probes // A
203851_at	0.285173	4.55646	2.31572	0.0214269	0.844836	chr12:53491448-53496124 (+) // 94.96 // q13.13	IGFBP6	insulin like growth factor binding protein 6	This probe set was annotated using the Matching Probes based pipeline to a Entrez Gene identifier using 14 transcripts. // false // Matching Probes // A
201019_s_at	-0.180754	9.29794	-2.31537	0.0214464	0.844836	chr1:17011544-17012744 (-) // 96.92 // p36.13 /// chrX:20145857-20159959 (-) // 99.08 // p22.12	EIF1AX	eukaryotic translation initiation factor 1A, X-linked	This probe set was annotated using the Matching Probes based pipeline to a Entrez Gene identifier using 7 transcripts. // false // Matching Probes // A
202088_at	-0.2088	8.12791	-2.31384	0.0215317	0.844836	chr18:33688460-33709205 (-) // 89.11 // q12.2	SLC39A6	solute carrier family 39 (zinc transporter), member 6	This probe set was annotated using the Matching Probes based pipeline to a Entrez Gene identifier using 6 transcripts. // false // Matching Probes // A
202054_s_at	0.213846	7.66253	2.31091	0.0216963	0.844836	chr17:19552090-19580903 (+) // 91.4 // p11.2	ALDH3A2	aldehyde dehydrogenase 3 family, member A2	This probe set was annotated using the Matching Probes based pipeline to a Entrez Gene identifier using 24 transcripts. // false // Matching Probes // A
219312_s_at	-0.278467	5.72259	-2.31008	0.0217425	0.844836	chr8:81412509-81434007 (+) // 97.13 // q21.13	ZBTB10	zinc finger and BTB domain containing 10	This probe set was annotated using the Matching Probes based pipeline to a Entrez Gene identifier using 9 transcripts. // false // Matching Probes // A
214855_s_at	-0.191018	4.58076	-2.30948	0.0217766	0.844836	chr9:108287492-108289605 (+) // 96.52 // q31.2 /// chr14:36007953-36096675 (-) // 96.38 // q13.2	RALGAPA1 /// RALGAPA1P	Ral GTPase activating protein, alpha subunit 1 (catalytic) /// Ral GTPase activating protein, alpha subunit 1 (catalytic) pseudogene	This probe set was annotated using the Matching Probes based pipeline to a Entrez Gene identifier using 30 transcripts. // true // Matching Probes // A
205961_s_at	-0.27134	6.75885	-2.30859	0.0218266	0.844836	chr9:15464788-15510210 (-) // 99.74 // p22.3	PSIP1	PC4 and SFRS1 interacting protein 1	This probe set was annotated using the Matching Probes based pipeline to a Entrez Gene identifier using 12 transcripts. // false // Matching Probes // A
222250_s_at	-0.198398	6.00873	-2.30663	0.0219377	0.844836	chr1:212114697-212208862 (-) // 91.54 // q32.3	INTS7	integrator complex subunit 7	This probe set was annotated using the Matching Probes based pipeline to a Entrez Gene identifier using 28 transcripts. // false // Matching Probes // A
201314_at	-0.170346	4.66427	-2.30606	0.02197	0.844836	chr2:242434514-242447578 (-) // 99.09 // q37.3	STK25	serine/threonine kinase 25	This probe set was annotated using the Genome Target Overlap based pipeline to a Entrez Gene identifier using 83 transcripts. // false // Genome Target Overlap // B
206953_s_at	-0.408296	5.88294	-2.30508	0.0220259	0.844836	chr1:82266081-82457880 (+) // 97.55 // p31.1	ADGRL2	adhesion G protein-coupled receptor L2	This probe set was annotated using the Matching Probes based pipeline to a Entrez Gene identifier using 28 transcripts. // false // Matching Probes // A
217223_s_at	-0.159036	4.08239	-2.30476	0.0220444	0.844836	chr22:23540437-23657709 (+) // 100.0 // q11.23	BCR	breakpoint cluster region	This probe set was annotated using the Matching Probes based pipeline to a Entrez Gene identifier using 14 transcripts. // false // Matching Probes // A
219211_at	-0.298899	5.7985	-2.30379	0.0220996	0.844836	chr22:18632931-18660158 (+) // 77.23 // q11.21	USP18	ubiquitin specific peptidase 18	This probe set was annotated using the Matching Probes based pipeline to a Entrez Gene identifier using 7 transcripts. // false // Matching Probes // A
218681_s_at	-0.258745	6.14658	-2.30352	0.0221152	0.844836	chr22:21996605-21998588 (+) // 99.63 // q11.21	SDF2L1	stromal cell-derived factor 2-like 1	This probe set was annotated using the Matching Probes based pipeline to a Entrez Gene identifier using 10 transcripts. // false // Matching Probes // A
208914_at	0.165752	4.81237	2.30162	0.0222236	0.844836	chr16:23475370-23521798 (-) // 89.97 // p12.2	GGA2	golgi-associated, gamma adaptin ear containing, ARF binding protein 2	This probe set was annotated using the Matching Probes based pipeline to a Entrez Gene identifier using 7 transcripts. // false // Matching Probes // A
203482_at	-0.183886	3.85024	-2.29964	0.022338	0.844836	chr10:102685705-102729911 (+) // 92.55 // q24.31	SLF2	SMC5-SMC6 complex localization factor 2	This probe set was annotated using the Matching Probes based pipeline to a Entrez Gene identifier using 6 transcripts. // false // Matching Probes // A
203137_at	0.241841	7.78389	2.2969	0.0224961	0.844836	chr6:160148619-160170447 (+) // 98.71 // q25.3	WTAP	Wilms tumor 1 associated protein	This probe set was annotated using the Matching Probes based pipeline to a Entrez Gene identifier using 12 transcripts. // false // Matching Probes // A
207426_s_at	0.269207	4.62426	2.29329	0.0227067	0.844836	chr1:173152873-173176351 (-) // 82.87 // q25.1	TNFSF4	tumor necrosis factor (ligand) superfamily, member 4	This probe set was annotated using the Matching Probes based pipeline to a Entrez Gene identifier using 11 transcripts. // false // Matching Probes // A
212577_at	-0.171488	5.0013	-2.29306	0.0227198	0.844836	chr18:2739473-2805012 (+) // 91.02 // p11.32	SMCHD1	structural maintenance of chromosomes flexible hinge domain containing 1	This probe set was annotated using the Matching Probes based pipeline to a Entrez Gene identifier using 13 transcripts. // false // Matching Probes // A
201883_s_at	-0.185367	7.09925	-2.29275	0.0227382	0.844836	chr9:33110641-33167243 (-) // 97.62 // p21.1	B4GALT1	UDP-Gal:betaGlcNAc beta 1,4- galactosyltransferase, polypeptide 1	This probe set was annotated using the Matching Probes based pipeline to a Entrez Gene identifier using 6 transcripts. // false // Matching Probes // A
219858_s_at	-0.205221	4.13154	-2.29267	0.0227431	0.844836	chr2:191301653-191365666 (+) // 99.14 // q32.2	MFSD6	major facilitator superfamily domain containing 6	This probe set was annotated using the Matching Probes based pipeline to a Entrez Gene identifier using 12 transcripts. // false // Matching Probes // A
203766_s_at	0.192088	3.75502	2.28675	0.0230918	0.844836	chr1:201865581-201915588 (-) // 89.95 // q32.1	LMOD1	leiomodin 1 (smooth muscle)	This probe set was annotated using the Matching Probes based pipeline to a Entrez Gene identifier using 7 transcripts. // false // Matching Probes // A
218602_s_at	-0.177686	4.55006	-2.28037	0.0234736	0.844836	chr7:53256491-53932003 (+) // 96.8 // p12.1 /// chr9:19055699-19060223 (-) // 98.58 // p22.1	HAUS6	HAUS augmin like complex subunit 6	This probe set was annotated using the Matching Probes based pipeline to a Entrez Gene identifier using 10 transcripts. // false // Matching Probes // A
205295_at	-0.237302	4.66507	-2.2801	0.0234898	0.844836	chr5:80539858-80562216 (+) // 99.06 // q14.1	CKMT2	creatine kinase, mitochondrial 2 (sarcomeric)	This probe set was annotated using the Matching Probes based pipeline to a Entrez Gene identifier using 16 transcripts. // false // Matching Probes // A
219572_at	-0.298461	5.12104	-2.27934	0.0235358	0.844836	chr7:121959452-122078461 (-) // 97.93 // q31.32	CADPS2	Ca++-dependent secretion activator 2	This probe set was annotated using the Matching Probes based pipeline to a Entrez Gene identifier using 29 transcripts. // false // Matching Probes // A
218637_at	-0.210756	4.95286	-2.27921	0.0235434	0.844836	chr18:22006681-22033492 (+) // 83.79 // q11.2	IMPACT	impact RWD domain protein	This probe set was annotated using the Matching Probes based pipeline to a Entrez Gene identifier using 6 transcripts. // false // Matching Probes // A
209671_x_at	-0.246301	3.96258	-2.27875	0.0235711	0.844836	chr14:22362570-23020626 (+) // 98.89 // q11.2	TRAC	T-cell receptor alpha constant	This probe set was annotated using the Matching Probes based pipeline to a Entrez Gene identifier using 2 transcripts. // false // Matching Probes // A
218800_at	-0.235518	4.03293	-2.27829	0.0235989	0.844836	chr4:56212408-56237478 (+) // 81.73 // q12	SRD5A3	steroid 5 alpha-reductase 3	This probe set was annotated using the Matching Probes based pipeline to a Entrez Gene identifier using 6 transcripts. // false // Matching Probes // A
219740_at	-0.204282	3.58145	-2.27586	0.0237465	0.844836	chr1:213123935-213163404 (+) // 98.67 // q32.3	VASH2	vasohibin 2	This probe set was annotated using the Matching Probes based pipeline to a Entrez Gene identifier using 20 transcripts. // false // Matching Probes // A
204089_x_at	0.173348	5.68758	2.27532	0.0237795	0.844836	chr6:161412821-161538381 (+) // 99.24 // q26	MAP3K4	mitogen-activated protein kinase kinase kinase 4	This probe set was annotated using the Matching Probes based pipeline to a Entrez Gene identifier using 31 transcripts. // false // Matching Probes // A
209340_at	-0.151539	8.02199	-2.27524	0.0237845	0.844836	chr1:162531391-162569627 (+) // 95.39 // q23.3	UAP1	UDP-N-acetylglucosamine pyrophosphorylase 1	This probe set was annotated using the Matching Probes based pipeline to a Entrez Gene identifier using 18 transcripts. // false // Matching Probes // A
215416_s_at	-0.202254	8.13964	-2.27521	0.0237862	0.844836	chr9:35100031-35103111 (-) // 99.63 // p13.3	STOML2	stomatin (EPB72)-like 2	This probe set was annotated using the Matching Probes based pipeline to a Entrez Gene identifier using 20 transcripts. // false // Matching Probes // A
203032_s_at	-0.242906	4.63195	-2.27338	0.0238979	0.844836	chr1:241660908-241683054 (-) // 88.03 // q43	FH	fumarate hydratase	This probe set was annotated using the Matching Probes based pipeline to a Entrez Gene identifier using 13 transcripts. // false // Matching Probes // A
221761_at	-0.168042	7.33045	-2.27076	0.0240587	0.844836	chr1:244571795-244615234 (-) // 98.39 // q44	ADSS	adenylosuccinate synthase	This probe set was annotated using the Matching Probes based pipeline to a Entrez Gene identifier using 7 transcripts. // false // Matching Probes // A
218304_s_at	0.195254	6.77484	2.27006	0.0241016	0.844836	chr3:125247703-125286272 (-) // 99.09 // q21.2	OSBPL11	oxysterol binding protein-like 11	This probe set was annotated using the Matching Probes based pipeline to a Entrez Gene identifier using 7 transcripts. // false // Matching Probes // A
217818_s_at	0.164181	5.71939	2.26911	0.0241606	0.844836	chr3:9839341-9848178 (+) // 95.61 // p25.3	ARPC4	actin related protein 2/3 complex subunit 4	This probe set was annotated using the Matching Probes based pipeline to a Entrez Gene identifier using 19 transcripts. // false // Matching Probes // A
201736_s_at	-0.193165	8.2584	-2.26701	0.0242901	0.844836	chr5:10353827-10435774 (+) // 96.29 // p15.2	2020-03-06	membrane associated ring finger 6	This probe set was annotated using the Matching Probes based pipeline to a Entrez Gene identifier using 23 transcripts. // false // Matching Probes // A
211934_x_at	-0.158942	8.36899	-2.26688	0.0242987	0.844836	chr11:62392300-62414088 (-) // 99.12 // q12.3	GANAB	glucosidase, alpha; neutral AB	This probe set was annotated using the Matching Probes based pipeline to a Entrez Gene identifier using 15 transcripts. // false // Matching Probes // A
218574_s_at	0.274388	6.47081	2.26686	0.0242994	0.844836	chr3:8543520-8609805 (+) // 98.74 // p26.1	LMCD1	LIM and cysteine-rich domains 1	This probe set was annotated using the Matching Probes based pipeline to a Entrez Gene identifier using 10 transcripts. // false // Matching Probes // A
210257_x_at	-0.205044	4.09121	-2.2654	0.0243903	0.844836	chrX:119660563-119694555 (-) // 98.08 // q24	CUL4B	cullin 4B	This probe set was annotated using the Matching Probes based pipeline to a Entrez Gene identifier using 23 transcripts. // false // Matching Probes // A
203211_s_at	-0.17878	7.51439	-2.26484	0.0244255	0.844836	chr11:95566045-95657459 (-) // 90.54 // q21	MTMR2	myotubularin related protein 2	This probe set was annotated using the Matching Probes based pipeline to a Entrez Gene identifier using 22 transcripts. // false // Matching Probes // A
200935_at	-0.176584	5.09513	-2.26414	0.0244688	0.844836	chr19:13049422-13055303 (+) // 93.79 // p13.2	CALR	calreticulin	This probe set was annotated using the Matching Probes based pipeline to a Entrez Gene identifier using 12 transcripts. // false // Matching Probes // A
207891_s_at	-0.168594	3.89306	-2.26243	0.0245758	0.844836	chrX:152713127-152736095 (-) // 99.85 // q28	HAUS7 /// TREX2	HAUS augmin like complex subunit 7 /// three prime repair exonuclease 2	This probe set was annotated using the Matching Probes based pipeline to a Entrez Gene identifier using 20 transcripts. // true // Matching Probes // A
214677_x_at	-0.887549	8.50022	-2.26167	0.0246238	0.844836	chr22:23243159-23243568 (+) // 42.93 // q11.22	CYAT1 /// IGLC1 /// IGLC2 /// IGLC3 /// IGLJ3 /// IGLV1-44 /// IGLV3-25 /// IGLV4-3	immunoglobulin lambda light chain-like /// immunoglobulin lambda constant 1 (Mcg marker) /// immunoglobulin lambda constant 2 (Kern-Oz- marker) /// immunoglobulin lambda constant 3 (Kern-Oz+ marker) /// immunoglobulin lambda joining 3 /// immunoglobulin lambda variable 1-44 /// immunoglobulin lambda variable 3-25 /// immunoglobulin lambda variable 4-3	This probe set was annotated using the Matching Probes based pipeline to a Entrez Gene identifier using 9 transcripts. // true // Matching Probes // A
213064_at	-0.180627	6.86221	-2.26031	0.0247093	0.844836	chr14:89078158-89080003 (+) // 99.4 // q31.3	ZC3H14	zinc finger CCCH-type containing 14	This probe set was annotated using the Matching Probes based pipeline to a Entrez Gene identifier using 22 transcripts. // false // Matching Probes // A
218605_at	-0.194611	8.0126	-2.25972	0.0247462	0.844836	chr1:246703867-246729563 (-) // 95.84 // q44	TFB2M	transcription factor B2, mitochondrial	This probe set was annotated using the Matching Probes based pipeline to a Entrez Gene identifier using 7 transcripts. // false // Matching Probes // A
202322_s_at	-0.15792	7.82153	-2.25959	0.0247548	0.844836	chr1:235491947-235506410 (+) // 100.0 // q42.3	GGPS1	geranylgeranyl diphosphate synthase 1	This probe set was annotated using the Matching Probes based pipeline to a Entrez Gene identifier using 20 transcripts. // false // Matching Probes // A
209337_at	-0.23125	8.12827	-2.2581	0.0248485	0.844836	chr9:15464066-15510982 (-) // 99.2 // p22.3	PSIP1	PC4 and SFRS1 interacting protein 1	This probe set was annotated using the Matching Probes based pipeline to a Entrez Gene identifier using 9 transcripts. // false // Matching Probes // A
220946_s_at	-0.173437	4.0238	-2.25751	0.0248862	0.844836	chr3:47103737-47161922 (-) // 96.06 // p21.31	SETD2	SET domain containing 2	This probe set was annotated using the Matching Probes based pipeline to a Entrez Gene identifier using 26 transcripts. // false // Matching Probes // A
218734_at	-0.151151	4.34598	-2.25717	0.0249074	0.844836	chr11:63706467-63724444 (+) // 89.68 // q13.1	NAA40	N(alpha)-acetyltransferase 40, NatD catalytic subunit	This probe set was annotated using the Matching Probes based pipeline to a Entrez Gene identifier using 3 transcripts. // false // Matching Probes // A
220597_s_at	0.159552	6.11436	2.25714	0.0249097	0.844836	chr12:123465130-123467455 (+) // 77.99 // q24.31	ARL6IP4	ADP-ribosylation factor like GTPase 6 interacting protein 4	This probe set was annotated using the Matching Probes based pipeline to a Entrez Gene identifier using 49 transcripts. // false // Matching Probes // A
201694_s_at	0.368066	8.4108	2.25631	0.024962	0.844836	chr5:137801181-137805004 (+) // 91.0 // q31.2	EGR1	early growth response 1	This probe set was annotated using the Matching Probes based pipeline to a Entrez Gene identifier using 5 transcripts. // false // Matching Probes // A
201120_s_at	-0.213338	7.95198	-2.25343	0.0251461	0.844836	chrX:118370250-118378429 (+) // 96.95 // q24	PGRMC1	progesterone receptor membrane component 1	This probe set was annotated using the Matching Probes based pipeline to a Entrez Gene identifier using 6 transcripts. // false // Matching Probes // A
201924_at	0.174888	7.54482	2.25301	0.0251725	0.844836	chr4:87928139-88062190 (+) // 98.25 // q21.3	AFF1	AF4/FMR2 family, member 1	This probe set was annotated using the Matching Probes based pipeline to a Entrez Gene identifier using 15 transcripts. // false // Matching Probes // A
207574_s_at	0.300382	6.60033	2.25187	0.0252455	0.844836	chr19:2476256-2478255 (+) // 97.77 // p13.3	GADD45B	growth arrest and DNA-damage-inducible, beta	This probe set was annotated using the Matching Probes based pipeline to a Entrez Gene identifier using 9 transcripts. // false // Matching Probes // A
204967_at	-0.247061	5.02184	-2.25176	0.025253	0.844836	chrX:9754495-9917481 (+) // 96.37 // p22.2	SHROOM2	shroom family member 2	This probe set was annotated using the Matching Probes based pipeline to a Entrez Gene identifier using 10 transcripts. // false // Matching Probes // A
209139_s_at	-0.169704	8.12105	-2.24816	0.0254847	0.847441	chr2:179296539-179315853 (-) // 99.09 // q31.2	PRKRA	protein kinase, interferon-inducible double stranded RNA dependent activator	This probe set was annotated using the Matching Probes based pipeline to a Entrez Gene identifier using 26 transcripts. // false // Matching Probes // A
207338_s_at	-0.156299	5.19125	-2.24769	0.0255153	0.847441	chr16:3273266-3285141 (-) // 97.66 // p13.3	ZNF200	zinc finger protein 200	This probe set was annotated using the Matching Probes based pipeline to a Entrez Gene identifier using 24 transcripts. // false // Matching Probes // A
211724_x_at	0.170154	6.76222	2.247	0.0255598	0.847441	chr7:7613119-7647108 (+) // 98.52 // p21.3	MIOS	missing oocyte, meiosis regulator, homolog (Drosophila)	This probe set was annotated using the Matching Probes based pipeline to a Entrez Gene identifier using 15 transcripts. // false // Matching Probes // A
213007_at	-0.24556	6.56582	-2.23984	0.026028	0.855044	chr15:89836171-89860954 (+) // 97.61 // q26.1	FANCI	Fanconi anemia complementation group I	This probe set was annotated using the Matching Probes based pipeline to a Entrez Gene identifier using 27 transcripts. // false // Matching Probes // A
221059_s_at	0.215286	5.14298	2.23874	0.0261008	0.855044	chr16:75512349-75529282 (-) // 75.2 // q23.1	COTL1	coactosin-like F-actin binding protein 1	This probe set was annotated using the Matching Probes based pipeline to a Entrez Gene identifier using 14 transcripts. // false // Matching Probes // A
37892_at	0.767402	6.37894	2.23788	0.0261579	0.855044	chr1:103342947-103573895 (-) // 91.11 // p21.1	COL11A1	collagen, type XI, alpha 1	This probe set was annotated using the Matching Probes based pipeline to a Entrez Gene identifier using 19 transcripts. // false // Matching Probes // A
212785_s_at	0.158845	6.87326	2.2373	0.0261958	0.855044	chr4:113558317-113578742 (+) // 92.71 // q25	LARP7	La ribonucleoprotein domain family, member 7	This probe set was annotated using the Matching Probes based pipeline to a Entrez Gene identifier using 13 transcripts. // false // Matching Probes // A
209063_x_at	-0.177491	8.31182	-2.23672	0.0262346	0.855044	chr5:43526368-43557192 (-) // 98.08 // p12	PAIP1	poly(A) binding protein interacting protein 1	This probe set was annotated using the Matching Probes based pipeline to a Entrez Gene identifier using 19 transcripts. // false // Matching Probes // A
210517_s_at	0.397148	6.2048	2.23647	0.026251	0.855044	chr6:151646822-151677908 (+) // 99.97 // q25.1	AKAP12	A kinase (PRKA) anchor protein 12	This probe set was annotated using the Matching Probes based pipeline to a Entrez Gene identifier using 18 transcripts. // false // Matching Probes // A
204431_at	0.201003	3.74837	2.23449	0.026383	0.856831	chr19:2997832-3028927 (-) // 98.99 // p13.3	TLE2	transducin-like enhancer of split 2	This probe set was annotated using the Matching Probes based pipeline to a Entrez Gene identifier using 20 transcripts. // false // Matching Probes // A
210564_x_at	-0.192291	5.32125	-2.2317	0.0265692	0.860361	chr2:201994588-202028696 (+) // 99.89 // q33.1	CFLAR	CASP8 and FADD like apoptosis regulator	This probe set was annotated using the Matching Probes based pipeline to a Entrez Gene identifier using 31 transcripts. // false // Matching Probes // A
206632_s_at	-0.393	5.40372	-2.22733	0.0268643	0.86188	chr22:39382345-39388783 (+) // 96.13 // q13.1	APOBEC3B	apolipoprotein B mRNA editing enzyme, catalytic polypeptide-like 3B	This probe set was annotated using the Matching Probes based pipeline to a Entrez Gene identifier using 12 transcripts. // false // Matching Probes // A
208694_at	-0.182379	7.43873	-2.2268	0.0268998	0.86188	chr8:48685668-48872743 (-) // 99.99 // q11.21	PRKDC	protein kinase, DNA-activated, catalytic polypeptide	This probe set was annotated using the Matching Probes based pipeline to a Entrez Gene identifier using 10 transcripts. // false // Matching Probes // A
209351_at	-0.476597	4.23222	-2.226	0.026954	0.86188	chr17:39738532-39743132 (-) // 90.95 // q21.2	KRT14	keratin 14, type I	This probe set was annotated using the Matching Probes based pipeline to a Entrez Gene identifier using 8 transcripts. // false // Matching Probes // A
202242_at	-0.503091	4.98272	-2.22532	0.0270008	0.86188	chrX:38420796-38548171 (+) // 99.25 // p11.4	TSPAN7	tetraspanin 7	This probe set was annotated using the Matching Probes based pipeline to a Entrez Gene identifier using 12 transcripts. // false // Matching Probes // A
212835_at	-0.155119	5.43151	-2.22527	0.0270041	0.86188	chr10:126490384-126525236 (+) // 98.56 // q26.13	FAM175B	family with sequence similarity 175, member B	This probe set was annotated using the Matching Probes based pipeline to a Entrez Gene identifier using 6 transcripts. // false // Matching Probes // A
202816_s_at	-0.242186	5.23069	-2.22342	0.0271297	0.863271	chr18:23596216-23670542 (-) // 89.57 // q11.2	SS18	synovial sarcoma translocation, chromosome 18	This probe set was annotated using the Matching Probes based pipeline to a Entrez Gene identifier using 23 transcripts. // false // Matching Probes // A
213180_s_at	-0.137275	4.33842	-2.22235	0.0272031	0.863271	chr17:45000547-45018605 (+) // 99.13 // q21.32	GOSR2	golgi SNAP receptor complex member 2	This probe set was annotated using the Matching Probes based pipeline to a Entrez Gene identifier using 9 transcripts. // false // Matching Probes // A
202843_at	-0.223288	5.02346	-2.2202	0.0273508	0.863809	chr7:108210355-108215294 (+) // 100.0 // q31.1	DNAJB9	DnaJ (Hsp40) homolog, subfamily B, member 9	This probe set was annotated using the Matching Probes based pipeline to a Entrez Gene identifier using 5 transcripts. // false // Matching Probes // A
213437_at	0.166478	5.51382	2.2186	0.027461	0.863809	chr4:71654628-71673476 (+) // 87.04 // q13.3	RUFY3	RUN and FYVE domain containing 3	This probe set was annotated using the Matching Probes based pipeline to a Entrez Gene identifier using 25 transcripts. // false // Matching Probes // A
207735_at	-0.171227	3.79806	-2.21838	0.0274761	0.863809	chr18:29598444-29649163 (+) // 83.82 // q12.1	RNF125	ring finger protein 125, E3 ubiquitin protein ligase	This probe set was annotated using the Matching Probes based pipeline to a Entrez Gene identifier using 5 transcripts. // false // Matching Probes // A
201302_at	0.238404	8.68772	2.21759	0.0275311	0.863809	chr2:70008650-70053591 (+) // 98.69 // p13.3	ANXA4	annexin A4	This probe set was annotated using the Matching Probes based pipeline to a Entrez Gene identifier using 10 transcripts. // false // Matching Probes // A
210059_s_at	-0.234006	4.90781	-2.21496	0.027713	0.863848	chr6:36098318-36107827 (+) // 78.3 // p21.31	MAPK13	mitogen-activated protein kinase 13	This probe set was annotated using the Matching Probes based pipeline to a Entrez Gene identifier using 12 transcripts. // false // Matching Probes // A
213883_s_at	0.168034	7.97783	2.21452	0.0277443	0.863848	chr1:62146718-62148079 (-) // 63.87 // p31.3	TM2D1	TM2 domain containing 1	This probe set was annotated using the Matching Probes based pipeline to a Entrez Gene identifier using 12 transcripts. // false // Matching Probes // A
219680_at	-0.151053	5.37881	-2.21421	0.0277657	0.863848	chr11:119045428-119054723 (+) // 99.17 // q23.3	NLRX1	NLR family member X1	This probe set was annotated using the Matching Probes based pipeline to a Entrez Gene identifier using 21 transcripts. // false // Matching Probes // A
216560_x_at	-0.472571	4.1019	-2.21035	0.0280357	0.866402	chr22:23154488-23154778 (+) // 100.0 // q11.22	IGLV3-10	immunoglobulin lambda variable 3-10	This probe set was annotated using the Matching Probes based pipeline to a Entrez Gene identifier using 1 transcripts. // false // Matching Probes // A
205457_at	-0.168302	4.55599	-2.20948	0.0280968	0.866402	chr6:34558329-34664541 (-) // 95.86 // p21.31	C6orf106	chromosome 6 open reading frame 106	This probe set was annotated using the Matching Probes based pipeline to a Entrez Gene identifier using 11 transcripts. // false // Matching Probes // A
210346_s_at	0.198762	6.27944	2.20768	0.0282243	0.866402	chr2:201721404-201729362 (-) // 55.87 // q33.1	CLK4	CDC like kinase 4	This probe set was annotated using the Matching Probes based pipeline to a Entrez Gene identifier using 31 transcripts. // false // Matching Probes // A
212308_at	-0.135552	3.75632	-2.20649	0.0283086	0.866402	chr3:33537740-33700598 (-) // 98.55 // p22.3	CLASP2	cytoplasmic linker associated protein 2	This probe set was annotated using the Matching Probes based pipeline to a Entrez Gene identifier using 44 transcripts. // false // Matching Probes // A
204391_x_at	-0.157391	7.21804	-2.20363	0.0285115	0.866402	chr7:138145179-138270330 (+) // 95.9 // q33	TRIM24	tripartite motif containing 24	This probe set was annotated using the Matching Probes based pipeline to a Entrez Gene identifier using 1 transcripts. // false // Matching Probes // A
202130_at	-0.172013	8.36976	-2.20315	0.0285457	0.866402	chr18:21033250-21063101 (+) // 88.55 // q11.2	RIOK3	RIO kinase 3	This probe set was annotated using the Matching Probes based pipeline to a Entrez Gene identifier using 12 transcripts. // false // Matching Probes // A
203456_at	0.210824	7.04995	2.20113	0.0286903	0.866402	chrX:48928817-48931662 (-) // 100.0 // p11.23	PRAF2	PRA1 domain family, member 2	This probe set was annotated using the Matching Probes based pipeline to a Entrez Gene identifier using 6 transcripts. // false // Matching Probes // A
200656_s_at	-0.219219	8.29208	-2.20055	0.0287321	0.866402	chr17:79801489-79818373 (-) // 98.21 // q25.3	P4HB	prolyl 4-hydroxylase, beta polypeptide	This probe set was annotated using the Matching Probes based pipeline to a Entrez Gene identifier using 18 transcripts. // false // Matching Probes // A
218544_s_at	-0.153413	6.35808	-2.1933	0.0292566	0.866402	chr9:4793112-4861062 (+) // 93.9 // p24.1	RCL1	RNA terminal phosphate cyclase-like 1	This probe set was annotated using the Matching Probes based pipeline to a Entrez Gene identifier using 13 transcripts. // false // Matching Probes // A
209304_x_at	0.235948	5.29138	2.19237	0.0293247	0.866402	chr19:2476134-2478257 (+) // 98.4 // p13.3	GADD45B	growth arrest and DNA-damage-inducible, beta	This probe set was annotated using the Matching Probes based pipeline to a Entrez Gene identifier using 8 transcripts. // false // Matching Probes // A
202681_at	0.171326	6.56149	2.19101	0.0294242	0.866402	chr3:49314578-49377473 (-) // 99.63 // p21.31	USP4	ubiquitin specific peptidase 4 (proto-oncogene)	This probe set was annotated using the Matching Probes based pipeline to a Entrez Gene identifier using 5 transcripts. // false // Matching Probes // A
201004_at	-0.171125	10.1536	-2.18931	0.0295494	0.866402	chrX:153060093-153063953 (+) // 99.07 // q28	SSR4	signal sequence receptor, delta	This probe set was annotated using the Matching Probes based pipeline to a Entrez Gene identifier using 33 transcripts. // false // Matching Probes // A
201933_at	-0.145667	5.52306	-2.18899	0.0295728	0.866402	chr16:89710844-89724253 (-) // 98.71 // q24.3	CHMP1A	charged multivesicular body protein 1A	This probe set was annotated using the Matching Probes based pipeline to a Entrez Gene identifier using 13 transcripts. // false // Matching Probes // A
220094_s_at	-0.191791	8.22587	-2.18863	0.0295991	0.866402	chr6:13791020-13814800 (-) // 71.28 // p23	MCUR1	mitochondrial calcium uniporter regulator 1	This probe set was annotated using the Matching Probes based pipeline to a Entrez Gene identifier using 9 transcripts. // false // Matching Probes // A
210541_s_at	-0.19785	6.37976	-2.1883	0.0296238	0.866402	chr6:28871840-28891643 (-) // 99.93 // p22.1	TRIM27	tripartite motif containing 27	This probe set was annotated using the Matching Probes based pipeline to a Entrez Gene identifier using 55 transcripts. // false // Matching Probes // A
201378_s_at	-0.147756	7.07754	-2.18628	0.0297728	0.866402	chr1:154192654-154235981 (+) // 100.0 // q21.3	UBAP2L	ubiquitin associated protein 2 like	This probe set was annotated using the Matching Probes based pipeline to a Entrez Gene identifier using 51 transcripts. // false // Matching Probes // A
217286_s_at	0.157509	7.96361	2.18399	0.0299428	0.866402	chr12:48590490-49522339 (-) // 42.05 // q13.11	NDRG3	NDRG family member 3	This probe set was annotated using the Matching Probes based pipeline to a Entrez Gene identifier using 22 transcripts. // false // Matching Probes // A
212771_at	-0.200136	8.34976	-2.1831	0.0300087	0.866402	chr10:15253645-15413055 (-) // 98.49 // p13	FAM171A1	family with sequence similarity 171, member A1	This probe set was annotated using the Matching Probes based pipeline to a Entrez Gene identifier using 6 transcripts. // false // Matching Probes // A
212193_s_at	-0.225767	7.18805	-2.18247	0.0300561	0.866402	chr5:154134888-154194475 (+) // 95.63 // q33.2	LARP1	La ribonucleoprotein domain family, member 1	This probe set was annotated using the Matching Probes based pipeline to a Entrez Gene identifier using 17 transcripts. // false // Matching Probes // A
221484_at	0.178464	8.44111	2.18222	0.0300744	0.866402	chr20:48249481-48330338 (-) // 88.82 // q13.13	B4GALT5	UDP-Gal:betaGlcNAc beta 1,4- galactosyltransferase, polypeptide 5	This probe set was annotated using the Matching Probes based pipeline to a Entrez Gene identifier using 5 transcripts. // false // Matching Probes // A
204917_s_at	-0.242734	4.55854	-2.18109	0.0301592	0.866402	chr9:20344967-20622451 (-) // 93.84 // p21.3	MLLT3	myeloid/lymphoid or mixed-lineage leukemia; translocated to, 3	This probe set was annotated using the Matching Probes based pipeline to a Entrez Gene identifier using 11 transcripts. // false // Matching Probes // A
220046_s_at	0.183485	7.22681	2.17561	0.030572	0.866402	chr3:156865590-156877936 (-) // 98.46 // q25.31	CCNL1	cyclin L1	This probe set was annotated using the Matching Probes based pipeline to a Entrez Gene identifier using 30 transcripts. // false // Matching Probes // A
218546_at	-0.272342	5.77148	-2.17555	0.0305762	0.866402	chr1:220863707-220872493 (+) // 96.88 // q41	C1orf115	chromosome 1 open reading frame 115	This probe set was annotated using the Matching Probes based pipeline to a Entrez Gene identifier using 6 transcripts. // false // Matching Probes // A
202690_s_at	-0.165211	8.69094	-2.16728	0.0312089	0.866402	chr18:19192268-19209195 (+) // 86.45 // q11.2	SNRPD1	small nuclear ribonucleoprotein D1 polypeptide	This probe set was annotated using the Matching Probes based pipeline to a Entrez Gene identifier using 8 transcripts. // false // Matching Probes // A
218626_at	-0.168211	5.42437	-2.16709	0.0312232	0.866402	chr22:31835354-31885704 (-) // 99.97 // q12.2	EIF4ENIF1	eukaryotic translation initiation factor 4E nuclear import factor 1	This probe set was annotated using the Matching Probes based pipeline to a Entrez Gene identifier using 30 transcripts. // false // Matching Probes // A
212957_s_at	-0.167431	4.74627	-2.16595	0.0313119	0.866402	chrX:62646437-62780873 (-) // 25.74 // q11.1	LINC01278	long intergenic non-protein coding RNA 1278	This probe set was annotated using the Matching Probes based pipeline to a Entrez Gene identifier using 8 transcripts. // false // Matching Probes // A
209269_s_at	-0.163316	3.53578	-2.1657	0.031331	0.866402	chr9:93563911-93660802 (+) // 92.17 // q22.2	SYK	spleen tyrosine kinase	This probe set was annotated using the Matching Probes based pipeline to a Entrez Gene identifier using 22 transcripts. // false // Matching Probes // A
214696_at	0.234717	5.33194	2.16512	0.0313758	0.866402	chr17:1615082-1619494 (-) // 66.75 // p13.3	MIR22HG	MIR22 host gene	This probe set was annotated using the Matching Probes based pipeline to a Entrez Gene identifier using 13 transcripts. // false // Matching Probes // A
202722_s_at	-0.170993	7.16632	-2.16359	0.0314947	0.866402	chr2:69552406-69614325 (-) // 99.94 // p13.3	GFPT1	glutamine--fructose-6-phosphate transaminase 1	This probe set was annotated using the Matching Probes based pipeline to a Entrez Gene identifier using 9 transcripts. // false // Matching Probes // A
204685_s_at	-0.291507	4.2646	-2.16337	0.0315114	0.866402	chr3:10367746-10749716 (-) // 97.16 // p25.3	ATP2B2	ATPase, Ca++ transporting, plasma membrane 2	This probe set was annotated using the Matching Probes based pipeline to a Entrez Gene identifier using 24 transcripts. // false // Matching Probes // A
220973_s_at	-0.179114	6.51995	-2.16221	0.0316016	0.866402	chr8:145153539-145158864 (-) // 94.68 // q24.3	SHARPIN	SHANK-associated RH domain interactor	This probe set was annotated using the Matching Probes based pipeline to a Entrez Gene identifier using 15 transcripts. // false // Matching Probes // A
212591_at	-0.140602	7.62819	-2.16189	0.0316269	0.866402	chr1:235294958-235359429 (-) // 93.98 // q42.3	ARID4B /// RBM34	AT rich interactive domain 4B (RBP1-like) /// RNA binding motif protein 34	This probe set was annotated using the Matching Probes based pipeline to a Entrez Gene identifier using 16 transcripts. // true // Matching Probes // A
206204_at	-0.264104	3.3155	-2.16166	0.0316451	0.866402	chr2:165349332-165478358 (-) // 93.56 // q24.3	GRB14	growth factor receptor bound protein 14	This probe set was annotated using the Matching Probes based pipeline to a Entrez Gene identifier using 12 transcripts. // false // Matching Probes // A
213502_x_at	-0.333682	7.3761	-2.16126	0.0316758	0.866402	chr22:23980673-24032549 (-) // 93.36 // q11.23	GUSBP11	glucuronidase, beta pseudogene 11	This probe set was annotated using the Matching Probes based pipeline to a Entrez Gene identifier using 13 transcripts. // false // Matching Probes // A
218079_s_at	0.122496	7.29995	2.15905	0.0318491	0.866402	chr17:34901526-34946274 (+) // 95.77 // q12	GGNBP2	gametogenetin binding protein 2	This probe set was annotated using the Matching Probes based pipeline to a Entrez Gene identifier using 15 transcripts. // false // Matching Probes // A
219038_at	-0.222349	5.61176	-2.15817	0.0319187	0.866402	chrX:106183965-106200208 (-) // 91.92 // q22.3	MORC4	MORC family CW-type zinc finger 4	This probe set was annotated using the Matching Probes based pipeline to a Entrez Gene identifier using 11 transcripts. // false // Matching Probes // A
219564_at	-0.417006	3.69305	-2.15657	0.0320445	0.866402	chr17:68071425-68131744 (+) // 94.83 // q24.3	KCNJ16	potassium channel, inwardly rectifying subfamily J, member 16	This probe set was annotated using the Matching Probes based pipeline to a Entrez Gene identifier using 25 transcripts. // false // Matching Probes // A
220633_s_at	0.193914	5.81513	2.1563	0.0320659	0.866402	chr1:21069622-21107003 (-) // 99.62 // p36.12	HP1BP3	heterochromatin protein 1, binding protein 3	This probe set was annotated using the Matching Probes based pipeline to a Entrez Gene identifier using 25 transcripts. // false // Matching Probes // A
40837_at	0.303726	5.4808	2.15575	0.0321089	0.866402	chr19:2997643-3029175 (-) // 85.38 // p13.3	TLE2	transducin-like enhancer of split 2	This probe set was annotated using the Matching Probes based pipeline to a Entrez Gene identifier using 26 transcripts. // false // Matching Probes // A
212856_at	0.134136	3.79798	2.15494	0.0321734	0.866402	chr22:47022711-47075682 (+) // 97.11 // q13.31	GRAMD4	GRAM domain containing 4	This probe set was annotated using the Matching Probes based pipeline to a Entrez Gene identifier using 16 transcripts. // false // Matching Probes // A
220352_x_at	-0.156403	4.42311	-2.15476	0.0321879	0.866402	chr16:2692608-2693811 (+) // 62.52 // p13.3 /// chr16:2606382-2607585 (-) // 62.44 // p13.3	FLJ42627	uncharacterized LOC645644	This probe set was annotated using the Matching Probes based pipeline to a Entrez Gene identifier using 2 transcripts. // false // Matching Probes // A
209954_x_at	-0.159465	4.22567	-2.15312	0.0323175	0.866402	chr18:23598083-23670542 (-) // 99.8 // q11.2	SS18	synovial sarcoma translocation, chromosome 18	This probe set was annotated using the Matching Probes based pipeline to a Entrez Gene identifier using 37 transcripts. // false // Matching Probes // A
212244_at	0.164957	6.91107	2.15063	0.0325161	0.866402	chr15:57998910-58009755 (+) // 81.23 // q21.3 /// chr4:68904133-68908238 (+) // 68.9 // q13.2	GCOM1 /// POLR2M	GRINL1A complex locus 1 /// polymerase (RNA) II (DNA directed) polypeptide M	This probe set was annotated using the Matching Probes based pipeline to a Entrez Gene identifier using 27 transcripts. // true // Matching Probes // A
214126_at	-0.151654	4.8023	-2.15019	0.0325516	0.866402	chr9:37883207-37884025 (-) // 95.6 // p13.2	---	---	This probe set was annotated using the Matching Probes based pipeline to a UniGene identifier using 1 transcripts. // false // Matching Probes // A
208961_s_at	0.267254	7.17703	2.14871	0.0326695	0.866402	chr10:3821363-3827322 (-) // 99.4 // p15.1	KLF6	Kruppel-like factor 6	This probe set was annotated using the Matching Probes based pipeline to a Entrez Gene identifier using 13 transcripts. // false // Matching Probes // A
203744_at	-0.186189	7.11946	-2.14845	0.0326905	0.866402	chrX:150151768-150157334 (+) // 95.84 // q28	HMGB3	high mobility group box 3	This probe set was annotated using the Matching Probes based pipeline to a Entrez Gene identifier using 10 transcripts. // false // Matching Probes // A
203515_s_at	-0.179083	6.33519	-2.14759	0.0327594	0.866402	chr1:154897216-154909178 (-) // 98.2 // q21.3	PMVK	phosphomevalonate kinase	This probe set was annotated using the Matching Probes based pipeline to a Entrez Gene identifier using 10 transcripts. // false // Matching Probes // A
210987_x_at	0.232607	8.54472	2.14717	0.0327935	0.866402	chr15:63334960-63363858 (+) // 84.63 // q22.2	TPM1	tropomyosin 1 (alpha)	This probe set was annotated using the Matching Probes based pipeline to a Entrez Gene identifier using 35 transcripts. // false // Matching Probes // A
212357_at	-0.155336	5.20223	-2.14565	0.032916	0.866402	chr11:73111531-73309091 (-) // 91.9 // q13.4	FAM168A	family with sequence similarity 168, member A	This probe set was annotated using the Matching Probes based pipeline to a Entrez Gene identifier using 6 transcripts. // false // Matching Probes // A
212390_at	0.170789	4.40598	2.14477	0.032987	0.866402	chr1:144851426-144930790 (-) // 97.2 // q21.1	LOC100996724 /// PDE4DIP	phosphodiesterase 4D interacting protein-like /// phosphodiesterase 4D interacting protein	This probe set was annotated using the Matching Probes based pipeline to a Entrez Gene identifier using 41 transcripts. // true // Matching Probes // A
203656_at	0.189384	6.67436	2.14462	0.0329995	0.866402	chr6:110012514-110146629 (+) // 99.9 // q21	FIG4	FIG4 phosphoinositide 5-phosphatase	This probe set was annotated using the Matching Probes based pipeline to a Entrez Gene identifier using 8 transcripts. // false // Matching Probes // A
213117_at	-0.166827	5.86128	-2.14404	0.0330467	0.866402	chr9:21331018-21335368 (-) // 92.95 // p21.3	KLHL9	kelch-like family member 9	This probe set was annotated using the Matching Probes based pipeline to a Entrez Gene identifier using 6 transcripts. // false // Matching Probes // A
205902_at	-0.193385	3.92801	-2.14335	0.0331021	0.866402	chr1:154679916-154842754 (-) // 93.71 // q21.3	KCNN3	potassium channel, calcium activated intermediate/small conductance subfamily N alpha, member 3	This probe set was annotated using the Matching Probes based pipeline to a Entrez Gene identifier using 13 transcripts. // false // Matching Probes // A
209388_at	-0.231039	7.85909	-2.14235	0.0331832	0.866402	chr14:96968761-96999031 (+) // 98.59 // q32.2	PAPOLA	poly(A) polymerase alpha	This probe set was annotated using the Matching Probes based pipeline to a Entrez Gene identifier using 30 transcripts. // false // Matching Probes // A
203528_at	-0.162485	4.55356	-2.14212	0.0332026	0.866402	chr9:91992151-92020458 (-) // 97.67 // q22.2	SEMA4D	sema domain, immunoglobulin domain (Ig), transmembrane domain (TM) and short cytoplasmic domain, (semaphorin) 4D	This probe set was annotated using the Matching Probes based pipeline to a Entrez Gene identifier using 27 transcripts. // false // Matching Probes // A
205242_at	-0.313315	4.24446	-2.1415	0.0332528	0.866402	chr4:78432905-78532986 (+) // 98.6 // q21.1	CXCL13	chemokine (C-X-C motif) ligand 13	This probe set was annotated using the Matching Probes based pipeline to a Entrez Gene identifier using 7 transcripts. // false // Matching Probes // A
212725_s_at	-0.192065	7.98285	-2.14117	0.0332799	0.866402	chr22:31374208-31375028 (+) // 40.87 // q12.2	TUG1	taurine up-regulated 1 (non-protein coding)	This probe set was annotated using the Matching Probes based pipeline to a Entrez Gene identifier using 7 transcripts. // false // Matching Probes // A
209207_s_at	-0.14214	7.32464	-2.14055	0.0333304	0.866402	chr1:145096427-145116581 (+) // 94.84 // q21.1	LOC100996517 /// LOC100996716 /// LOC102724364 /// SEC22B	vesicle-trafficking protein SEC22b-like /// vesicle-trafficking protein SEC22b-like /// vesicle-trafficking protein SEC22b-like /// SEC22 homolog B, vesicle trafficking protein (gene/pseudogene)	This probe set was annotated using the Matching Probes based pipeline to a Entrez Gene identifier using 10 transcripts. // true // Matching Probes // A
215177_s_at	-0.25998	4.68534	-2.13935	0.0334283	0.866402	chr2:173355948-173369965 (+) // 94.77 // q31.1	ITGA6	integrin alpha 6	This probe set was annotated using the Matching Probes based pipeline to a Entrez Gene identifier using 12 transcripts. // false // Matching Probes // A
203054_s_at	-0.204119	6.37124	-2.13906	0.0334519	0.866402	chr3:49449638-49453908 (+) // 86.44 // p21.31	TCTA	T-cell leukemia translocation altered	This probe set was annotated using the Matching Probes based pipeline to a Entrez Gene identifier using 5 transcripts. // false // Matching Probes // A
203493_s_at	-0.195431	5.85081	-2.13868	0.0334831	0.866402	chr11:95523809-95565855 (+) // 97.47 // q21	CEP57	centrosomal protein 57kDa	This probe set was annotated using the Matching Probes based pipeline to a Entrez Gene identifier using 14 transcripts. // false // Matching Probes // A
200683_s_at	-0.164907	7.20106	-2.13803	0.0335362	0.866402	chr22:21922007-21978323 (+) // 95.93 // q11.21	UBE2L3	ubiquitin conjugating enzyme E2L 3	This probe set was annotated using the Matching Probes based pipeline to a Entrez Gene identifier using 11 transcripts. // false // Matching Probes // A
201301_s_at	0.223506	9.01636	2.13776	0.0335584	0.866402	chr2:69969223-70052774 (+) // 98.08 // p13.3	ANXA4	annexin A4	This probe set was annotated using the Matching Probes based pipeline to a Entrez Gene identifier using 28 transcripts. // false // Matching Probes // A
204387_x_at	0.121116	6.48803	2.13659	0.0336545	0.866402	chr13:21750849-21752114 (+) // 75.41 // q12.11	MRPL57	mitochondrial ribosomal protein L57	This probe set was annotated using the Matching Probes based pipeline to a Entrez Gene identifier using 5 transcripts. // false // Matching Probes // A
218503_at	-0.193909	6.61212	-2.13647	0.0336646	0.866402	chr9:20949638-20995947 (+) // 98.96 // p21.3	FOCAD	focadhesin	This probe set was annotated using the Matching Probes based pipeline to a Entrez Gene identifier using 11 transcripts. // false // Matching Probes // A
201922_at	0.155666	9.62663	2.1364	0.0336708	0.866402	chr5:74063103-74072633 (+) // 97.85 // q13.3	NSA2	NSA2 ribosome biogenesis homolog	This probe set was annotated using the Matching Probes based pipeline to a Entrez Gene identifier using 9 transcripts. // false // Matching Probes // A
208527_x_at	-0.239555	6.39835	-2.13534	0.0337581	0.866402	chr6:26184023-26184404 (+) // 99.74 // p22.2	HIST1H2BE	histone cluster 1, H2be	This probe set was annotated using the Matching Probes based pipeline to a Entrez Gene identifier using 6 transcripts. // false // Matching Probes // A
219389_at	-0.32108	5.84618	-2.13505	0.033782	0.866402	chr1:223394357-223537425 (-) // 98.87 // q41	SUSD4	sushi domain containing 4	This probe set was annotated using the Matching Probes based pipeline to a Entrez Gene identifier using 18 transcripts. // false // Matching Probes // A
217897_at	-0.356673	5.47027	-2.13429	0.0338444	0.866402	chr11:117707692-117747367 (-) // 97.61 // q23.3	FXYD6	FXYD domain containing ion transport regulator 6	This probe set was annotated using the Matching Probes based pipeline to a Entrez Gene identifier using 22 transcripts. // false // Matching Probes // A
210543_s_at	-0.243597	6.09057	-2.13285	0.0339636	0.866402	chr8:48686295-48872738 (-) // 99.98 // q11.21	PRKDC	protein kinase, DNA-activated, catalytic polypeptide	This probe set was annotated using the Matching Probes based pipeline to a Entrez Gene identifier using 13 transcripts. // false // Matching Probes // A
221569_at	0.211005	5.44678	2.13275	0.033972	0.866402	chr6:135605124-135813392 (-) // 91.91 // q23.3	AHI1	Abelson helper integration site 1	This probe set was annotated using the Matching Probes based pipeline to a Entrez Gene identifier using 18 transcripts. // false // Matching Probes // A
213330_s_at	-0.16994	7.32257	-2.13256	0.0339878	0.866402	chr11:63970345-63972015 (+) // 92.22 // q13.1	STIP1	stress-induced phosphoprotein 1	This probe set was annotated using the Matching Probes based pipeline to a Entrez Gene identifier using 16 transcripts. // false // Matching Probes // A
210386_s_at	-0.1446	7.0901	-2.13206	0.0340293	0.866402	chr1:155178587-155183613 (+) // 95.83 // q22	MTX1	metaxin 1	This probe set was annotated using the Matching Probes based pipeline to a Entrez Gene identifier using 14 transcripts. // false // Matching Probes // A
207198_s_at	-0.162561	8.03967	-2.13173	0.0340572	0.866402	chr2:109204766-109300593 (+) // 99.92 // q12.3	LIMS1	LIM and senescent cell antigen-like domains 1	This probe set was annotated using the Matching Probes based pipeline to a Entrez Gene identifier using 36 transcripts. // false // Matching Probes // A
200676_s_at	-0.186515	5.27016	-2.13145	0.0340803	0.866402	chr22:21922018-21978323 (+) // 99.96 // q11.21	UBE2L3	ubiquitin conjugating enzyme E2L 3	This probe set was annotated using the Matching Probes based pipeline to a Entrez Gene identifier using 11 transcripts. // false // Matching Probes // A
208896_at	-0.146065	6.50153	-2.12959	0.0342353	0.866402	chr2:118572280-118589953 (+) // 96.24 // q14.1	DDX18	DEAD (Asp-Glu-Ala-Asp) box polypeptide 18	This probe set was annotated using the Matching Probes based pipeline to a Entrez Gene identifier using 8 transcripts. // false // Matching Probes // A
219928_s_at	-0.177702	3.48461	-2.12883	0.0342986	0.866402	chr18:21719058-21741563 (+) // 99.78 // q11.2	CABYR	calcium binding tyrosine-(Y)-phosphorylation regulated	This probe set was annotated using the Matching Probes based pipeline to a Entrez Gene identifier using 31 transcripts. // false // Matching Probes // A
221810_at	-0.173681	4.69215	-2.12842	0.0343333	0.866402	chr14:65412531-65415232 (-) // 96.87 // q23.3	RAB15	RAB15, member RAS oncogene family	This probe set was annotated using the Matching Probes based pipeline to a Entrez Gene identifier using 12 transcripts. // false // Matching Probes // A
219683_at	-0.282216	5.84159	-2.12764	0.0343988	0.866402	chr8:28351772-28421423 (+) // 99.94 // p21.1	FZD3	frizzled class receptor 3	This probe set was annotated using the Matching Probes based pipeline to a Entrez Gene identifier using 13 transcripts. // false // Matching Probes // A
212644_s_at	-0.152026	7.00722	-2.12617	0.0345223	0.866402	chr14:55531285-55905642 (+) // 94.55 // q22.3	MAPK1IP1L	mitogen-activated protein kinase 1 interacting protein 1-like	This probe set was annotated using the Matching Probes based pipeline to a Entrez Gene identifier using 8 transcripts. // false // Matching Probes // A
213307_at	-0.186071	3.60728	-2.12515	0.0346077	0.866402	chr11:70314274-70348964 (-) // 97.85 // q13.3	SHANK2	SH3 and multiple ankyrin repeat domains 2	This probe set was annotated using the Matching Probes based pipeline to a Entrez Gene identifier using 11 transcripts. // false // Matching Probes // A
218189_s_at	-0.161351	7.17571	-2.12335	0.0347596	0.866402	chr9:100819020-100845357 (+) // 98.21 // q22.33	NANS	N-acetylneuraminic acid synthase	This probe set was annotated using the Matching Probes based pipeline to a Entrez Gene identifier using 13 transcripts. // false // Matching Probes // A
218371_s_at	0.192845	4.44248	2.12223	0.0348547	0.866402	chr13:20249527-20357082 (-) // 99.88 // q12.11	PSPC1	paraspeckle component 1	This probe set was annotated using the Matching Probes based pipeline to a Entrez Gene identifier using 7 transcripts. // false // Matching Probes // A
203767_s_at	-0.210739	4.19864	-2.12113	0.0349485	0.866402	chrX:7137496-7272851 (+) // 88.85 // p22.31	STS	steroid sulfatase (microsomal), isozyme S	This probe set was annotated using the Matching Probes based pipeline to a Entrez Gene identifier using 10 transcripts. // false // Matching Probes // A
201397_at	-0.269923	6.39819	-2.11988	0.0350544	0.866402	chr1:120254545-120286836 (+) // 75.59 // p12	PHGDH	phosphoglycerate dehydrogenase	This probe set was annotated using the Matching Probes based pipeline to a Entrez Gene identifier using 23 transcripts. // false // Matching Probes // A
213072_at	-0.151794	4.09238	-2.11983	0.0350589	0.866402	chr8:145674966-145678839 (-) // 98.02 // q24.3	CYHR1	cysteine/histidine-rich 1	This probe set was annotated using the Matching Probes based pipeline to a Entrez Gene identifier using 12 transcripts. // false // Matching Probes // A
210839_s_at	-0.244266	4.55964	-2.11895	0.0351343	0.866402	chr8:120569645-120651054 (-) // 99.82 // q24.12	ENPP2	ectonucleotide pyrophosphatase/phosphodiesterase 2	This probe set was annotated using the Matching Probes based pipeline to a Entrez Gene identifier using 31 transcripts. // false // Matching Probes // A
219208_at	-0.167964	4.06503	-2.11812	0.0352049	0.866402	chr2:48039989-48063101 (-) // 99.9 // p16.3	FBXO11	F-box protein 11	This probe set was annotated using the Matching Probes based pipeline to a Entrez Gene identifier using 4 transcripts. // false // Matching Probes // A
212184_s_at	0.13366	8.09383	2.1164	0.0353523	0.866402	chr6:149691027-149732743 (+) // 92.49 // q25.1	TAB2	TGF-beta activated kinase 1/MAP3K7 binding protein 2	This probe set was annotated using the Matching Probes based pipeline to a Entrez Gene identifier using 16 transcripts. // false // Matching Probes // A
212606_at	0.175926	5.34666	2.11607	0.0353807	0.866402	chr4:85590695-85612934 (-) // 97.2 // q21.23	WDFY3	WD repeat and FYVE domain containing 3	This probe set was annotated using the Matching Probes based pipeline to a Entrez Gene identifier using 15 transcripts. // false // Matching Probes // A
212999_x_at	0.382082	4.11012	2.11514	0.0354609	0.866402	chr6:32627235-32725660 (-) // 85.41 // p21.32	HLA-DQB1 /// HLA-DQB2	major histocompatibility complex, class II, DQ beta 1 /// major histocompatibility complex, class II, DQ beta 2	This probe set was annotated using the Genome Target Overlap based pipeline to a Entrez Gene identifier using 167 transcripts. // true // Genome Target Overlap // B
218009_s_at	-0.242105	7.07392	-2.11458	0.0355094	0.866402	chr15:91509274-91537725 (-) // 97.96 // q26.1	PRC1	protein regulator of cytokinesis 1	This probe set was annotated using the Matching Probes based pipeline to a Entrez Gene identifier using 20 transcripts. // false // Matching Probes // A
209374_s_at	-0.479256	4.55997	-2.11411	0.0355494	0.866402	chr14:106320321-106830051 (-) // 96.49 // q32.33	IGHM	immunoglobulin heavy constant mu	This probe set was annotated using the Matching Probes based pipeline to a Entrez Gene identifier using 12 transcripts. // false // Matching Probes // A
218007_s_at	0.147227	8.97917	2.11297	0.035648	0.866402	chr15:63446054-63449663 (-) // 97.98 // q22.2	RPS27L	ribosomal protein S27-like	This probe set was annotated using the Matching Probes based pipeline to a Entrez Gene identifier using 7 transcripts. // false // Matching Probes // A
209103_s_at	-0.161774	8.42293	-2.11289	0.0356547	0.866402	chr22:19438147-19466686 (-) // 93.48 // q11.21	UFD1L	ubiquitin fusion degradation 1 like (yeast)	This probe set was annotated using the Matching Probes based pipeline to a Entrez Gene identifier using 31 transcripts. // false // Matching Probes // A
212794_s_at	0.152516	7.20461	2.11285	0.0356589	0.866402	chr12:105501491-105562908 (+) // 98.56 // q23.3	KIAA1033	KIAA1033	This probe set was annotated using the Matching Probes based pipeline to a Entrez Gene identifier using 13 transcripts. // false // Matching Probes // A
210046_s_at	-0.211376	7.99396	-2.11279	0.0356636	0.866402	chr15:90627215-90633860 (-) // 88.6 // q26.1	IDH2	isocitrate dehydrogenase 2 (NADP+), mitochondrial	This probe set was annotated using the Matching Probes based pipeline to a Entrez Gene identifier using 13 transcripts. // false // Matching Probes // A
215287_at	0.148283	3.68832	2.11219	0.0357154	0.866402	chr2:37068322-37068869 (-) // 99.82 // p22.2	STRN	striatin, calmodulin binding protein	This probe set was annotated using the Matching Probes based pipeline to a Entrez Gene identifier using 3 transcripts. // false // Matching Probes // A
202627_s_at	0.262845	4.70666	2.11203	0.0357291	0.866402	chr7:100770379-100782533 (+) // 86.53 // q22.1	SERPINE1	serpin peptidase inhibitor, clade E (nexin, plasminogen activator inhibitor type 1), member 1	This probe set was annotated using the Matching Probes based pipeline to a Entrez Gene identifier using 5 transcripts. // false // Matching Probes // A
222217_s_at	-0.228094	5.78851	-2.109	0.0359928	0.866402	chr1:153749071-153752632 (+) // 97.55 // q21.3	SLC27A3	solute carrier family 27 (fatty acid transporter), member 3	This probe set was annotated using the Matching Probes based pipeline to a Entrez Gene identifier using 38 transcripts. // false // Matching Probes // A
201103_x_at	0.148402	9.56048	2.10755	0.0361195	0.866402	chr1:145295005-145370303 (+) // 81.34 // q21.1 /// chr1:144148371-144830406 (+) // 84.94 // q21.1 /// chr1:146396939-146467743 (+) // 80.65 // q21.1 /// chr1:148002926-148345160 (-) // 79.15 // q21.2 /// chr1:146032542-146249436 (-) // 78.61 // q21.1	NBPF10 /// NBPF11 /// NBPF12 /// NBPF15 /// NBPF19 /// NBPF20 /// NBPF26 /// NBPF8 /// NBPF9	neuroblastoma breakpoint family, member 10 /// neuroblastoma breakpoint family, member 11 /// neuroblastoma breakpoint family, member 12 /// neuroblastoma breakpoint family, member 15 /// neuroblastoma breakpoint family, member 19 /// neuroblastoma breakpoint family, member 20 /// neuroblastoma breakpoint family, member 26 /// neuroblastoma breakpoint family, member 8 /// neuroblastoma breakpoint…	This probe set was annotated using the Matching Probes based pipeline to a Entrez Gene identifier using 67 transcripts. // true // Matching Probes // A
213032_at	-0.27722	6.53424	-2.10663	0.0362005	0.866402	chr9:14081847-14083499 (-) // 90.03 // p23	NFIB	nuclear factor I/B	This probe set was annotated using the Matching Probes based pipeline to a Entrez Gene identifier using 19 transcripts. // false // Matching Probes // A
205088_at	-0.277979	4.84226	-2.10396	0.0364343	0.866402	chrX:149613719-149682439 (+) // 95.11 // q28	MAMLD1	mastermind-like domain containing 1	This probe set was annotated using the Matching Probes based pipeline to a Entrez Gene identifier using 22 transcripts. // false // Matching Probes // A
203062_s_at	-0.207754	5.48001	-2.10363	0.036464	0.866402	chr6:30667584-30682957 (-) // 97.55 // p21.33	MDC1	mediator of DNA-damage checkpoint 1	This probe set was annotated using the Matching Probes based pipeline to a Entrez Gene identifier using 105 transcripts. // false // Matching Probes // A
210470_x_at	-0.164668	8.17563	-2.10318	0.0365039	0.866402	chrX:70503504-70520118 (+) // 96.6 // q13.1	NONO	non-POU domain containing, octamer-binding	This probe set was annotated using the Matching Probes based pipeline to a Entrez Gene identifier using 33 transcripts. // false // Matching Probes // A
212902_at	-0.161748	4.83214	-2.10295	0.0365239	0.866402	chr5:133984810-134063594 (+) // 98.74 // q31.1	SEC24A	SEC24 homolog A, COPII coat complex component	This probe set was annotated using the Matching Probes based pipeline to a Entrez Gene identifier using 8 transcripts. // false // Matching Probes // A
212913_at	-0.201568	3.74965	-2.10075	0.0367189	0.866402	chr6:31707799-31732813 (+) // 95.28 // p21.33	MSH5-SAPCD1 /// SAPCD1	MSH5-SAPCD1 readthrough (NMD candidate) /// suppressor APC domain containing 1	This probe set was annotated using the Matching Probes based pipeline to a Entrez Gene identifier using 52 transcripts. // true // Matching Probes // A
202603_at	0.12467	8.83572	2.10069	0.0367237	0.866402	chr15:58887404-59042177 (-) // 96.43 // q21.3	ADAM10	ADAM metallopeptidase domain 10	This probe set was annotated using the Matching Probes based pipeline to a Entrez Gene identifier using 4 transcripts. // false // Matching Probes // A
203829_at	0.176024	6.00346	2.09951	0.0368284	0.866402	chr11:31531296-31805327 (+) // 97.29 // p13	ELP4	elongator acetyltransferase complex subunit 4	This probe set was annotated using the Matching Probes based pipeline to a Entrez Gene identifier using 15 transcripts. // false // Matching Probes // A
218494_s_at	-0.164965	6.51753	-2.0981	0.036954	0.866402	chr20:62371265-62374856 (+) // 86.39 // q13.33	SLC2A4RG	SLC2A4 regulator	This probe set was annotated using the Matching Probes based pipeline to a Entrez Gene identifier using 18 transcripts. // false // Matching Probes // A
219952_s_at	0.151954	3.90188	2.09768	0.0369921	0.866402	chr19:7587511-7598864 (+) // 100.0 // p13.2	MCOLN1	mucolipin 1	This probe set was annotated using the Matching Probes based pipeline to a Entrez Gene identifier using 12 transcripts. // false // Matching Probes // A
219288_at	0.338021	6.82135	2.09558	0.0371796	0.866402	chr3:62305394-62319318 (+) // 96.11 // p14.2	C3orf14	chromosome 3 open reading frame 14	This probe set was annotated using the Matching Probes based pipeline to a Entrez Gene identifier using 14 transcripts. // false // Matching Probes // A
218065_s_at	0.148779	7.35799	2.09545	0.0371914	0.866402	chr11:8968839-8985989 (-) // 97.43 // p15.4	TMEM9B	TMEM9 domain family, member B	This probe set was annotated using the Matching Probes based pipeline to a Entrez Gene identifier using 12 transcripts. // false // Matching Probes // A
218645_at	0.199861	6.70608	2.09528	0.0372065	0.866402	chr7:111846642-111983084 (+) // 100.0 // q31.1	ZNF277	zinc finger protein 277	This probe set was annotated using the Matching Probes based pipeline to a Entrez Gene identifier using 11 transcripts. // false // Matching Probes // A
218048_at	0.170724	8.35634	2.09523	0.037211	0.866402	chr10:22605337-22609230 (+) // 96.46 // p12.2	COMMD3	COMM domain containing 3	This probe set was annotated using the Matching Probes based pipeline to a Entrez Gene identifier using 22 transcripts. // false // Matching Probes // A
209628_at	-0.245061	7.86705	-2.09316	0.0373976	0.866402	chrX:108779009-108787918 (+) // 97.25 // q23	NXT2	nuclear transport factor 2-like export factor 2	This probe set was annotated using the Matching Probes based pipeline to a Entrez Gene identifier using 11 transcripts. // false // Matching Probes // A
221476_s_at	0.148464	11.0372	2.093	0.0374112	0.866402	chr3:23959337-23962330 (+) // 97.42 // p24.2	RPL15	ribosomal protein L15	This probe set was annotated using the Matching Probes based pipeline to a Entrez Gene identifier using 20 transcripts. // false // Matching Probes // A
209011_at	-0.146304	5.21467	-2.09194	0.0375072	0.866402	chr5:14143810-14510313 (+) // 96.7 // p15.2	TRIO	trio Rho guanine nucleotide exchange factor	This probe set was annotated using the Matching Probes based pipeline to a Entrez Gene identifier using 15 transcripts. // false // Matching Probes // A
203608_at	-0.248751	7.15754	-2.09128	0.0375668	0.866402	chr6:24495007-24537435 (+) // 84.85 // p22.3	ALDH5A1	aldehyde dehydrogenase 5 family, member A1	This probe set was annotated using the Matching Probes based pipeline to a Entrez Gene identifier using 6 transcripts. // false // Matching Probes // A
201711_x_at	-0.214236	6.79162	-2.09087	0.0376039	0.866402	chr2:109335936-109401296 (+) // 99.32 // q12.3	RANBP2	RAN binding protein 2	This probe set was annotated using the Matching Probes based pipeline to a Entrez Gene identifier using 14 transcripts. // false // Matching Probes // A
219546_at	0.174987	4.00138	2.08976	0.0377049	0.866402	chr4:79697495-79800586 (+) // 92.56 // q21.21	BMP2K	BMP2 inducible kinase	This probe set was annotated using the Matching Probes based pipeline to a Entrez Gene identifier using 11 transcripts. // false // Matching Probes // A
210139_s_at	0.303918	7.34393	2.08627	0.0380222	0.866402	chr17:15133109-15165825 (-) // 97.96 // p12	PMP22	peripheral myelin protein 22	This probe set was annotated using the Matching Probes based pipeline to a Entrez Gene identifier using 20 transcripts. // false // Matching Probes // A
203126_at	-0.28418	5.99236	-2.08613	0.0380356	0.866402	chr18:11981454-12030876 (+) // 98.8 // p11.21	IMPA2	inositol(myo)-1(or 4)-monophosphatase 2	This probe set was annotated using the Matching Probes based pipeline to a Entrez Gene identifier using 14 transcripts. // false // Matching Probes // A
200670_at	-0.246806	8.15362	-2.08582	0.0380639	0.866402	chr22:28795305-29196524 (-) // 97.63 // q12.1	XBP1	X-box binding protein 1	This probe set was annotated using the Matching Probes based pipeline to a Entrez Gene identifier using 1 transcripts. // false // Matching Probes // A
204623_at	-0.394307	4.04506	-2.08519	0.0381209	0.866402	chr21:43732183-43735463 (-) // 97.74 // q22.3	TFF3	trefoil factor 3	This probe set was annotated using the Matching Probes based pipeline to a Entrez Gene identifier using 8 transcripts. // false // Matching Probes // A
209526_s_at	-0.265257	5.92317	-2.08514	0.0381262	0.866402	chr15:83807318-83876286 (-) // 99.3 // q25.2	HDGFRP3	hepatoma-derived growth factor, related protein 3	This probe set was annotated using the Matching Probes based pipeline to a Entrez Gene identifier using 7 transcripts. // false // Matching Probes // A
210285_x_at	0.229925	6.30189	2.08468	0.0381678	0.866402	chr6:160148170-160169575 (+) // 96.39 // q25.3	WTAP	Wilms tumor 1 associated protein	This probe set was annotated using the Matching Probes based pipeline to a Entrez Gene identifier using 9 transcripts. // false // Matching Probes // A
221953_s_at	0.213213	5.52695	2.08254	0.038365	0.866402	chr20:33864159-33864929 (-) // 78.49 // q11.22	MMP24-AS1	MMP24 antisense RNA 1	This probe set was annotated using the Matching Probes based pipeline to a Entrez Gene identifier using 2 transcripts. // false // Matching Probes // A
212534_at	-0.175153	7.1139	-2.08197	0.0384176	0.866402	chr18:32912190-32914912 (-) // 48.52 // q12.2	ZNF24	zinc finger protein 24	This probe set was annotated using the Matching Probes based pipeline to a Entrez Gene identifier using 10 transcripts. // false // Matching Probes // A
200960_x_at	-0.11039	10.461	-2.08187	0.0384263	0.866402	chr9:36190988-36212055 (+) // 92.31 // p13.3	CLTA	clathrin, light chain A	This probe set was annotated using the Matching Probes based pipeline to a Entrez Gene identifier using 18 transcripts. // false // Matching Probes // A
38703_at	-0.127188	8.46479	-2.08082	0.0385234	0.866402	chr2:220238611-220252629 (-) // 86.98 // q35	DNPEP	aspartyl aminopeptidase	This probe set was annotated using the Matching Probes based pipeline to a Entrez Gene identifier using 28 transcripts. // false // Matching Probes // A
209183_s_at	0.258717	6.6379	2.08079	0.0385258	0.866402	chr10:45471710-45474257 (-) // 92.88 // q11.21	C10orf10	chromosome 10 open reading frame 10	This probe set was annotated using the Matching Probes based pipeline to a Entrez Gene identifier using 6 transcripts. // false // Matching Probes // A
214600_at	0.159344	5.19358	2.07943	0.0386521	0.866402	chr11:12785824-12959581 (+) // 95.85 // p15.2	TEAD1	TEA domain family member 1 (SV40 transcriptional enhancer factor)	This probe set was annotated using the Matching Probes based pipeline to a Entrez Gene identifier using 14 transcripts. // false // Matching Probes // A
221782_at	-0.231176	6.46741	-2.07846	0.0387419	0.866402	chr2:183604842-183643836 (+) // 91.85 // q32.1	DNAJC10	DnaJ (Hsp40) homolog, subfamily C, member 10	This probe set was annotated using the Matching Probes based pipeline to a Entrez Gene identifier using 21 transcripts. // false // Matching Probes // A
200654_at	-0.136285	9.4754	-2.07784	0.0388001	0.866402	chr17:79801036-79818410 (-) // 96.54 // q25.3	P4HB	prolyl 4-hydroxylase, beta polypeptide	This probe set was annotated using the Matching Probes based pipeline to a Entrez Gene identifier using 1 transcripts. // false // Matching Probes // A
203291_at	-0.139089	6.59565	-2.07654	0.0389208	0.866402	chr7:135046549-135194825 (-) // 99.03 // q33	CNOT4	CCR4-NOT transcription complex subunit 4	This probe set was annotated using the Matching Probes based pipeline to a Entrez Gene identifier using 17 transcripts. // false // Matching Probes // A
214198_s_at	-0.151432	5.57561	-2.07491	0.0390727	0.866402	chr22:19023798-19024888 (-) // 98.19 // q11.21	DGCR2	DiGeorge syndrome critical region gene 2	This probe set was annotated using the Matching Probes based pipeline to a Entrez Gene identifier using 20 transcripts. // false // Matching Probes // A
203122_at	0.150003	6.91493	2.07446	0.0391156	0.866402	chr2:3405565-3483342 (+) // 99.13 // p25.3	TRAPPC12	trafficking protein particle complex 12	This probe set was annotated using the Matching Probes based pipeline to a Entrez Gene identifier using 35 transcripts. // false // Matching Probes // A
208703_s_at	-0.20871	8.07692	-2.07437	0.0391232	0.866402	chr11:129939785-130014700 (+) // 93.79 // q24.3	APLP2	amyloid beta (A4) precursor-like protein 2	This probe set was annotated using the Matching Probes based pipeline to a Entrez Gene identifier using 28 transcripts. // false // Matching Probes // A
204320_at	0.649747	6.23963	2.07397	0.0391612	0.866402	chr1:103343014-103573895 (-) // 98.98 // p21.1	COL11A1	collagen, type XI, alpha 1	This probe set was annotated using the Matching Probes based pipeline to a Entrez Gene identifier using 1 transcripts. // false // Matching Probes // A
206967_at	-0.121877	4.84489	-2.0721	0.0393363	0.866402	chr12:49086751-49110502 (-) // 96.91 // q13.11	CCNT1	cyclin T1	This probe set was annotated using the Matching Probes based pipeline to a Entrez Gene identifier using 12 transcripts. // false // Matching Probes // A
208968_s_at	-0.161636	7.41065	-2.07076	0.0394633	0.866402	chr16:57462464-57481282 (-) // 97.73 // q21	CIAPIN1	cytokine induced apoptosis inhibitor 1	This probe set was annotated using the Matching Probes based pipeline to a Entrez Gene identifier using 19 transcripts. // false // Matching Probes // A
203795_s_at	-0.140232	4.00559	-2.07048	0.039489	0.866402	chr12:122459026-122499948 (+) // 96.22 // q24.31	BCL7A	B-cell CLL/lymphoma 7A	This probe set was annotated using the Matching Probes based pipeline to a Entrez Gene identifier using 7 transcripts. // false // Matching Probes // A
220419_s_at	0.204122	6.72349	2.06938	0.0395933	0.866402	chr21:17102513-17251230 (+) // 99.21 // q21.1	USP25	ubiquitin specific peptidase 25	This probe set was annotated using the Matching Probes based pipeline to a Entrez Gene identifier using 27 transcripts. // false // Matching Probes // A
201656_at	-0.209448	5.9081	-2.06906	0.0396234	0.866402	chr2:173292369-173371002 (+) // 99.04 // q31.1	ITGA6	integrin alpha 6	This probe set was annotated using the Genome Target Overlap based pipeline to a Entrez Gene identifier using 15 transcripts. // false // Genome Target Overlap // B
201869_s_at	-0.175042	4.17955	-2.06821	0.0397046	0.866402	chrX:9433038-9687778 (+) // 94.77 // p22.31	TBL1X	transducin (beta)-like 1X-linked	This probe set was annotated using the Matching Probes based pipeline to a Entrez Gene identifier using 19 transcripts. // false // Matching Probes // A
213750_at	0.219489	6.7494	2.06782	0.039741	0.866402	chr16:11927703-11928994 (-) // 67.54 // p13.13	RSL1D1	ribosomal L1 domain containing 1	This probe set was annotated using the Matching Probes based pipeline to a Entrez Gene identifier using 7 transcripts. // false // Matching Probes // A
211450_s_at	-0.261781	6.74468	-2.06749	0.0397722	0.866402	chr2:48010289-48028471 (+) // 99.83 // p16.3	MSH6	mutS homolog 6	This probe set was annotated using the Matching Probes based pipeline to a Entrez Gene identifier using 27 transcripts. // false // Matching Probes // A
214185_at	0.162994	4.28582	2.06631	0.0398851	0.866402	chr1:32479596-32526451 (+) // 97.92 // p35.1	KHDRBS1	KH domain containing, RNA binding, signal transduction associated 1	This probe set was annotated using the Matching Probes based pipeline to a Entrez Gene identifier using 3 transcripts. // false // Matching Probes // A
213713_s_at	-0.23965	5.36304	-2.06574	0.039939	0.866402	chr11:134245466-134246218 (+) // 81.17 // q25	GLB1L2	galactosidase beta 1 like 2	This probe set was annotated using the Matching Probes based pipeline to a Entrez Gene identifier using 10 transcripts. // false // Matching Probes // A
204386_s_at	0.139019	10.0956	2.06513	0.0399972	0.866402	chr13:21750849-21752144 (+) // 74.83 // q12.11	MRPL57	mitochondrial ribosomal protein L57	This probe set was annotated using the Matching Probes based pipeline to a Entrez Gene identifier using 5 transcripts. // false // Matching Probes // A
206574_s_at	-0.28549	5.90105	-2.06476	0.0400322	0.866402	chr8:142432103-142441394 (+) // 99.01 // q24.3	PTP4A3	protein tyrosine phosphatase type IVA, member 3	This probe set was annotated using the Matching Probes based pipeline to a Entrez Gene identifier using 36 transcripts. // false // Matching Probes // A
202651_at	-0.201097	6.71203	-2.06471	0.0400374	0.866402	chr1:211918328-212004114 (-) // 94.74 // q32.3	LPGAT1	lysophosphatidylglycerol acyltransferase 1	This probe set was annotated using the Matching Probes based pipeline to a Entrez Gene identifier using 12 transcripts. // false // Matching Probes // A
222158_s_at	-0.1729	7.57331	-2.06433	0.0400737	0.866402	chr1:244816457-244869241 (+) // 81.93 // q44	DESI2	desumoylating isopeptidase 2	This probe set was annotated using the Matching Probes based pipeline to a Entrez Gene identifier using 17 transcripts. // false // Matching Probes // A
210045_at	-0.182533	3.88714	-2.06402	0.0401035	0.866402	chr15:90626382-90633860 (-) // 80.37 // q26.1	IDH2	isocitrate dehydrogenase 2 (NADP+), mitochondrial	This probe set was annotated using the Matching Probes based pipeline to a Entrez Gene identifier using 2 transcripts. // false // Matching Probes // A
214152_at	0.157059	5.35441	2.06391	0.0401139	0.866402	chr15:55647039-55648185 (-) // 99.16 // q21.3	CCPG1 /// DYX1C1-CCPG1	cell cycle progression 1 /// DYX1C1-CCPG1 readthrough (NMD candidate)	This probe set was annotated using the Matching Probes based pipeline to a Entrez Gene identifier using 17 transcripts. // true // Matching Probes // A
217766_s_at	0.16443	8.00282	2.06324	0.0401779	0.866402	chr1:25664860-25688850 (+) // 94.18 // p36.11	TMEM50A	transmembrane protein 50A	This probe set was annotated using the Matching Probes based pipeline to a Entrez Gene identifier using 15 transcripts. // false // Matching Probes // A
206363_at	0.264098	4.94244	2.0623	0.0402685	0.866402	chr16:79628234-79634611 (-) // 80.05 // q23.2	MAF	v-maf avian musculoaponeurotic fibrosarcoma oncogene homolog	This probe set was annotated using the Matching Probes based pipeline to a Entrez Gene identifier using 11 transcripts. // false // Matching Probes // A
205614_x_at	0.193357	5.81432	2.06194	0.0403031	0.866402	chr1:16972111-16976771 (+) // 96.3 // p36.13 /// chr1:17083685-17088345 (-) // 94.95 // p36.13 /// chr3:49721387-49726092 (-) // 99.86 // p21.31	MST1	macrophage stimulating 1	This probe set was annotated using the Matching Probes based pipeline to a Entrez Gene identifier using 28 transcripts. // false // Matching Probes // A
217891_at	-0.134932	5.53692	-2.06167	0.0403286	0.866402	chr16:31500814-31519706 (-) // 96.63 // p11.2	C16orf58	chromosome 16 open reading frame 58	This probe set was annotated using the Matching Probes based pipeline to a Entrez Gene identifier using 11 transcripts. // false // Matching Probes // A
202677_at	0.185778	7.96649	2.06005	0.0404844	0.868069	chr5:86564150-86687732 (+) // 98.4 // q14.3	RASA1	RAS p21 protein activator (GTPase activating protein) 1	This probe set was annotated using the Matching Probes based pipeline to a Entrez Gene identifier using 15 transcripts. // false // Matching Probes // A
202315_s_at	-0.226007	5.66433	-2.05795	0.0406871	0.868503	chr22:23522698-23658144 (+) // 94.56 // q11.23	BCR	breakpoint cluster region	This probe set was annotated using the Matching Probes based pipeline to a Entrez Gene identifier using 13 transcripts. // false // Matching Probes // A
205628_at	-0.145904	3.63937	-2.05752	0.0407296	0.868503	chr6:57182421-57513375 (+) // 85.6 // p11.2	PRIM2	primase, DNA, polypeptide 2 (58kDa)	This probe set was annotated using the Matching Probes based pipeline to a Entrez Gene identifier using 7 transcripts. // false // Matching Probes // A
204093_at	0.160882	6.67339	2.05742	0.0407392	0.868503	chr5:86690091-86708671 (-) // 100.0 // q14.3	CCNH	cyclin H	This probe set was annotated using the Matching Probes based pipeline to a Entrez Gene identifier using 22 transcripts. // false // Matching Probes // A
202167_s_at	0.16674	6.34433	2.05334	0.0411362	0.86927	chr10:99218103-99258148 (-) // 99.88 // q24.1	MMS19	MMS19 homolog, cytosolic iron-sulfur assembly component	This probe set was annotated using the Matching Probes based pipeline to a Entrez Gene identifier using 38 transcripts. // false // Matching Probes // A
201041_s_at	0.312146	9.1673	2.05259	0.0412091	0.86927	chr5:172195101-172198203 (-) // 99.95 // q35.1	DUSP1	dual specificity phosphatase 1	This probe set was annotated using the Matching Probes based pipeline to a Entrez Gene identifier using 7 transcripts. // false // Matching Probes // A
209305_s_at	0.1959	4.57897	2.05229	0.0412386	0.86927	chr19:2476256-2477664 (+) // 100.0 // p13.3	GADD45B	growth arrest and DNA-damage-inducible, beta	This probe set was annotated using the Matching Probes based pipeline to a Entrez Gene identifier using 14 transcripts. // false // Matching Probes // A
201790_s_at	-0.183205	6.25103	-2.0521	0.0412574	0.86927	chr11:71145456-71158784 (-) // 75.43 // q13.4	DHCR7	7-dehydrocholesterol reductase	This probe set was annotated using the Matching Probes based pipeline to a Entrez Gene identifier using 15 transcripts. // false // Matching Probes // A
207108_s_at	-0.211441	4.91135	-2.0513	0.0413358	0.86927	chr5:36976264-37064250 (+) // 94.91 // p13.2	NIPBL	Nipped-B homolog (Drosophila)	This probe set was annotated using the Matching Probes based pipeline to a Entrez Gene identifier using 17 transcripts. // false // Matching Probes // A
206652_at	0.144467	4.74899	2.05079	0.0413856	0.86927	chr13:20409616-20425936 (-) // 96.66 // q12.11	ZMYM5	zinc finger, MYM-type 5	This probe set was annotated using the Matching Probes based pipeline to a Entrez Gene identifier using 16 transcripts. // false // Matching Probes // A
204756_at	0.127932	4.83096	2.05046	0.041419	0.86927	chr15:67835377-68099461 (+) // 91.79 // q23	MAP2K5	mitogen-activated protein kinase kinase 5	This probe set was annotated using the Matching Probes based pipeline to a Entrez Gene identifier using 22 transcripts. // false // Matching Probes // A
215214_at	-0.404518	4.87503	-2.05042	0.0414223	0.86927	chr22:23029226-23237699 (+) // 90.24 // q11.22	IGLV3-25	immunoglobulin lambda variable 3-25	This probe set was annotated using the Matching Probes based pipeline to a Entrez Gene identifier using 1 transcripts. // false // Matching Probes // A
204460_s_at	-0.187235	6.46992	-2.04758	0.0417028	0.86927	chr5:34908806-34915590 (-) // 99.9 // p13.2	RAD1	RAD1 checkpoint DNA exonuclease	This probe set was annotated using the Matching Probes based pipeline to a Entrez Gene identifier using 26 transcripts. // false // Matching Probes // A
203947_at	0.130722	6.8608	2.04739	0.0417215	0.86927	chr11:33106151-33183002 (-) // 100.0 // p13	CSTF3	cleavage stimulation factor, 3' pre-RNA, subunit 3	This probe set was annotated using the Matching Probes based pipeline to a Entrez Gene identifier using 9 transcripts. // false // Matching Probes // A
218665_at	-0.247883	5.61081	-2.04679	0.0417805	0.86927	chr11:86656721-86666433 (-) // 93.53 // q14.2	FZD4	frizzled class receptor 4	This probe set was annotated using the Matching Probes based pipeline to a Entrez Gene identifier using 5 transcripts. // false // Matching Probes // A
218974_at	-0.285393	4.95984	-2.0461	0.0418494	0.86927	chr6:107955257-107980671 (+) // 99.76 // q21	SOBP	sine oculis binding protein homolog	This probe set was annotated using the Matching Probes based pipeline to a Entrez Gene identifier using 9 transcripts. // false // Matching Probes // A
218300_at	-0.133973	6.13797	-2.04472	0.0419858	0.86927	chr16:29827831-29831434 (+) // 97.1 // p11.2	PAGR1	PAXIP1 associated glutamate-rich protein 1	This probe set was annotated using the Matching Probes based pipeline to a Entrez Gene identifier using 6 transcripts. // false // Matching Probes // A
217853_at	0.210324	9.67602	2.04223	0.0422342	0.86927	chr7:47314746-47341826 (-) // 97.26 // p12.3	TNS3	tensin 3	This probe set was annotated using the Matching Probes based pipeline to a Entrez Gene identifier using 20 transcripts. // false // Matching Probes // A
219682_s_at	-0.171618	3.4957	-2.04188	0.0422691	0.86927	chr12:115108371-115121112 (-) // 99.31 // q24.21	TBX3	T-box 3	This probe set was annotated using the Matching Probes based pipeline to a Entrez Gene identifier using 9 transcripts. // false // Matching Probes // A
212337_at	-0.214773	7.211	-2.04104	0.0423535	0.86927	chr22:31372123-31374648 (+) // 87.46 // q12.2	TUG1	taurine up-regulated 1 (non-protein coding)	This probe set was annotated using the Matching Probes based pipeline to a Entrez Gene identifier using 7 transcripts. // false // Matching Probes // A
219938_s_at	-0.201956	3.79407	-2.04003	0.0424555	0.86927	chr18:43563502-43585499 (-) // 75.76 // q21.1	PSTPIP2	proline-serine-threonine phosphatase interacting protein 2	This probe set was annotated using the Matching Probes based pipeline to a Entrez Gene identifier using 15 transcripts. // false // Matching Probes // A
201268_at	0.11733	11.0473	2.03934	0.0425242	0.86927	chr17:49243811-49249104 (+) // 96.87 // q21.33	NME1-NME2 /// NME2	NME1-NME2 readthrough /// NME/NM23 nucleoside diphosphate kinase 2	This probe set was annotated using the Matching Probes based pipeline to a Entrez Gene identifier using 37 transcripts. // true // Matching Probes // A
202129_s_at	-0.249564	5.73947	-2.03915	0.0425439	0.86927	chr18:21033250-21063101 (+) // 88.55 // q11.2	RIOK3	RIO kinase 3	This probe set was annotated using the Matching Probes based pipeline to a Entrez Gene identifier using 20 transcripts. // false // Matching Probes // A
206116_s_at	0.244797	7.42995	2.03837	0.0426224	0.86927	chr15:63334971-63358291 (+) // 99.28 // q22.2	TPM1	tropomyosin 1 (alpha)	This probe set was annotated using the Matching Probes based pipeline to a Entrez Gene identifier using 94 transcripts. // false // Matching Probes // A
212141_at	-0.191619	7.34444	-2.03694	0.0427666	0.86927	chr8:48873498-48891078 (+) // 83.89 // q11.21	MCM4	minichromosome maintenance complex component 4	This probe set was annotated using the Matching Probes based pipeline to a Entrez Gene identifier using 12 transcripts. // false // Matching Probes // A
206698_at	-0.278	4.01126	-2.03673	0.0427874	0.86927	chrX:37545132-37591382 (+) // 96.33 // p21.1	XK	X-linked Kx blood group	This probe set was annotated using the Matching Probes based pipeline to a Entrez Gene identifier using 5 transcripts. // false // Matching Probes // A
204787_at	0.358514	5.6014	2.03648	0.0428131	0.86927	chrX:65241581-65259885 (-) // 98.94 // q12	VSIG4	V-set and immunoglobulin domain containing 4	This probe set was annotated using the Matching Probes based pipeline to a Entrez Gene identifier using 16 transcripts. // false // Matching Probes // A
205579_at	0.276473	5.37717	2.03636	0.042825	0.86927	chr3:11300686-11304415 (+) // 74.01 // p25.3	HRH1	histamine receptor H1	This probe set was annotated using the Matching Probes based pipeline to a Entrez Gene identifier using 13 transcripts. // false // Matching Probes // A
201326_at	0.141932	8.62397	2.03589	0.0428729	0.86927	chr7:56119455-56131682 (+) // 89.33 // p11.2	CCT6A	chaperonin containing TCP1, subunit 6A (zeta 1)	This probe set was annotated using the Matching Probes based pipeline to a Entrez Gene identifier using 11 transcripts. // false // Matching Probes // A
200067_x_at	0.139768	10.0129	2.03459	0.0430045	0.86927	chr6:108532425-108582464 (-) // 87.64 // q21	SNX3	sorting nexin 3	This probe set was annotated using the Matching Probes based pipeline to a Entrez Gene identifier using 20 transcripts. // false // Matching Probes // A
205580_s_at	0.238647	4.18019	2.0345	0.0430134	0.86927	chr3:11300720-11302374 (+) // 100.0 // p25.3	HRH1	histamine receptor H1	This probe set was annotated using the Matching Probes based pipeline to a Entrez Gene identifier using 23 transcripts. // false // Matching Probes // A
208784_s_at	-0.158452	5.85372	-2.0345	0.0430135	0.86927	chr6:42982003-42989028 (+) // 97.39 // p21.1	KLHDC3	kelch domain containing 3	This probe set was annotated using the Matching Probes based pipeline to a Entrez Gene identifier using 18 transcripts. // false // Matching Probes // A
203043_at	-0.150917	6.80641	-2.03402	0.0430626	0.86927	chrX:2404476-2419008 (-) // 86.78 // p22.33 /// chrY:2354476-2369008 (-) // 86.78 // p11.32	ZBED1	zinc finger, BED-type containing 1	This probe set was annotated using the Matching Probes based pipeline to a Entrez Gene identifier using 12 transcripts. // false // Matching Probes // A
212271_at	-0.195716	7.34596	-2.03296	0.0431703	0.86927	chr22:22116311-22221722 (-) // 96.48 // q11.21	MAPK1	mitogen-activated protein kinase 1	This probe set was annotated using the Matching Probes based pipeline to a Entrez Gene identifier using 5 transcripts. // false // Matching Probes // A
217984_at	0.194824	10.1246	2.03265	0.0432013	0.86927	chr6:167343018-167370031 (-) // 99.75 // q27	RNASET2	ribonuclease T2	This probe set was annotated using the Matching Probes based pipeline to a Entrez Gene identifier using 25 transcripts. // false // Matching Probes // A
222119_s_at	-0.145803	7.11597	-2.03101	0.0433691	0.87045	chr2:48034061-48046160 (-) // 98.52 // p16.3	FBXO11	F-box protein 11	This probe set was annotated using the Matching Probes based pipeline to a Entrez Gene identifier using 14 transcripts. // false // Matching Probes // A
213266_at	0.18938	5.61891	2.03054	0.0434167	0.87045	chr15:43695261-43696313 (-) // 60.0 // q15.3	TP53BP1	tumor protein p53 binding protein 1	This probe set was annotated using the Matching Probes based pipeline to a Entrez Gene identifier using 5 transcripts. // false // Matching Probes // A
202137_s_at	-0.148128	4.07906	-2.02878	0.043598	0.87251	chr10:225932-299196 (+) // 98.6 // p15.3	ZMYND11	zinc finger, MYND-type containing 11	This probe set was annotated using the Matching Probes based pipeline to a Entrez Gene identifier using 32 transcripts. // false // Matching Probes // A
219565_at	-0.13678	5.26083	-2.02524	0.043963	0.872914	chr2:204103699-204161960 (+) // 97.72 // q33.2	CYP20A1	cytochrome P450, family 20, subfamily A, polypeptide 1	This probe set was annotated using the Matching Probes based pipeline to a Entrez Gene identifier using 25 transcripts. // false // Matching Probes // A
203499_at	0.201261	5.49588	2.02511	0.0439763	0.872914	chr1:16450832-16482540 (-) // 99.08 // p36.13	EPHA2	EPH receptor A2	This probe set was annotated using the Matching Probes based pipeline to a Entrez Gene identifier using 6 transcripts. // false // Matching Probes // A
212220_at	-0.170084	5.06539	-2.02504	0.0439834	0.872914	chr2:54091205-54197787 (-) // 97.97 // p16.2	PSME4	proteasome activator subunit 4	This probe set was annotated using the Matching Probes based pipeline to a Entrez Gene identifier using 23 transcripts. // false // Matching Probes // A
214383_x_at	-0.159029	7.36399	-2.02426	0.0440641	0.872914	chr6:42986445-42989028 (+) // 91.56 // p21.1	KLHDC3	kelch domain containing 3	This probe set was annotated using the Matching Probes based pipeline to a Entrez Gene identifier using 21 transcripts. // false // Matching Probes // A
212825_at	-0.178388	5.88534	-2.02225	0.0442726	0.872914	chr7:154735399-154768042 (-) // 89.85 // q36.2	PAXIP1	PAX interacting (with transcription-activation domain) protein 1	This probe set was annotated using the Matching Probes based pipeline to a Entrez Gene identifier using 18 transcripts. // false // Matching Probes // A
217935_s_at	0.172765	6.91588	2.02114	0.0443888	0.872914	chr20:33890370-33999776 (-) // 99.87 // q11.22	UQCC1	ubiquinol-cytochrome c reductase complex assembly factor 1	This probe set was annotated using the Matching Probes based pipeline to a Entrez Gene identifier using 31 transcripts. // false // Matching Probes // A
219080_s_at	-0.180553	5.4538	-2.0199	0.0445183	0.872914	chrX:16607672-16731005 (-) // 97.3 // p22.2	CTPS2	CTP synthase 2	This probe set was annotated using the Matching Probes based pipeline to a Entrez Gene identifier using 17 transcripts. // false // Matching Probes // A
212118_at	-0.187336	7.50763	-2.01987	0.0445212	0.872914	chr6:28870778-28891768 (-) // 95.96 // p22.1	TRIM27	tripartite motif containing 27	This probe set was annotated using the Matching Probes based pipeline to a Entrez Gene identifier using 70 transcripts. // false // Matching Probes // A
202808_at	0.166537	7.49589	2.01967	0.0445421	0.872914	chr10:104572434-104576019 (+) // 98.43 // q24.32	WBP1L	WW domain binding protein 1-like	This probe set was annotated using the Matching Probes based pipeline to a Entrez Gene identifier using 10 transcripts. // false // Matching Probes // A
204108_at	-0.147588	5.24327	-2.01823	0.0446927	0.872914	chr6:41040721-41067708 (+) // 96.76 // p21.1	NFYA	nuclear transcription factor Y subunit alpha	This probe set was annotated using the Matching Probes based pipeline to a Entrez Gene identifier using 8 transcripts. // false // Matching Probes // A
201818_at	-0.181588	7.11443	-2.0181	0.0447066	0.872914	chr5:1461543-1481092 (-) // 99.07 // p15.33	LPCAT1	lysophosphatidylcholine acyltransferase 1	This probe set was annotated using the Matching Probes based pipeline to a Entrez Gene identifier using 16 transcripts. // false // Matching Probes // A
216320_x_at	0.229084	5.63597	2.01695	0.0448271	0.872914	chr1:16972043-16976771 (+) // 96.16 // p36.13 /// chr3:49721380-49726160 (-) // 99.91 // p21.31	MST1	macrophage stimulating 1	This probe set was annotated using the Matching Probes based pipeline to a Entrez Gene identifier using 28 transcripts. // false // Matching Probes // A
206659_at	-0.201273	4.95	-2.01607	0.0449194	0.872914	chr2:96194602-96198153 (+) // 96.37 // q11.1	---	---	This probe set was annotated using the Matching Probes based pipeline to a NONCODE,ENSEMBL,GenBank,Broad TUCP,Havana transcript identifier using 1 transcripts. // false // Matching Probes // A
206734_at	-0.177323	6.16203	-2.01406	0.0451323	0.872914	chr11:96123864-96126727 (+) // 76.98 // q21	JRKL	JRK-like	This probe set was annotated using the Matching Probes based pipeline to a Entrez Gene identifier using 4 transcripts. // false // Matching Probes // A
213357_at	0.157522	8.40498	2.01342	0.0451998	0.872914	chr6:158589383-158613446 (+) // 89.01 // q25.3	GTF2H5	general transcription factor IIH subunit 5	This probe set was annotated using the Matching Probes based pipeline to a Entrez Gene identifier using 6 transcripts. // false // Matching Probes // A
221972_s_at	-0.171638	7.0825	-2.01288	0.0452567	0.872914	chr1:1152337-1164104 (-) // 94.65 // p36.33	SDF4	stromal cell derived factor 4	This probe set was annotated using the Matching Probes based pipeline to a Entrez Gene identifier using 27 transcripts. // false // Matching Probes // A
220658_s_at	-0.240714	4.35422	-2.00841	0.0457334	0.872914	chr12:27521268-27573518 (+) // 99.53 // p11.23	ARNTL2	aryl hydrocarbon receptor nuclear translocator-like 2	This probe set was annotated using the Matching Probes based pipeline to a Entrez Gene identifier using 42 transcripts. // false // Matching Probes // A
207163_s_at	-0.179849	6.11539	-2.0054	0.0460555	0.872914	chr14:105235707-105259582 (-) // 99.5 // q32.33	AKT1	v-akt murine thymoma viral oncogene homolog 1	This probe set was annotated using the Matching Probes based pipeline to a Entrez Gene identifier using 34 transcripts. // false // Matching Probes // A
201589_at	-0.159113	8.39256	-2.00525	0.0460723	0.872914	chrX:53404964-53449629 (-) // 80.44 // p11.22	SMC1A	structural maintenance of chromosomes 1A	This probe set was annotated using the Matching Probes based pipeline to a Entrez Gene identifier using 8 transcripts. // false // Matching Probes // A
208478_s_at	0.138761	4.21618	2.00375	0.0462338	0.872914	chr19:49458803-49464354 (+) // 86.45 // q13.33	BAX	BCL2-associated X protein	This probe set was annotated using the Matching Probes based pipeline to a Entrez Gene identifier using 41 transcripts. // false // Matching Probes // A
202097_at	-0.161417	7.86843	-2.00366	0.0462431	0.872914	chr6:17615268-17706618 (-) // 99.89 // p22.3	NUP153	nucleoporin 153kDa	This probe set was annotated using the Matching Probes based pipeline to a Entrez Gene identifier using 11 transcripts. // false // Matching Probes // A
217824_at	-0.151931	4.3461	-2.00358	0.0462521	0.872914	chr6:90036343-90062596 (-) // 92.16 // q15	UBE2J1	ubiquitin-conjugating enzyme E2, J1	This probe set was annotated using the Matching Probes based pipeline to a Entrez Gene identifier using 8 transcripts. // false // Matching Probes // A
205011_at	0.27698	5.80932	2.00286	0.0463302	0.872914	chr11:123988214-124017609 (+) // 98.25 // q24.2	VWA5A	von Willebrand factor A domain containing 5A	This probe set was annotated using the Matching Probes based pipeline to a Entrez Gene identifier using 13 transcripts. // false // Matching Probes // A
202941_at	-0.132752	8.69695	-2.00172	0.0464537	0.872914	chr18:9102724-9134336 (+) // 99.76 // p11.22 /// chr19:53727164-53728132 (-) // 95.28 // q13.42	NDUFV2	NADH dehydrogenase (ubiquinone) flavoprotein 2, 24kDa	This probe set was annotated using the Matching Probes based pipeline to a Entrez Gene identifier using 15 transcripts. // false // Matching Probes // A
201724_s_at	-0.215845	7.0319	-2.00166	0.0464597	0.872914	chr18:33234595-33291794 (+) // 98.17 // q12.2	GALNT1	polypeptide N-acetylgalactosaminyltransferase 1	This probe set was annotated using the Matching Probes based pipeline to a Entrez Gene identifier using 6 transcripts. // false // Matching Probes // A
218071_s_at	0.130613	6.79836	2.00161	0.0464655	0.872914	chr3:12598594-12625208 (+) // 89.61 // p25.2	MKRN2	makorin ring finger protein 2	This probe set was annotated using the Matching Probes based pipeline to a Entrez Gene identifier using 6 transcripts. // false // Matching Probes // A
211062_s_at	0.216971	4.40057	2.00115	0.046515	0.872914	chr4:8594482-8621478 (+) // 97.21 // p16.1	CPZ /// GPR78	carboxypeptidase Z /// G protein-coupled receptor 78	This probe set was annotated using the Matching Probes based pipeline to a Entrez Gene identifier using 20 transcripts. // true // Matching Probes // A
203006_at	-0.170617	6.73838	-1.99993	0.0466482	0.872914	chr10:134351646-134596979 (+) // 96.36 // q26.3	INPP5A	inositol polyphosphate-5-phosphatase A	This probe set was annotated using the Matching Probes based pipeline to a Entrez Gene identifier using 6 transcripts. // false // Matching Probes // A
211902_x_at	-0.19785	3.97071	-1.99963	0.0466811	0.872914	chr14:22749033-23019607 (+) // 99.88 // q11.2	YME1L1	YME1-like 1 ATPase	This probe set was annotated using the Matching Probes based pipeline to a UniGene identifier using 6 transcripts. // false // Matching Probes // A
204832_s_at	0.169689	5.58512	1.99943	0.0467027	0.872914	chr10:88516634-88684500 (+) // 99.93 // q23.2 /// chr6:129477680-129480533 (-) // 95.98 // q22.33	BMPR1A	bone morphogenetic protein receptor type IA	This probe set was annotated using the Matching Probes based pipeline to a Entrez Gene identifier using 7 transcripts. // false // Matching Probes // A
213514_s_at	-0.131687	4.29631	-1.99928	0.0467182	0.872914	chr5:140894588-140896532 (-) // 94.27 // q31.3	DIAPH1	diaphanous-related formin 1	This probe set was annotated using the Matching Probes based pipeline to a Entrez Gene identifier using 22 transcripts. // false // Matching Probes // A
203769_s_at	-0.174153	3.73539	-1.99828	0.0468275	0.872914	chrX:7137496-7272851 (+) // 89.0 // p22.31	STS	steroid sulfatase (microsomal), isozyme S	This probe set was annotated using the Matching Probes based pipeline to a Entrez Gene identifier using 10 transcripts. // false // Matching Probes // A
212570_at	-0.281662	5.17996	-1.99797	0.0468614	0.872914	chr11:94823022-94865809 (+) // 92.6 // q21	ENDOD1	endonuclease domain containing 1	This probe set was annotated using the Matching Probes based pipeline to a Entrez Gene identifier using 6 transcripts. // false // Matching Probes // A
205079_s_at	-0.193222	5.26719	-1.99781	0.0468792	0.872914	chr9:13106575-13250357 (-) // 99.64 // p23	MPDZ	multiple PDZ domain protein	This probe set was annotated using the Matching Probes based pipeline to a Entrez Gene identifier using 38 transcripts. // false // Matching Probes // A
201930_at	-0.17106	8.42727	-1.99754	0.0469082	0.872914	chr2:136598014-136633996 (-) // 100.0 // q21.3	MCM6	minichromosome maintenance complex component 6	This probe set was annotated using the Matching Probes based pipeline to a Entrez Gene identifier using 6 transcripts. // false // Matching Probes // A
209739_s_at	-0.240906	6.89043	-1.99709	0.0469576	0.872914	chrX:7866803-7895451 (-) // 83.79 // p22.31	PNPLA4	patatin-like phospholipase domain containing 4	This probe set was annotated using the Matching Probes based pipeline to a Entrez Gene identifier using 15 transcripts. // false // Matching Probes // A
204462_s_at	-0.156675	4.51262	-1.99651	0.0470209	0.872914	chrX:73641084-73753751 (+) // 94.6 // q13.2	SLC16A2	solute carrier family 16, member 2 (thyroid hormone transporter)	This probe set was annotated using the Matching Probes based pipeline to a Entrez Gene identifier using 6 transcripts. // false // Matching Probes // A
213869_x_at	0.342233	6.50702	1.99471	0.0472191	0.872914	chr11:119288653-119289662 (-) // 97.76 // q23.3	THY1	Thy-1 cell surface antigen	This probe set was annotated using the Matching Probes based pipeline to a Entrez Gene identifier using 6 transcripts. // false // Matching Probes // A
202064_s_at	-0.163527	4.45224	-1.99463	0.0472272	0.872914	chr14:81942344-82000181 (-) // 99.19 // q31.1	SEL1L	sel-1 suppressor of lin-12-like (C. elegans)	This probe set was annotated using the Matching Probes based pipeline to a Entrez Gene identifier using 8 transcripts. // false // Matching Probes // A
206299_at	-0.19397	3.70537	-1.99388	0.0473101	0.872914	chrX:68725077-68752349 (+) // 95.13 // q13.1	FAM155B	family with sequence similarity 155, member B	This probe set was annotated using the Matching Probes based pipeline to a Entrez Gene identifier using 5 transcripts. // false // Matching Probes // A
208908_s_at	0.18249	7.88602	1.9934	0.0473624	0.872914	chr5:96064012-96108523 (+) // 99.21 // q15	CAST	calpastatin	This probe set was annotated using the Matching Probes based pipeline to a Entrez Gene identifier using 94 transcripts. // false // Matching Probes // A
202273_at	0.166449	4.76045	1.99253	0.0474589	0.872914	chr5:149493430-149535310 (-) // 96.03 // q32	PDGFRB	platelet-derived growth factor receptor, beta polypeptide	This probe set was annotated using the Matching Probes based pipeline to a Entrez Gene identifier using 11 transcripts. // false // Matching Probes // A
204345_at	0.255039	4.8639	1.99235	0.0474792	0.872914	chr1:32117847-32169556 (-) // 96.01 // p35.2	COL16A1	collagen, type XVI, alpha 1	This probe set was annotated using the Matching Probes based pipeline to a Entrez Gene identifier using 16 transcripts. // false // Matching Probes // A
201404_x_at	-0.114414	5.75535	-1.99214	0.0475021	0.872914	chr1:36067739-36107091 (-) // 61.64 // p34.3	PSMB2	proteasome subunit beta 2	This probe set was annotated using the Matching Probes based pipeline to a Entrez Gene identifier using 7 transcripts. // false // Matching Probes // A
209279_s_at	-0.185091	4.86418	-1.98897	0.0478537	0.872914	chrX:151999589-152037749 (+) // 98.59 // q28	NSDHL	NAD(P) dependent steroid dehydrogenase-like	This probe set was annotated using the Matching Probes based pipeline to a Entrez Gene identifier using 12 transcripts. // false // Matching Probes // A
211470_s_at	-0.373418	5.32542	-1.98828	0.0479294	0.872914	chr2:108905094-108925168 (+) // 92.56 // q12.3	SULT1C2	sulfotransferase family 1C member 2	This probe set was annotated using the Matching Probes based pipeline to a Entrez Gene identifier using 29 transcripts. // false // Matching Probes // A
216941_s_at	0.126639	6.01323	1.9876	0.0480058	0.872914	chr2:9983653-10074070 (+) // 97.96 // p25.1	TAF1B	TATA box binding protein (TBP)-associated factor, RNA polymerase I, B, 63kDa	This probe set was annotated using the Matching Probes based pipeline to a Entrez Gene identifier using 14 transcripts. // false // Matching Probes // A
222036_s_at	-0.16882	6.32182	-1.98561	0.0482275	0.872914	chr8:48889730-48890717 (+) // 56.27 // q11.21	MCM4	minichromosome maintenance complex component 4	This probe set was annotated using the Matching Probes based pipeline to a Entrez Gene identifier using 10 transcripts. // false // Matching Probes // A
200610_s_at	-0.14566	10.1289	-1.98555	0.0482342	0.872914	chr2:232319618-232329175 (-) // 91.38 // q37.1	NCL	nucleolin	This probe set was annotated using the Matching Probes based pipeline to a Entrez Gene identifier using 12 transcripts. // false // Matching Probes // A
219045_at	0.254893	5.86591	1.98515	0.0482789	0.872914	chr12:122215664-122231560 (-) // 79.68 // q24.31	RHOF	ras homolog family member F (in filopodia)	This probe set was annotated using the Matching Probes based pipeline to a Entrez Gene identifier using 4 transcripts. // false // Matching Probes // A
221959_at	-0.241315	4.28589	-1.9835	0.0484647	0.872914	chr8:58982716-59060309 (+) // 99.12 // q12.1	FAM110B	family with sequence similarity 110, member B	This probe set was annotated using the Matching Probes based pipeline to a Entrez Gene identifier using 8 transcripts. // false // Matching Probes // A
221745_at	-0.194846	7.06629	-1.98283	0.0485399	0.872914	chr17:61666794-61669907 (+) // 89.06 // q23.3	DCAF7	DDB1 and CUL4 associated factor 7	This probe set was annotated using the Matching Probes based pipeline to a Entrez Gene identifier using 3 transcripts. // false // Matching Probes // A
212173_at	0.200971	5.27028	1.98143	0.0486975	0.872914	chr1:33472291-33477074 (-) // 72.81 // p35.1	AK2	adenylate kinase 2	This probe set was annotated using the Matching Probes based pipeline to a Entrez Gene identifier using 11 transcripts. // false // Matching Probes // A
213931_at	0.237432	5.06837	1.98131	0.0487109	0.872914	chr2:8822206-8824263 (+) // 95.65 // p25.1	ID2 /// ID2B	inhibitor of DNA binding 2, dominant negative helix-loop-helix protein /// inhibitor of DNA binding 2B, dominant negative helix-loop-helix protein (pseudogene)	This probe set was annotated using the Genome Target Overlap based pipeline to a Entrez Gene identifier using 13 transcripts. // true // Genome Target Overlap // B
204172_at	0.133086	6.367	1.98043	0.0488106	0.872914	chr3:98298358-98312132 (-) // 98.59 // q11.2	CPOX	coproporphyrinogen oxidase	This probe set was annotated using the Matching Probes based pipeline to a Entrez Gene identifier using 8 transcripts. // false // Matching Probes // A
203298_s_at	-0.202573	6.01056	-1.98008	0.04885	0.872914	chr6:15246526-15522253 (+) // 97.69 // p22.3	JARID2	jumonji, AT rich interactive domain 2	This probe set was annotated using the Matching Probes based pipeline to a Entrez Gene identifier using 11 transcripts. // false // Matching Probes // A
221750_at	-0.176074	6.30123	-1.9786	0.0490171	0.872914	chr5:43289496-43294957 (-) // 87.56 // p12	HMGCS1	3-hydroxy-3-methylglutaryl-CoA synthase 1 (soluble)	This probe set was annotated using the Matching Probes based pipeline to a Entrez Gene identifier using 10 transcripts. // false // Matching Probes // A
219598_s_at	0.150563	8.10189	1.97719	0.0491782	0.872914	chr6:116894038-116914426 (+) // 82.77 // q22.1	RWDD1	RWD domain containing 1	This probe set was annotated using the Matching Probes based pipeline to a Entrez Gene identifier using 14 transcripts. // false // Matching Probes // A
203492_x_at	-0.173061	6.56396	-1.97717	0.0491803	0.872914	chr11:95523809-95565855 (+) // 97.47 // q21	CEP57	centrosomal protein 57kDa	This probe set was annotated using the Matching Probes based pipeline to a Entrez Gene identifier using 14 transcripts. // false // Matching Probes // A
218997_at	-0.175211	5.0509	-1.97652	0.0492536	0.872914	chr9:37485944-37503693 (+) // 83.44 // p13.2	POLR1E	polymerase (RNA) I polypeptide E	This probe set was annotated using the Matching Probes based pipeline to a Entrez Gene identifier using 14 transcripts. // false // Matching Probes // A
202437_s_at	-0.426317	5.31512	-1.97596	0.0493183	0.872914	chr2:38294745-38303292 (-) // 99.4 // p22.2	CYP1B1	cytochrome P450, family 1, subfamily B, polypeptide 1	This probe set was annotated using the Matching Probes based pipeline to a Entrez Gene identifier using 5 transcripts. // false // Matching Probes // A
222309_at	-0.173677	3.46282	-1.97547	0.0493738	0.872914	chr6:24710112-24710415 (-) // 55.49 // p22.3	C6orf62	chromosome 6 open reading frame 62	This probe set was annotated using the Matching Probes based pipeline to a Entrez Gene identifier using 1 transcripts. // false // Matching Probes // A
204522_at	-0.14288	4.37274	-1.97526	0.049398	0.872914	chr6:31937587-31939828 (-) // 99.93 // p21.33	DXO	decapping exoribonuclease	This probe set was annotated using the Matching Probes based pipeline to a Entrez Gene identifier using 134 transcripts. // false // Matching Probes // A
219439_at	0.175372	6.33252	1.97503	0.0494239	0.872914	chr7:7273888-7283980 (+) // 99.0 // p22.1	C1GALT1	core 1 synthase, glycoprotein-N-acetylgalactosamine 3-beta-galactosyltransferase 1	This probe set was annotated using the Matching Probes based pipeline to a Entrez Gene identifier using 10 transcripts. // false // Matching Probes // A
222209_s_at	-0.193927	6.19042	-1.97474	0.0494568	0.872914	chr11:86748991-87033995 (+) // 97.82 // q14.2	TMEM135	transmembrane protein 135	This probe set was annotated using the Matching Probes based pipeline to a Entrez Gene identifier using 9 transcripts. // false // Matching Probes // A
208942_s_at	-0.138725	8.59749	-1.97422	0.049517	0.872914	chr3:169684582-169712351 (+) // 94.35 // q26.2	SEC62	SEC62 homolog, preprotein translocation factor	This probe set was annotated using the Matching Probes based pipeline to a Entrez Gene identifier using 21 transcripts. // false // Matching Probes // A
220199_s_at	-0.202789	6.48396	-1.9742	0.0495194	0.872914	chr1:222841827-222885816 (-) // 99.92 // q41	AIDA	axin interactor, dorsalization associated	This probe set was annotated using the Matching Probes based pipeline to a Entrez Gene identifier using 10 transcripts. // false // Matching Probes // A
212142_at	-0.181453	4.39283	-1.97347	0.0496021	0.872914	chr8:48873498-48891078 (+) // 83.89 // q11.21	MCM4	minichromosome maintenance complex component 4	This probe set was annotated using the Matching Probes based pipeline to a Entrez Gene identifier using 14 transcripts. // false // Matching Probes // A
208734_x_at	-0.130632	9.03895	-1.97333	0.0496183	0.872914	chr8:61429738-61533352 (+) // 97.03 // q12.1	RAB2A	RAB2A, member RAS oncogene family	This probe set was annotated using the Matching Probes based pipeline to a Entrez Gene identifier using 21 transcripts. // false // Matching Probes // A
221840_at	0.151743	4.48844	1.9724	0.049725	0.872914	chr10:129839137-129884173 (+) // 97.16 // q26.2	PTPRE	protein tyrosine phosphatase, receptor type, E	This probe set was annotated using the Matching Probes based pipeline to a Entrez Gene identifier using 23 transcripts. // false // Matching Probes // A
208178_x_at	-0.168715	5.79441	-1.97129	0.0498529	0.872914	chr5:14143945-14508772 (+) // 98.41 // p15.2	TRIO	trio Rho guanine nucleotide exchange factor	This probe set was annotated using the Matching Probes based pipeline to a Entrez Gene identifier using 19 transcripts. // false // Matching Probes // A
221960_s_at	-0.19583	6.09216	-1.97088	0.0499003	0.872914	chr8:61429772-61504529 (-) // 98.12 // q12.1	RAB2A	RAB2A, member RAS oncogene family	This probe set was annotated using the Accession mapped clusters based pipeline to a UniGene identifier using 24 transcripts. // false // Accession mapped clusters // E
214864_s_at	-0.14323	7.87226	-1.97044	0.0499512	0.872914	chr9:37427702-37436986 (+) // 82.93 // p13.2	GRHPR	glyoxylate reductase/hydroxypyruvate reductase	This probe set was annotated using the Matching Probes based pipeline to a Entrez Gene identifier using 18 transcripts. // false // Matching Probes // A
