# Supplementary material for: Gene networks and expression quantitative trait loci associated with adjuvant chemotherapy response in high-grade serous ovarian cancer
Source: BMC Cancer. 2020 May 13;20:413. doi: 10.1186/s12885-020-06922-1 (PMC7218510; doi:10.1186/s12885-020-06922-1)
Supplement: Supplementary file 12 — Additional file 12: Supplemental Table 4. List of all WGCNA modules. [file 12885_2020_6922_MOESM12_ESM.xlsx]

## Sheet: Supplemental Table 2
Supplemental Table 2. Matrix of gene-module membership.
Probe name	Gene name	moduleColor	association to chemotherapy response (r2)	association to chemotherapy response (p-value)	MM.honeydew1	p.MM.honeydew1	MM.orangered4	p.MM.orangered4	MM.lightpink3	p.MM.lightpink3	MM.skyblue3	p.MM.skyblue3	MM.lightcyan1	p.MM.lightcyan1	MM.white	p.MM.white	MM.yellowgreen	p.MM.yellowgreen	MM.lightsteelblue1	p.MM.lightsteelblue1	MM.plum	p.MM.plum	MM.plum1	p.MM.plum1	MM.firebrick4	p.MM.firebrick4	MM.darkgreen	p.MM.darkgreen	MM.yellow4	p.MM.yellow4	MM.orange	p.MM.orange	MM.darkgrey	p.MM.darkgrey	MM.palevioletred3	p.MM.palevioletred3	MM.blue2	p.MM.blue2	MM.cyan	p.MM.cyan	MM.green	p.MM.green	MM.sienna3	p.MM.sienna3	MM.palevioletred2	p.MM.palevioletred2	MM.lavenderblush3	p.MM.lavenderblush3	MM.darkturquoise
211958_at	IGFBP5	antiquewhite4	-0.206273	0.00151045	0.000238063	0.99711	0.0289714	0.659288	-0.0198411	0.762717	-0.0208865	0.750618	-0.0155805	0.812599	-0.148156	0.0234062	0.136631	0.0367376	-0.0920773	0.160333	0.0918673	0.161293	-0.0729719	0.266241	0.169343	0.00944937	0.0965977	0.140699	0.175453	0.00713575	0.0865506	0.18705	-0.227834	0.000443355	-0.315673	8.24e-07	-0.0212133	0.746847	0.00825955	0.899991	0.241026	0.000197439	-0.191406	0.00328743	0.100113	0.126743	0.236037	0.000269539	0.197544
203424_s_at	IGFBP5	antiquewhite4	-0.195015	0.00273552	-0.0244581	0.709752	0.0615927	0.348227	-0.037426	0.568921	-0.0331128	0.614293	0.0032745	0.960264	-0.15101	0.0208379	0.225634	0.000505133	-0.0562357	0.391825	0.0491225	0.454546	-0.0552522	0.400172	0.147458	0.0240747	0.136367	0.0371065	0.134605	0.0396465	0.0901089	0.169499	-0.199633	0.00215211	-0.366494	7.53e-09	0.0348283	0.596057	0.100625	0.124805	0.308931	1.44e-06	-0.189693	0.00358324	0.129734	0.0474452	0.286856	8.25e-06	0.249561
214124_x_at	FGFR1OP	antiquewhite4	0.185645	0.00437986	-0.0655056	0.318401	-0.113129	0.0841993	0.127704	0.0510527	0.0518778	0.429609	0.0816367	0.213429	-0.0666662	0.309884	0.137961	0.0349277	-0.0304096	0.643513	0.0265156	0.686573	0.130178	0.0466841	0.0285516	0.663921	0.235943	0.000271109	-0.109809	0.0937703	0.102155	0.119142	-0.131368	0.0446979	-0.0844279	0.198136	-0.0735174	0.262673	0.265484	3.9e-05	-0.151856	0.0201254	0.184178	0.00470584	-0.286183	8.68e-06	0.00843548	0.897872	-0.234769
204795_at	PRR3	antiquewhite4	-0.171443	0.00858828	-0.00123268	0.985036	-0.0500303	0.446242	-0.0382611	0.560323	0.10354	0.114194	0.0474297	0.47026	0.0154476	0.814169	0.107439	0.10112	-0.0296733	0.651569	-0.239178	0.000221733	0.538466	5.41e-19	0.187417	0.00401338	0.290832	6.09e-06	0.106104	0.105457	0.0629902	0.337378	-0.216923	0.000836625	-0.0524069	0.424913	-0.20077	0.00202709	0.0650249	0.321973	-0.0512899	0.434863	0.0884797	0.177376	0.073001	0.26605	0.0466245	0.477837	-0.029936
221569_at	AHI1	antiquewhite4	0.153975	0.0184319	-0.074185	0.258353	-0.130334	0.0464207	-0.0303171	0.644523	0.00573376	0.93048	0.0294816	0.653674	-0.130049	0.0469044	-0.163358	0.0123372	-0.0664956	0.311126	0.0780527	0.234283	0.139669	0.0327152	0.156674	0.0164557	0.202707	0.00182928	-0.0911428	0.164637	0.0819575	0.21163	-0.244917	0.000154174	-0.082375	0.209304	-0.0681615	0.299133	0.235824	0.000273094	-0.15626	0.0167464	-0.00375719	0.954413	-0.229041	0.000412501	-0.0676623	0.302694	-0.294599
220007_at	METTL8	antiquewhite4	-0.146825	0.0246943	0.0545244	0.406417	-0.138259	0.0345333	0.186002	0.00430357	0.152259	0.0197934	-0.0164583	0.802253	0.00764838	0.907357	0.39995	2.12e-10	0.251837	9.83e-05	-0.0200788	0.75996	0.224404	0.000543086	0.139676	0.0327065	0.344247	6.52e-08	-0.0065393	0.920743	0.0777104	0.236347	0.0523255	0.425633	0.0166067	0.800507	-0.0861127	0.189299	0.0757559	0.248379	-0.345148	6e-08	0.305285	1.94e-06	-0.0358692	0.585114	-0.227192	0.000460615	0.0301052
213533_at	NSG1	antiquewhite4	-0.142692	0.0290901	0.111994	0.0873803	-0.219043	0.000741307	0.0527138	0.422202	0.101308	0.122249	-0.0115639	0.860331	-0.0640463	0.329324	0.240659	0.000202052	0.0912677	0.164057	0.158687	0.0151047	0.140422	0.0317776	0.173122	0.00795092	0.17856	0.00616526	0.0802056	0.221591	0.020563	0.754355	-0.0635048	0.333438	-0.076431	0.244176	-0.0748398	0.254162	-0.0107782	0.869733	-0.0769976	0.240687	0.0847528	0.196409	0.0142787	0.828003	-0.0381194	0.561778	0.0731111
203702_s_at	TTLL4	antiquewhite4	-0.137299	0.0358198	0.0121373	0.853482	-0.137953	0.0349382	0.00109133	0.986752	0.133352	0.0415424	0.0412683	0.529893	-0.088699	0.1763	0.317649	6.97e-07	0.00048877	0.994066	0.0165189	0.80154	0.284633	9.75e-06	0.167582	0.0102295	0.353259	2.78e-08	0.126177	0.0539161	0.13254	0.0428092	-0.19107	0.00334364	-0.1646	0.0116811	-0.113638	0.0828038	0.0747929	0.254461	-0.270887	2.66e-05	0.0275426	0.67511	0.0454407	0.489098	0.0932336	0.155125	0.194852
214110_s_at	LOC100996732 /// LOC645166 /// LOC654342	antiquewhite4	0.13678	0.0365309	-0.0943654	0.150152	-0.119647	0.0676986	-0.102924	0.116373	-0.0367464	0.575964	-0.0477095	0.467643	-0.204802	0.00163526	0.107699	0.100293	-0.0617179	0.347247	0.0733896	0.263506	0.17636	0.00683924	0.186966	0.00410388	0.198423	0.00229295	0.0280762	0.669185	0.128084	0.0503603	-0.198051	0.00233778	-0.229083	0.000411459	-0.0812763	0.215464	0.0153444	0.815388	0.0036189	0.956089	0.0688919	0.293972	0.0936349	0.153347	0.156451	0.0166116	-0.0259094
211959_at	IGFBP5	antiquewhite4	-0.136306	0.0371917	-0.111198	0.0896656	-0.00253435	0.969241	-0.027732	0.673005	-0.0696407	0.288743	0.0107587	0.869967	-0.17876	0.00610713	0.153738	0.018615	-0.113533	0.0830916	0.056897	0.386272	-0.11889	0.0694657	0.179991	0.00575938	0.0947608	0.148443	0.201484	0.00195203	0.0666821	0.309768	-0.183845	0.00478269	-0.332006	2e-07	-0.0380732	0.562252	2.44e-05	0.999704	0.355181	2.31e-08	-0.186475	0.00420458	0.0367216	0.576221	0.35462	2.43e-08	0.0660574
212308_at	CLASP2	antiquewhite4	-0.131592	0.0443314	0.0847924	0.196199	-0.141362	0.0306404	0.103467	0.114448	-0.0115233	0.860817	-0.164665	0.0116478	0.0312547	0.634316	0.367119	7.07e-09	0.0440092	0.502902	0.0963539	0.141708	0.0520076	0.428454	0.130548	0.0460598	0.314559	9.05e-07	0.178154	0.00628497	-0.0769235	0.241141	-0.105298	0.108145	-0.167369	0.0103275	-0.118909	0.0694207	0.00259977	0.968447	-0.120412	0.0659465	0.371731	4.42e-09	0.0865583	0.18701	0.0348638	0.595683	0.13997
205079_s_at	MPDZ	antiquewhite4	-0.129537	0.0477858	0.345935	5.57e-08	-0.120376	0.0660293	0.0656075	0.317647	0.0101147	0.877688	0.0327318	0.618377	-0.100531	0.125159	0.175048	0.00727163	-0.115064	0.0789939	0.121255	0.0640627	-0.0534435	0.415798	0.365886	8.01e-09	0.165088	0.0114318	0.10532	0.108071	0.00307931	0.962631	-0.233526	0.000314481	-0.339343	1.03e-07	-0.0340776	0.604007	-0.0510818	0.436732	0.17218	0.00830317	-0.20763	0.00140319	0.0219756	0.738076	0.108356	0.0982239	0.159931
208771_s_at	LTA4H	antiquewhite4	0.128823	0.0490374	-0.0790911	0.228098	-0.0958546	0.143794	-0.144555	0.027032	-0.0227509	0.729191	-0.123219	0.0598389	-0.188142	0.00387141	0.000346045	0.995799	-0.187384	0.00401996	0.00596574	0.927675	0.0621536	0.343847	0.221043	0.000660633	0.217607	0.000804725	-0.00895327	0.891641	0.125045	0.0561218	-0.341113	8.73e-08	-0.248199	0.000124759	-0.0803327	0.220857	-0.0253268	0.699931	-0.0545693	0.406031	0.192355	0.00313338	0.068764	0.294872	0.200405	0.00206655	0.211566
221950_at	EMX2	antiquewhite4	0.127995	0.0505227	-0.193376	0.00297477	-0.239532	0.00021688	-0.0307125	0.64021	0.0497278	0.448999	-0.0757491	0.248422	-0.0948823	0.147921	0.180045	0.00574462	0.0426006	0.516682	0.010492	0.873163	-0.0581457	0.375917	0.0366974	0.576473	0.154159	0.0182909	0.268968	3.05e-05	0.0393242	0.54947	0.0219443	0.738435	-0.177194	0.00657618	0.00517512	0.937239	-0.120158	0.0665244	0.0911064	0.164806	0.0833444	0.203975	0.132265	0.0432471	0.480706	6.21e-15	0.00126544
217897_at	FXYD6	antiquewhite4	-0.123493	0.0592688	-0.10502	0.109082	-0.104436	0.111077	-0.0858432	0.190692	0.0995814	0.128782	-0.0261586	0.690575	-0.194996	0.00273808	0.208544	0.00133485	0.0235671	0.719874	0.0367627	0.575794	0.113102	0.084273	0.0934131	0.154328	0.165352	0.0112986	0.096628	0.140574	0.173288	0.00789016	-0.106282	0.104868	-0.259639	5.83e-05	-0.052654	0.42273	0.0118104	0.857385	0.12848	0.0496476	-0.064992	0.322219	0.108806	0.0968264	0.239541	0.000216762	0.0327474
219740_at	VASH2	antiquewhite4	-0.121968	0.0625009	-0.0181708	0.782168	0.0350372	0.593854	-0.143816	0.0278329	0.055218	0.400465	0.100905	0.123752	-0.221858	0.000630145	0.223063	0.000587444	-0.0140742	0.830429	-0.00608287	0.926259	0.222747	0.000598387	0.194171	0.00285644	0.295143	4.36e-06	0.128836	0.0490138	0.0842762	0.198946	-0.290136	6.43e-06	-0.353346	2.75e-08	-0.0173327	0.79198	0.241687	0.000189365	0.192746	0.00307177	-0.12522	0.0557776	0.13169	0.0441718	0.0984438	0.13323	0.198882
213469_at	PGAP1	antiquewhite4	-0.120751	0.0651834	0.0566493	0.388347	-0.201333	0.00196775	0.1413	0.0307143	0.0676226	0.302979	0.10103	0.123285	-0.0259273	0.693172	0.331127	2.16e-07	0.120766	0.065151	0.00406395	0.950695	0.191437	0.0032823	-0.0159734	0.807965	0.17341	0.00784589	0.112184	0.0868406	0.120761	0.0651604	-0.0260602	0.691679	-0.0950091	0.147378	0.04813	0.463723	0.0746339	0.255475	-0.220624	0.000676817	0.0688563	0.294222	0.0462454	0.481428	-0.0495191	0.450908	-0.15728
211535_s_at	FGFR1	antiquewhite4	-0.11911	0.0689486	-0.0498245	0.448117	-0.000839013	0.989815	-0.0451345	0.492033	-0.00567913	0.931141	0.0426792	0.515908	-0.0816534	0.213335	0.107944	0.099517	-0.149534	0.0221336	-0.0128	0.845579	0.0615636	0.348456	0.127673	0.05111	0.106436	0.104363	0.172719	0.00809995	0.0518565	0.429799	-0.0115871	0.860054	-0.177449	0.00649792	0.0167078	0.799319	-0.113242	0.0838879	0.141966	0.0299285	-0.124571	0.0570695	0.0570635	0.384881	0.190182	0.00349649	-0.0319423
209569_x_at	NSG1	antiquewhite4	-0.114892	0.0794462	0.121667	0.0631568	-0.206631	0.0014815	0.00211382	0.974343	0.0904433	0.167915	-0.0195575	0.76601	-0.0528202	0.421265	0.209895	0.00123949	0.135645	0.0381297	0.0975301	0.136887	0.169129	0.00954155	0.159304	0.0147103	0.132964	0.0421434	0.101589	0.121213	0.0287455	0.66178	-0.0445093	0.498057	-0.0537794	0.412869	-0.0223669	0.733587	-0.035562	0.588334	-0.0816512	0.213347	0.0615479	0.348579	0.112	0.0873637	0.00931356	0.887309	0.120804
203417_at	MFAP2	antiquewhite4	0.112619	0.0856158	-0.212595	0.00106735	0.0915424	0.162786	-0.375728	2.93e-09	0.0611496	0.351713	0.0602214	0.359085	-0.390183	6.27e-10	0.0361082	0.582614	-0.14016	0.0321013	0.0196809	0.764577	0.114496	0.0804934	-0.0809968	0.217051	0.102836	0.116687	-0.0323468	0.622514	0.202396	0.00185984	-0.0809249	0.217461	-0.357096	1.91e-08	0.0118194	0.857278	0.0966432	0.14051	0.42843	7.29e-12	-0.118545	0.0702861	0.0669013	0.308177	0.406506	1e-10	0.103441
221959_at	FAM110B	antiquewhite4	-0.112465	0.0860475	0.0396794	0.545866	-0.0154757	0.813837	-0.0940109	0.151696	0.0732524	0.264403	0.0206947	0.752832	-0.0826051	0.20803	0.11481	0.0796612	0.0819674	0.211574	0.0143149	0.827573	0.137654	0.0353396	0.121468	0.0635915	0.189826	0.00355946	0.176936	0.00665675	0.0533698	0.416442	-0.170025	0.00916177	-0.175762	0.00703346	0.0343103	0.601538	0.0230499	0.725773	-0.0286549	0.66278	0.00569575	0.93094	0.25383	8.62e-05	0.0309404	0.63773	0.120914
203256_at	CDH3	antiquewhite4	-0.112111	0.0870474	-0.0376849	0.566249	-0.105211	0.108435	-0.141182	0.0308561	0.180039	0.00574628	0.0660401	0.31446	-0.186132	0.0042761	0.150272	0.0214777	0.0597641	0.362752	0.0463808	0.480145	0.187963	0.0039061	0.320112	5.65e-07	0.190826	0.00338503	0.0845042	0.197729	0.0471548	0.472839	-0.205506	0.00157438	-0.119703	0.0675692	-0.0670472	0.307121	0.192714	0.0030768	0.0232995	0.722925	-0.00282608	0.965702	0.0721757	0.271507	0.0212211	0.746757	0.134316
214436_at	FBXL2	antiquewhite4	0.109817	0.093748	-0.0408962	0.533612	-0.150822	0.0209996	-0.040856	0.534014	-0.0915976	0.162532	0.012203	0.852698	-0.109121	0.0958578	-0.0156342	0.811965	-0.0239298	0.715748	-0.0300789	0.647126	0.109399	0.0950114	0.0886104	0.176734	0.193681	0.00292885	-0.154218	0.0182464	-0.0393951	0.54875	-0.0438225	0.504717	-0.0154592	0.814032	-0.0246775	0.707267	-0.0665232	0.310925	-0.0852446	0.193815	0.189331	0.00364867	-0.103663	0.113763	0.117378	0.0731141	-0.150617
210105_s_at	FYN	antiquewhite4	0.105141	0.108672	-0.0848291	0.196004	-0.00172649	0.979043	0.0103057	0.875397	-0.0650273	0.321955	-0.0972632	0.13797	-0.129174	0.0484191	0.132257	0.0432593	-0.132942	0.0421786	0.0829424	0.206173	-0.0252321	0.700999	0.0339761	0.605086	-0.00274172	0.966725	0.12452	0.0571704	0.0488752	0.456823	-0.193805	0.00291034	-0.287835	7.66e-06	-0.0814521	0.214469	0.161817	0.0131964	0.210188	0.00121964	-0.175363	0.00716573	-0.00327417	0.960268	0.168968	0.00961101	0.0617003
213852_at	RBM8A	antiquewhite4	0.104442	0.111057	-0.00159511	0.980637	-0.156086	0.0168695	0.111217	0.0896099	0.00175595	0.978685	-0.11419	0.081311	-0.0341408	0.603336	0.111932	0.0875563	-0.144306	0.0273004	-0.00956284	0.884313	0.101092	0.123054	0.115281	0.0784262	0.22745	0.00045359	0.0619768	0.345224	0.031437	0.632339	-0.114199	0.0812883	-0.152647	0.019478	-0.13969	0.0326886	-0.0104004	0.874261	-0.147081	0.0244424	0.0550756	0.401682	-0.0901825	0.169149	0.100957	0.123556	-0.0136353
201604_s_at	PPP1R12A	antiquewhite4	0.104035	0.112464	-0.0608384	0.354174	0.0452826	0.490612	-0.147561	0.0239751	-0.0285607	0.663821	-0.23594	0.00027115	-0.252738	9.26e-05	0.190477	0.00344503	-0.198626	0.00226877	0.04523	0.491117	-0.0277633	0.672657	0.0137059	0.834802	0.12732	0.0517608	0.0818545	0.212206	0.11638	0.0756041	-0.161139	0.0135905	-0.36688	7.25e-09	-0.00780585	0.905458	0.16429	0.0118419	0.114917	0.0793803	-0.16231	0.0129161	0.160027	0.0142601	0.193934	0.00289134	0.341996
209570_s_at	NSG1	antiquewhite4	-0.103063	0.11588	0.0910559	0.165041	-0.243658	0.000167092	0.0747182	0.254936	0.0759724	0.247025	-0.0102816	0.875686	-0.0609058	0.35364	0.232182	0.000341292	0.0811371	0.216253	0.105659	0.106933	0.117153	0.0736699	0.199456	0.00217224	0.158359	0.0153182	0.145877	0.0256491	0.0230145	0.726178	-0.0607071	0.355216	-0.0645838	0.325273	-0.0799195	0.223248	-0.0542883	0.408456	-0.0871424	0.184042	0.0688868	0.294008	0.0167749	0.79853	0.0153228	0.815643	0.00246563
209582_s_at	CD200	antiquewhite4	0.10114	0.122875	-0.179669	0.00584848	-0.235768	0.000274051	-0.0735375	0.262543	0.0870818	0.184348	-0.0499069	0.447366	-0.167587	0.0102273	0.0380078	0.562925	0.0123772	0.85062	0.143582	0.0280906	0.184457	0.00464203	0.152847	0.0193169	0.149392	0.022262	0.0328028	0.617615	0.0881406	0.179049	-0.0376388	0.566724	-0.0285876	0.663524	-0.187494	0.00399796	-0.109945	0.0933632	-0.0355978	0.587958	0.187454	0.00400587	-0.0937061	0.153034	0.149272	0.0223716	-0.10793
204796_at	EML1	antiquewhite4	-0.0971166	0.138568	0.0466093	0.477981	-0.12243	0.0615072	0.268103	3.24e-05	0.124442	0.0573288	-0.0512203	0.435487	0.111525	0.088721	0.349156	4.11e-08	0.132694	0.042567	0.118258	0.0709715	0.00333909	0.959481	0.0102123	0.876518	0.129979	0.0470234	0.335468	1.46e-07	-0.0423012	0.519636	-0.0598341	0.362189	-0.18687	0.00412342	-0.0531814	0.418092	0.0707139	0.281359	0.0142304	0.828575	-0.00891478	0.892104	0.30935	1.4e-06	0.0706046	0.282106	0.142347
210973_s_at	FGFR1	antiquewhite4	-0.0966253	0.140584	0.0920237	0.160577	0.0394302	0.548393	-0.0332719	0.612592	0.029618	0.652176	0.0113111	0.863355	0.00432262	0.947561	0.219907	0.000705367	-0.0857665	0.19109	-0.0865348	0.18713	0.023703	0.718328	0.110455	0.0918428	0.124952	0.056308	0.131582	0.0443479	0.0824608	0.208828	0.0163034	0.804077	-0.2937	4.88e-06	0.113199	0.0840063	0.013315	0.839449	0.075657	0.248999	-0.105279	0.108209	0.228608	0.000423334	0.172262	0.00827182	0.335328
203874_s_at	SMARCA1	antiquewhite4	-0.0938746	0.152293	-0.0121692	0.853101	-0.101683	0.120869	-0.00482184	0.941515	0.0575647	0.380713	-0.0889339	0.175153	0.056111	0.392878	0.24146	0.000192108	-0.0178022	0.78648	-0.0649276	0.322699	0.0100764	0.878148	0.220099	0.000697638	0.261707	5.06e-05	0.0715276	0.275846	-0.0197527	0.763743	-0.199657	0.00214945	-0.214717	0.000947747	-0.062466	0.341422	-0.0626113	0.340298	0.195691	0.00264195	-0.0667792	0.309062	0.148794	0.0228092	0.200199	0.00208905	0.23533
212169_at	FKBP9	antiquewhite4	-0.0936736	0.153177	-0.161035	0.0136522	-0.093423	0.154284	-0.266022	3.75e-05	0.167968	0.0100537	0.123227	0.0598224	-0.23866	0.000229034	0.00926424	0.887902	-0.0725755	0.268854	0.00207786	0.974779	0.0712534	0.277696	0.186213	0.00425926	0.133	0.0420878	0.0935852	0.153567	0.142838	0.028924	-0.13372	0.0409778	-0.104441	0.11106	-0.0746014	0.255682	-0.121827	0.062807	0.151273	0.0206145	-0.0968237	0.139767	0.061503	0.348932	0.307948	1.57e-06	0.0864708
204624_at	ATP7B	antiquewhite4	-0.0930669	0.155868	0.0712238	0.277896	0.0623943	0.341978	0.00367602	0.955397	0.100121	0.126711	0.0731567	0.265029	-0.0946364	0.148979	0.21633	0.000865277	-0.0338617	0.606302	-0.069632	0.288804	0.0427206	0.5155	0.0544114	0.407392	0.157779	0.0157015	0.032239	0.623675	0.276321	1.8e-05	-0.200429	0.0020639	-0.278569	1.53e-05	0.162411	0.0128591	0.182942	0.00499724	-0.0363821	0.579755	-0.191597	0.00325589	0.176076	0.00693088	0.361984	1.18e-08	0.225465
216033_s_at	FYN	antiquewhite4	0.092244	0.159574	-0.0143448	0.827219	0.020539	0.754633	0.0182609	0.781116	0.0198197	0.762965	-0.106131	0.105368	-0.141564	0.0304005	0.25454	8.22e-05	-0.0543662	0.407783	0.0719984	0.27269	-0.0306235	0.64118	0.0829138	0.20633	0.0645116	0.325815	0.125541	0.0551467	0.0538878	0.411927	-0.194738	0.0027746	-0.358239	1.71e-08	-0.0258257	0.694314	0.295411	4.27e-06	0.193593	0.00294198	-0.165593	0.0111786	0.0930438	0.155971	0.156518	0.0165649	0.331435
219305_x_at	FBXO2	antiquewhite4	0.0917382	0.161884	-0.172345	0.00824041	-0.11829	0.0708955	-0.253441	8.84e-05	-0.162262	0.0129432	-0.087395	0.182769	-0.293811	4.84e-06	-0.0695285	0.289523	-0.159192	0.0147816	-0.08661	0.186746	0.0908123	0.16618	0.171195	0.00868621	0.144289	0.0273179	0.0558294	0.395261	0.251962	9.75e-05	-0.254361	8.32e-05	-0.170176	0.00909927	0.0196802	0.764585	-0.0451467	0.491917	0.0141905	0.829049	-0.0650528	0.321765	0.030642	0.640978	0.193348	0.00297908	-0.0961842
204379_s_at	FGFR3	antiquewhite4	-0.091407	0.163412	-0.150478	0.0212974	-0.0447883	0.495364	-0.0146766	0.823287	0.0191899	0.770284	0.0376101	0.56702	-0.1594	0.0146497	0.138562	0.0341358	0.0265317	0.686393	-0.0480561	0.464411	-0.0199456	0.761505	0.104038	0.112454	0.16038	0.0140443	0.0416415	0.526175	0.151962	0.0200373	-0.159929	0.0143206	-0.135221	0.0387429	0.0403667	0.538927	0.132773	0.0424432	0.0753203	0.251117	-0.225895	0.000497417	0.045946	0.484274	0.204816	0.00163406	0.0781479
217856_at	RBM8A	antiquewhite4	0.0910635	0.165006	0.0406671	0.535909	-0.116179	0.0761147	0.0634963	0.333503	-0.0284729	0.664791	-0.100049	0.126986	-0.00831223	0.899357	0.07517	0.252067	-0.199245	0.00219643	-0.0452592	0.490837	0.0741163	0.258795	0.128549	0.049525	0.215052	0.000930054	0.0778225	0.23567	0.0638253	0.330999	-0.164987	0.0114832	-0.246023	0.000143602	-0.0629324	0.337823	0.0438326	0.504619	-0.204884	0.0016281	-0.0441793	0.501251	-0.000540314	0.993441	0.068332	0.297923	0.159991
215294_s_at	SMARCA1	antiquewhite4	-0.0867639	0.185962	0.0176876	0.787821	-0.101516	0.121483	-0.000671716	0.991846	0.0932957	0.154849	-0.16846	0.00983363	0.058489	0.3731	0.363123	1.06e-08	-0.0339418	0.605451	-0.00723812	0.912306	-0.0464326	0.479653	0.282911	1.11e-05	0.221851	0.000630382	0.145914	0.0256107	-0.0373883	0.56931	-0.204965	0.001621	-0.315378	8.45e-07	-0.0519851	0.428655	-0.0211681	0.747368	0.153133	0.0190895	-0.102376	0.118341	0.214224	0.000974388	0.20145	0.00195559	0.429367
202986_at	ARNT2	antiquewhite4	-0.085925	0.190269	-0.141971	0.0299218	-0.109661	0.0942182	-0.024022	0.714701	0.0951414	0.146813	0.00359243	0.95641	-0.0794905	0.225751	0.189199	0.00367294	-0.107873	0.0997401	-0.0432127	0.51067	0.113953	0.0819501	0.175046	0.00727259	0.176095	0.00692483	0.211096	0.00116001	0.0336235	0.608839	-0.28304	1.1e-05	-0.181906	0.00525363	-0.255758	7.58e-05	-0.11474	0.0798457	0.0544978	0.406647	0.0116315	0.859523	-0.0171131	0.794557	0.273081	2.28e-05	-0.0119632
209583_s_at	CD200	antiquewhite4	0.0831428	0.205075	-0.129897	0.0471642	-0.183793	0.00479473	-0.0673124	0.305207	0.0909934	0.165333	-0.0667184	0.309504	-0.156832	0.016346	0.114755	0.079806	0.0683537	0.297769	0.149662	0.0220187	0.164417	0.0117758	0.125046	0.0561203	0.156342	0.0166885	0.0142955	0.827804	0.0974142	0.137357	-0.000188353	0.997713	-0.0547788	0.404228	-0.162312	0.0129149	-0.0831761	0.204893	0.0491758	0.454056	0.208258	0.00135593	-0.056238	0.391806	0.164274	0.0118502	-0.0350501
212928_at	TSPYL4	antiquewhite4	0.0814303	0.214593	-0.0919556	0.160888	-0.0386276	0.55657	-0.0679003	0.300992	0.0982753	0.133899	0.024398	0.710433	-0.194519	0.00280604	0.247066	0.000134258	-0.0860102	0.189828	0.041562	0.526965	0.118979	0.0692576	0.253809	8.63e-05	0.181421	0.00537786	0.0719944	0.272716	0.0554837	0.398198	-0.227878	0.000442193	-0.315894	8.09e-07	-0.133418	0.0414402	0.445874	7.87e-13	0.171243	0.00866732	-0.0750505	0.252824	0.0887149	0.176223	0.221272	0.000651935	0.135565
219370_at	RPRM	antiquewhite4	-0.0804544	0.220156	0.0625193	0.34101	-0.0593757	0.365885	0.0187723	0.775148	0.0255549	0.697361	-0.0938585	0.152364	-0.0668224	0.308749	0.141421	0.0305703	0.149084	0.0225426	-0.0624079	0.341872	0.143461	0.0282253	-0.0307253	0.64007	0.23695	0.000254736	0.0541985	0.409232	0.0976494	0.136406	-0.0686678	0.295549	0.00563893	0.931627	0.0245383	0.708843	0.0660311	0.314526	-0.153694	0.0186492	-0.0339727	0.605122	0.0978427	0.135627	-0.101998	0.119714	0.0523563
201712_s_at	RANBP2	antiquewhite4	-0.080203	0.221605	0.00456491	0.944627	-0.141215	0.0308163	0.0164522	0.802325	0.160794	0.0137953	-0.0185711	0.777494	-0.168136	0.00997806	0.420926	1.83e-11	-0.079043	0.228382	0.147744	0.0237989	0.0583311	0.374395	0.240651	0.000202165	0.369609	5.49e-09	0.140806	0.0313097	0.0556167	0.397066	-0.174258	0.00754376	-0.392269	4.99e-10	-0.114053	0.0816811	0.197877	0.00235912	-0.01875	0.775407	-0.022452	0.732612	0.0052556	0.936265	0.195743	0.00263488	0.25672
220040_x_at	ZC4H2	antiquewhite4	-0.0801827	0.221723	0.0563561	0.390811	-0.141726	0.0302101	-0.0251136	0.702338	0.00613299	0.925653	0.0167902	0.79835	-0.0147746	0.822128	0.187407	0.00401523	0.0499015	0.447415	0.0305812	0.64164	0.206234	0.00151364	0.212914	0.00104849	0.249295	0.000116163	-0.0498036	0.448307	0.0328298	0.617326	-0.230031	0.000388679	-0.278401	1.55e-05	0.00851275	0.896942	0.116405	0.0755401	0.108327	0.0983147	-6.57e-06	0.99992	0.0732247	0.264584	0.12134	0.0638729	0.102356
218324_s_at	SPATS2	antiquewhite4	-0.0795937	0.225147	-0.0528717	0.420812	0.000540679	0.993436	-0.129151	0.0484592	0.0778509	0.235498	-0.155043	0.0176264	-0.142586	0.0292117	0.152501	0.0195961	-0.0983965	0.133417	-0.0814399	0.214539	0.133077	0.0419676	0.108418	0.0980302	0.182508	0.00510319	0.0565005	0.389596	0.134701	0.0395043	-0.296176	4.02e-06	-0.375938	2.86e-09	0.0633845	0.334357	0.0848857	0.195705	0.0387313	0.55551	-0.157717	0.015743	0.106225	0.105058	0.159475	0.0146028	0.210346
209591_s_at	BMP7	antiquewhite4	-0.0791593	0.227697	-0.15183	0.0201472	-0.0988596	0.131591	-0.124528	0.0571545	0.166725	0.0106293	-0.0311543	0.635406	-0.21401	0.000986184	0.0614181	0.349599	0.000209598	0.997456	-0.0365785	0.57771	0.153895	0.0184937	0.113691	0.0826601	0.130322	0.0464397	0.0407153	0.535425	0.14189	0.0300172	-0.138967	0.0336101	-0.160193	0.0141584	-0.0685155	0.296624	-0.00419587	0.949097	0.034273	0.601934	-0.0968712	0.139572	0.0387993	0.554816	0.480645	6.27e-15	-0.085415
213306_at	MPDZ	antiquewhite4	-0.0784814	0.231715	0.321965	4.82e-07	-0.160744	0.0138254	0.0937195	0.152975	-0.0101267	0.877544	-0.02599	0.692467	-0.112015	0.0873188	0.101651	0.120986	-0.109344	0.0951784	0.173533	0.00780158	-0.0411374	0.531199	0.310461	1.27e-06	0.141228	0.0308011	0.0609832	0.353027	-0.00216614	0.973708	-0.231549	0.000354661	-0.304731	2.03e-06	-0.0804667	0.220085	-0.0791552	0.227721	0.147132	0.0243918	-0.188409	0.0038205	-0.0865092	0.187262	0.0839889	0.200487	-0.0474179
214331_at	TSFM	antiquewhite4	-0.0767928	0.241944	0.121927	0.0625915	-0.154395	0.0181115	0.17424	0.00755011	0.111593	0.0885253	-0.00803384	0.90271	0.115764	0.0771753	0.0607975	0.354498	0.0224903	0.732173	-0.0311085	0.635903	-0.00846319	0.897539	0.105611	0.107095	0.137515	0.0355258	0.0452243	0.491172	0.0362739	0.580884	-0.0655447	0.318112	0.00363825	0.955854	-0.120635	0.0654442	0.105434	0.107686	-0.272758	2.33e-05	0.175522	0.00711266	-0.0842643	0.199009	-0.0726885	0.268107	-0.0744368
204773_at	IL11RA	antiquewhite4	-0.075515	0.249891	0.210134	0.00122325	0.11389	0.0821216	-0.228554	0.000424691	-0.123598	0.0590515	0.027045	0.680656	-0.191128	0.00333387	-0.0176343	0.788446	-0.0772729	0.239004	-0.0819739	0.211538	0.135849	0.0378386	0.209418	0.00127243	0.141077	0.0309815	-0.0567876	0.387187	0.17588	0.00699486	-0.238478	0.00023165	-0.17858	0.0061594	0.160536	0.0139502	0.0571048	0.384537	0.0584969	0.373035	-0.0567949	0.387126	0.0798939	0.223397	0.147758	0.0237855	0.00314366
217511_at	KAZALD1	antiquewhite4	-0.0745082	0.256278	-0.042466	0.518009	-0.124199	0.0578207	-0.0917652	0.161761	0.0918257	0.161483	-0.0304643	0.642916	-0.101705	0.120787	0.0694509	0.290063	0.0379857	0.563151	-0.0120272	0.854796	0.235128	0.000285057	0.14614	0.0253808	0.230024	0.000388859	0.0237815	0.717434	0.166233	0.0108653	-0.0775635	0.237237	-0.00583511	0.929255	-0.0240306	0.714603	-0.0798826	0.223463	-0.209283	0.00128188	0.0852335	0.193873	0.101763	0.120573	0.0354493	0.589517	-0.0665457
211938_at	EIF4B	antiquewhite4	0.0741539	0.258553	-0.172702	0.00810629	-0.148757	0.0228438	0.00153658	0.981348	-0.0809304	0.21743	-0.175402	0.00715286	-0.123216	0.059847	0.0886372	0.176603	-0.113728	0.0825589	0.0186483	0.776594	-0.0297744	0.650461	0.159717	0.0144518	0.17814	0.00628919	0.154406	0.0181031	-0.114524	0.0804205	-0.185526	0.00440559	-0.0839209	0.200853	-0.276326	1.8e-05	-0.162451	0.0128368	-0.0513775	0.434078	0.341573	8.36e-08	-0.0235077	0.720551	0.187759	0.00394574	0.104254
201310_s_at	NREP	antiquewhite4	0.0740183	0.259427	-0.1467	0.0248183	-0.040042	0.542201	-0.196893	0.00248286	0.0579979	0.377133	0.026045	0.69185	-0.225352	0.000513628	0.175253	0.00720267	-0.0659812	0.314893	0.0587891	0.370649	0.106381	0.104544	0.097622	0.136516	0.161056	0.01364	-0.0712306	0.27785	0.0365792	0.577703	-0.176853	0.00668275	-0.411301	5.75e-11	0.0138581	0.832995	0.0784879	0.231677	0.349956	3.81e-08	-0.09592	0.143519	0.102482	0.117958	0.378915	2.1e-09	0.181075
217788_s_at	GALNT2	antiquewhite4	-0.0726779	0.268177	-0.179214	0.0059767	-0.0648107	0.323573	-0.104198	0.111898	-0.0357269	0.586604	0.0696257	0.288848	-0.149452	0.0222084	0.0448618	0.494656	-0.188868	0.00373397	-0.0164684	0.802135	-0.014511	0.825249	0.168816	0.00967733	0.407451	9e-11	0.176813	0.00669541	0.0658237	0.316051	-0.211636	0.00112577	-0.116336	0.0757147	-0.00423553	0.948616	-0.0921678	0.15992	0.105688	0.106835	-0.187032	0.00409055	-0.0416148	0.52644	0.259508	5.88e-05	-0.0100006
212309_at	CLASP2	antiquewhite4	0.0725011	0.269347	-0.0247288	0.706686	-0.1885	0.00380315	-0.0168234	0.79796	-0.0735581	0.262409	-0.0215626	0.742823	-0.053813	0.412577	0.0622319	0.343239	0.00393964	0.952201	0.0328566	0.617038	0.15218	0.0198582	0.201834	0.00191616	0.392649	4.78e-10	0.126035	0.0541888	0.0408528	0.534047	-0.135301	0.0386266	-0.0408783	0.533791	-0.163462	0.012281	-0.0675011	0.30385	-0.200591	0.00204634	0.254679	8.14e-05	-0.0607182	0.355128	-0.0781223	0.233865	-0.125583
202470_s_at	CPSF6	antiquewhite4	0.0720171	0.272565	0.0994251	0.129386	-0.159617	0.0145136	0.0903007	0.168589	0.0625721	0.340601	-0.198537	0.00227929	-0.0546347	0.405468	0.263804	4.38e-05	-0.0470327	0.473988	-0.0243442	0.711043	0.128771	0.0491287	0.19496	0.00274317	0.228809	0.000418267	-0.00672567	0.918492	0.12455	0.0571102	-0.0679016	0.300984	-0.315176	8.59e-07	0.0394406	0.548288	0.26582	3.81e-05	-0.141999	0.0298896	-0.0505988	0.441085	0.0889862	0.174899	-0.0174243	0.790907	0.33607
204105_s_at	NRCAM	antiquewhite4	-0.0719596	0.272949	-0.122976	0.0603498	-0.042713	0.515575	-0.201284	0.00197284	0.0747267	0.254883	-0.0436041	0.506845	-0.170209	0.00908558	0.081904	0.211929	-0.0671339	0.306494	0.00581361	0.929515	-0.0153201	0.815676	0.22782	0.000443704	0.133876	0.04074	0.0742561	0.257895	0.105864	0.106249	-0.193605	0.00294031	-0.169715	0.00929161	-0.0315399	0.631225	-0.0799629	0.222996	0.0919338	0.160988	-0.0436376	0.506518	0.0705611	0.282403	0.405695	1.1e-10	0.0760475
214761_at	ZNF423	antiquewhite4	-0.0710442	0.279112	-0.0468095	0.476091	-0.150899	0.0209335	-0.0112411	0.864193	0.0469381	0.474879	0.0710681	0.27895	-0.124362	0.0574893	0.204724	0.00164215	-0.066648	0.310016	0.00776756	0.90592	0.164743	0.0116073	0.301066	2.73e-06	0.257074	6.94e-05	0.088826	0.17568	0.0989139	0.131378	-0.235875	0.000272246	-0.206048	0.00152902	-0.0646481	0.324791	-0.0957898	0.144066	0.0646055	0.325111	-0.0228021	0.728605	-0.0254821	0.698181	0.181188	0.00543858	0.026469
221004_s_at	ITM2C	antiquewhite4	-0.0709847	0.279516	-0.139803	0.0325469	0.0229755	0.726623	-0.0182006	0.78182	0.1064	0.104483	-0.0390113	0.552653	-0.139596	0.0328074	0.262191	4.9e-05	-0.0274206	0.676469	-0.0523673	0.425263	0.10995	0.0933479	0.0980097	0.134958	0.187671	0.00396312	-0.00100231	0.987832	-0.0279788	0.670265	-0.148486	0.023096	-0.252174	9.62e-05	-0.154032	0.0183881	0.142261	0.0295851	0.0771728	0.239615	-0.0948223	0.148179	0.159961	0.0143006	0.331228	2.14e-07	0.293232
203875_at	SMARCA1	antiquewhite4	-0.0706014	0.282127	-0.0342203	0.602493	-0.157336	0.0160002	0.032518	0.620673	0.0520536	0.428046	-0.0977092	0.136165	0.0897666	0.171132	0.202841	0.00181622	-0.0386961	0.55587	-0.0533091	0.416973	0.0139244	0.832207	0.213085	0.00103857	0.253646	8.72e-05	0.0920579	0.160421	-0.0405278	0.537307	-0.204305	0.00167948	-0.175611	0.00708313	-0.101083	0.123089	-0.0776926	0.236455	0.178873	0.00607445	-0.0625187	0.341015	0.0795058	0.225661	0.184998	0.00452109	0.100756
209118_s_at	TUBA1A	antiquewhite4	0.0700119	0.286175	-0.0834169	0.20358	-0.0871927	0.183788	-0.11025	0.0924532	-0.0116015	0.859882	-0.116927	0.0742307	-0.168794	0.00968667	0.13159	0.0443339	-0.117045	0.0739373	0.235708	0.000275069	-0.0207724	0.751934	0.0356469	0.587443	0.0375222	0.567927	0.0549956	0.402368	0.0826681	0.207682	-0.148518	0.0230657	-0.378139	2.28e-09	-0.0388452	0.554348	0.0900362	0.169844	0.33501	1.52e-07	-0.0882591	0.178463	0.0783689	0.232388	0.201455	0.00195508	0.0743406
221024_s_at	SLC2A10	antiquewhite4	-0.0696099	0.288958	-0.0579737	0.377333	-0.02925	0.65622	0.0211051	0.748095	0.0173311	0.792	-0.00746289	0.909594	-0.0615614	0.348473	0.21184	0.00111311	-0.0326275	0.619496	0.0541414	0.409727	-0.0227814	0.728842	0.110471	0.0917965	0.106523	0.104079	-0.0193149	0.768829	0.139829	0.0325141	-0.13807	0.0347827	-0.299011	3.22e-06	0.0392578	0.550145	0.0892648	0.173547	0.220075	0.000698605	-0.161219	0.0135439	0.0428265	0.514459	0.144256	0.0273542	0.188374
212651_at	RHOBTB1	antiquewhite4	-0.0695756	0.289196	-0.0950811	0.14707	-0.0993495	0.129679	0.120149	0.0665451	0.185176	0.00448178	-0.0668734	0.308379	-0.160516	0.0139623	0.291911	5.61e-06	0.0497982	0.448357	0.114915	0.0793853	0.154635	0.0179309	0.181011	0.00548501	0.311708	1.15e-06	0.0891199	0.174249	0.0021427	0.973992	-0.146458	0.0250601	-0.323304	4.29e-07	-0.12706	0.0522454	0.0558101	0.395425	0.224937	0.000526339	-0.0696999	0.288333	0.0206339	0.753536	0.0704448	0.283199	0.0663261
212977_at	ACKR3	antiquewhite4	-0.0693662	0.290653	-0.117303	0.0732979	0.103128	0.115647	-0.0809356	0.2174	0.023857	0.716576	-0.0928151	0.156995	-0.210315	0.00121115	0.29943	3.11e-06	-0.0546409	0.405414	0.0328056	0.617585	0.000647386	0.992141	0.00167823	0.979629	0.208833	0.00131392	-0.0215844	0.742573	0.058574	0.372405	-0.155035	0.0176326	-0.391304	5.54e-10	0.0362856	0.580762	0.071629	0.275164	0.343686	6.87e-08	-0.122054	0.0623148	0.100672	0.124628	0.39105	5.7e-10	0.230959
201603_at	PPP1R12A	antiquewhite4	0.0689641	0.293465	-0.0221278	0.736329	-0.04959	0.450259	-0.0230472	0.725804	-0.0149434	0.820129	-0.239373	0.000219048	-0.230392	0.000380333	0.209315	0.00127968	-0.171282	0.0086521	0.104563	0.110641	-0.0912145	0.164303	0.0466261	0.477822	0.18975	0.00357301	0.00732385	0.911271	0.0710583	0.279017	-0.160823	0.0137778	-0.350468	3.63e-08	-0.0453343	0.490117	0.0983743	0.133506	0.169667	0.00931202	-0.0655482	0.318086	0.0223999	0.733208	0.127221	0.0519443	0.165548
209748_at	SPAST	antiquewhite4	-0.0687911	0.294681	-0.0869183	0.185177	-0.124316	0.0575833	-0.00978774	0.881613	0.126767	0.0527942	-0.0461498	0.482336	-0.140593	0.0315682	0.414232	4.07e-11	0.0566197	0.388595	0.0354122	0.589907	0.132191	0.0433647	-0.0565095	0.389521	0.443495	1.07e-12	0.137903	0.0350056	0.207436	0.00141811	-0.103351	0.11486	-0.309208	1.41e-06	-0.06184	0.346292	0.161406	0.0134342	0.0451082	0.492286	0.117793	0.0720964	0.0311467	0.635488	0.121965	0.0625078	0.189815
201446_s_at	TIA1	antiquewhite4	0.0676765	0.302592	-0.157251	0.016058	-0.152452	0.0196362	-0.188796	0.00374754	0.0394143	0.548554	-0.205233	0.00159773	-0.2318	0.000349299	0.219754	0.000711613	0.110037	0.0930867	0.0447651	0.495588	0.0386215	0.556633	0.0992404	0.130103	0.245124	0.000152149	0.0606107	0.355981	0.119298	0.0685091	-0.168067	0.0100091	-0.263238	4.56e-05	0.0383377	0.559538	0.0789937	0.228673	-0.00103402	0.987448	-0.000529084	0.993577	0.162693	0.0127017	0.194025	0.00287782	0.127632
211700_s_at	TRO	antiquewhite4	-0.0667804	0.309054	0.00920688	0.888591	-0.111002	0.090236	-0.122344	0.0616916	0.125845	0.0545562	0.110054	0.0930356	-0.142479	0.0293345	0.117857	0.0719424	-0.107397	0.101255	-0.0303403	0.644269	0.259061	6.06e-05	0.270994	2.64e-05	0.266866	3.54e-05	0.0531148	0.418676	0.144651	0.0269294	-0.315379	8.44e-07	-0.284581	9.79e-06	-0.0682596	0.298436	0.116285	0.0758461	0.109852	0.0936428	-0.182012	0.00522696	0.102003	0.119694	0.188096	0.00388038	0.0822049
204724_s_at	COL9A3	antiquewhite4	-0.0658302	0.316004	-0.0757718	0.248279	-0.0553868	0.399024	-0.258151	6.45e-05	0.0587868	0.370667	-0.0485052	0.460242	-0.310305	1.29e-06	0.259509	5.88e-05	-0.0427551	0.515161	0.024468	0.709639	0.165204	0.0113731	0.191891	0.00320789	0.28288	1.11e-05	0.0508894	0.438463	0.159211	0.0147694	-0.239658	0.000215172	-0.314117	9.39e-07	-0.0669223	0.308024	0.0943196	0.15035	0.123185	0.0599101	-0.0895363	0.172237	0.0075686	0.908319	0.233458	0.000315783	0.135593
203389_at	KIF3C	antiquewhite4	0.0657577	0.316538	-0.0635084	0.333411	-0.171644	0.00850964	-0.215232	0.000920652	-0.051809	0.430222	0.0481472	0.463563	-0.195746	0.00263451	-0.0352147	0.591985	-0.164838	0.0115588	0.164951	0.0115012	0.10224	0.118835	0.112894	0.0848507	0.0781325	0.233804	0.030919	0.637963	0.165852	0.0110508	-0.302028	2.53e-06	-0.150896	0.0209358	-0.055827	0.395281	0.0446413	0.496782	0.0878773	0.180356	-0.0990836	0.130714	-0.14852	0.023064	0.244582	0.000157516	-0.0609456
204658_at	TRA2A	antiquewhite4	0.0647236	0.324225	-0.207801	0.00139012	-0.130469	0.0461925	-0.132406	0.0430227	0.04468	0.496408	-0.0815469	0.213935	-0.112768	0.0852002	0.180553	0.0056066	0.0635497	0.333096	-0.0432527	0.510278	-0.0681274	0.299375	0.0782426	0.233143	0.287155	8.06e-06	-0.03437	0.600906	0.0947412	0.148527	-0.107405	0.10123	-0.120932	0.0647778	0.0461025	0.482786	0.091811	0.161551	-0.0480392	0.464568	0.165519	0.0112155	0.0161401	0.806	0.0895817	0.172019	0.0439933
204761_at	USP6NL	antiquewhite4	-0.0646854	0.324511	0.0979617	0.13515	-0.0975452	0.136826	0.133487	0.0413343	0.0693651	0.290661	-0.16477	0.0115935	-0.0686276	0.295833	0.361252	1.27e-08	0.0468384	0.475818	-0.0233364	0.722504	0.0699604	0.28653	0.217346	0.000816739	0.373928	3.53e-09	0.0981764	0.134293	0.004282	0.948053	-0.142425	0.0293965	-0.164942	0.011506	-0.0932572	0.15502	0.0131068	0.841926	-0.0742301	0.258062	0.0666884	0.309722	-0.00549463	0.933373	0.00144519	0.982457	0.11785
214717_at	PKI55	antiquewhite4	0.0643766	0.326832	-0.140785	0.0313341	-0.172037	0.00835775	-0.0128072	0.845493	-0.0363557	0.580031	0.0533275	0.416813	-0.0984447	0.133226	0.155777	0.0170908	-0.0161678	0.805673	-0.0174845	0.790202	-0.0278599	0.671584	0.106723	0.103426	0.146307	0.0252123	0.0100651	0.878283	0.011365	0.862709	-0.168169	0.00996367	-0.10118	0.122724	-0.00946433	0.885497	-0.0206947	0.752833	0.0157806	0.810238	0.195457	0.002674	-0.0678217	0.301554	0.321546	5e-07	0.0791668
218437_s_at	LZTFL1	antiquewhite4	0.0643318	0.327168	0.110089	0.0929319	-0.184409	0.00465308	0.123145	0.0599944	0.0968469	0.139672	-0.00961246	0.883717	-0.112731	0.0853031	0.324607	3.83e-07	0.0232912	0.723019	0.0262387	0.689676	0.141468	0.030515	0.0158297	0.809658	0.359097	1.57e-08	-0.0732166	0.264637	0.103954	0.112746	-0.0743157	0.257512	-0.183038	0.00497386	0.00943638	0.885833	0.154948	0.0176967	-0.201788	0.00192086	0.286816	8.27e-06	-0.0970835	0.138703	-0.0692638	0.291368	0.0996863
219338_s_at	LRRC49	antiquewhite4	0.0641692	0.328395	0.0855202	0.192373	-0.207403	0.00142063	0.0555772	0.397403	0.0269084	0.682181	-0.0677701	0.301923	0.0178373	0.786069	0.12959	0.0476936	0.0743234	0.257463	0.0624803	0.341312	0.160361	0.0140561	0.0670034	0.307438	0.187484	0.0040001	-0.0542215	0.409033	0.118319	0.0708251	-0.305284	1.95e-06	-0.111732	0.0881262	-0.0183208	0.780416	0.115618	0.0775513	-0.174728	0.00738075	0.198995	0.00222539	0.0267967	0.683429	-0.086257	0.188555	0.0677862
200953_s_at	CCND2	antiquewhite4	0.0634139	0.334132	-0.147071	0.0244523	0.0351542	0.592621	-0.135965	0.037674	-0.126188	0.0538943	-0.107279	0.101631	-0.0603271	0.35824	0.055396	0.398945	-0.0880909	0.179296	0.0690834	0.292629	-0.0895543	0.172151	0.135536	0.0382875	0.0860984	0.189372	0.101512	0.121498	-0.12026	0.0662931	-0.218494	0.000764985	-0.282422	1.15e-05	-0.135305	0.0386203	-0.0716916	0.274743	0.239367	0.000219125	0.08264	0.207837	0.0317856	0.628567	0.0661921	0.313345	0.14607
212114_at	ATXN7L3B	antiquewhite4	-0.0633942	0.334283	-0.0688546	0.294234	-0.19102	0.00335216	0.024444	0.709912	0.0943783	0.150096	-0.0821977	0.210289	-0.246185	0.000142111	0.19066	0.00341346	-0.154383	0.0181207	0.0230708	0.725535	0.111782	0.0879847	0.222632	0.000602406	0.213085	0.00103857	0.162453	0.0128358	0.0911282	0.164705	-0.1698	0.00925595	-0.223409	0.000575677	-0.111578	0.088569	0.0189843	0.772677	-0.110251	0.0924496	-0.056799	0.387092	0.0726138	0.268601	0.20193	0.00190643	0.156001
209014_at	MAGED1	antiquewhite4	-0.0628368	0.338559	0.107761	0.100094	0.0595494	0.364482	0.0486439	0.458958	0.0694704	0.289927	0.0585684	0.37245	-0.0641157	0.3288	0.0486578	0.45883	-0.114905	0.0794126	-0.039665	0.546013	0.0219777	0.738052	0.206784	0.0014692	0.122213	0.0619724	0.175037	0.00727535	-0.0164837	0.801954	-0.187789	0.00393988	-0.197871	0.00235989	0.146663	0.0248556	0.0512119	0.435563	0.167691	0.0101795	-0.301028	2.74e-06	0.177266	0.00655401	0.0317927	0.628491	0.0631109
201370_s_at	CUL3	antiquewhite4	-0.062786	0.33895	0.0414518	0.528062	-0.194182	0.00285486	0.201356	0.00196534	0.159034	0.014882	-0.120136	0.0665746	0.0550975	0.401495	0.463988	6.8e-14	0.00396138	0.951938	0.0432059	0.510736	0.0827448	0.207259	0.137281	0.0358435	0.372785	3.97e-09	0.0295081	0.653383	0.102299	0.11862	-0.0929261	0.156497	-0.280924	1.29e-05	-0.0804413	0.220231	0.119514	0.0680066	-0.121956	0.0625278	0.172119	0.00832644	0.00523619	0.9365	0.0919335	0.16099	0.206429
221727_at	SUB1	antiquewhite4	-0.0624692	0.341398	0.145277	0.0262693	0.046029	0.483484	0.113691	0.0826588	0.112392	0.086254	-0.145716	0.0258139	-0.0829184	0.206304	0.255354	7.78e-05	-0.137067	0.0361356	-0.00312795	0.962041	0.00939018	0.886388	0.0786228	0.230873	0.187615	0.0039742	-0.0304776	0.64277	0.0689043	0.293885	-0.19196	0.00319669	-0.396914	2.98e-10	0.114845	0.0795688	0.182808	0.00502972	-0.0228878	0.727625	-0.0520616	0.427975	0.00986466	0.880689	-0.0333678	0.611567	0.18563
219137_s_at	MFF	antiquewhite4	-0.06197	0.345277	0.0948894	0.147891	0.0053995	0.934524	0.159144	0.0148115	0.136243	0.0372808	-0.137441	0.0356258	0.012498	0.849179	0.445113	8.7e-13	0.114393	0.0807685	-0.0746927	0.255099	0.0268596	0.682726	0.0797729	0.224101	0.329824	2.42e-07	-0.115516	0.077816	0.0688833	0.294033	-0.0930231	0.156063	-0.226623	0.000476426	0.0837837	0.201593	0.0365767	0.577729	0.0343757	0.600845	0.113537	0.0830802	0.0215029	0.743511	0.0917996	0.161603	0.256701
205031_at	EFNB3	antiquewhite4	0.0614742	0.349157	-0.181933	0.005247	-0.097516	0.136944	-0.250533	0.000107126	0.0945163	0.149498	-0.0083965	0.898342	-0.17913	0.00600067	0.0795979	0.225122	-0.106763	0.103298	-0.0390047	0.552721	0.141169	0.0308714	0.00213745	0.974056	0.119638	0.0677188	0.0568393	0.386755	0.0438946	0.504016	-0.0916828	0.162139	-0.250971	0.000104089	-0.0263553	0.68837	-0.0232643	0.723326	0.231908	0.000347025	-0.0460106	0.48366	0.0931547	0.155476	0.196164	0.0025783	0.0414794
222270_at	PPP4R3B	antiquewhite4	-0.0614604	0.349266	-0.0299287	0.64877	-0.173556	0.00779297	0.0890289	0.174691	0.135138	0.0388629	-0.148631	0.0229612	-0.114872	0.0794987	0.396933	2.97e-10	0.124287	0.0576424	0.050581	0.441247	0.205362	0.00158666	-0.0245067	0.709201	0.253595	8.75e-05	0.043258	0.510226	-0.0086735	0.895007	-0.12806	0.0504044	-0.0976238	0.136509	-0.300379	2.89e-06	0.0881126	0.179188	-0.182783	0.00503566	0.110946	0.090399	-0.16064	0.0138876	0.104689	0.110211	0.00250476
208752_x_at	NAP1L1	antiquewhite4	0.0602612	0.358767	-0.0782091	0.233344	-0.132909	0.04223	-0.0453252	0.490205	-0.0828419	0.206725	-0.247847	0.000127635	-0.214671	0.000950215	0.276163	1.82e-05	0.040446	0.538129	0.0948489	0.148064	-0.00218035	0.973536	0.116149	0.0761909	0.265618	3.86e-05	0.0534938	0.415359	0.0694738	0.289904	-0.224827	0.00052974	-0.27712	1.7e-05	-0.0843919	0.198327	0.0448562	0.49471	0.0393523	0.549185	0.396049	3.28e-10	0.0596941	0.363316	0.174247	0.00754751	0.260136
204797_s_at	EML1	antiquewhite4	-0.059577	0.364259	0.0351212	0.592969	-0.119774	0.0674047	0.221659	0.000637441	0.14383	0.0278178	-0.073229	0.264556	0.086363	0.188011	0.329853	2.42e-07	0.12024	0.0663386	0.136308	0.0371891	0.0521138	0.427511	0.0294225	0.654323	0.096158	0.142524	0.319832	5.79e-07	0.00310665	0.962299	0.00610128	0.926036	-0.220557	0.000679423	-0.0527346	0.422019	0.0970623	0.138789	0.0689499	0.293565	-0.139534	0.0328856	0.291458	5.8e-06	0.0844838	0.197838	0.233935
206230_at	LHX1	antiquewhite4	0.0580008	0.377109	-0.236207	0.000266713	-0.118703	0.0699101	-0.098428	0.133293	-0.00389211	0.952777	-0.116922	0.074244	-0.154345	0.0181496	0.116042	0.0764633	-0.00192559	0.976627	0.0192781	0.769257	0.0143659	0.826969	0.0548643	0.403494	0.157124	0.0161446	0.0884906	0.177322	0.056364	0.390744	-0.137132	0.0360464	-0.180627	0.00558681	-0.0785019	0.231593	-0.128681	0.0492894	0.0684351	0.297193	0.04338	0.509034	0.0241647	0.713079	0.471804	2.26e-14	-0.0420941
202336_s_at	PAM	antiquewhite4	0.0579785	0.377293	-0.21656	0.000854085	-0.0949346	0.147697	-0.212542	0.00107052	0.0367624	0.575797	0.00852908	0.896746	-0.329996	2.39e-07	0.189305	0.00365346	-0.0874587	0.182449	0.0874428	0.182529	0.0835716	0.20274	0.0771091	0.240004	0.253383	8.88e-05	0.0318228	0.628165	0.0414536	0.528044	-0.134519	0.0397753	-0.311493	1.17e-06	-0.129182	0.048404	-0.0286852	0.662445	0.271781	2.5e-05	0.0580722	0.376522	0.0297056	0.651215	0.44858	5.51e-13	0.0881512
200749_at	RAN	antiquewhite4	0.0578288	0.378528	0.0202409	0.758083	-0.0857048	0.191411	0.102785	0.116869	0.00788745	0.904475	-0.26122	5.23e-05	-0.0165809	0.80081	0.245264	0.000150781	-0.117766	0.0721639	0.126548	0.0532091	-0.173428	0.00783936	0.0453628	0.489844	0.0899954	0.170039	0.0318735	0.627617	0.0658887	0.315573	-0.0589997	0.368934	-0.342107	7.96e-08	0.0712865	0.277472	0.134791	0.0393716	0.146147	0.025374	0.176331	0.00684864	0.0833823	0.203769	0.079017	0.228536	0.288319
219002_at	FASTKD1	antiquewhite4	0.0575087	0.381178	0.0246593	0.707473	-0.0600441	0.360504	0.0745583	0.255958	-0.0889157	0.175242	0.00261603	0.96825	-0.0380461	0.562531	0.223289	0.000579757	0.328903	2.63e-07	0.0577107	0.379505	0.0861996	0.188851	-0.110802	0.0908217	0.165984	0.0109862	-0.0814906	0.214252	0.0475138	0.469472	0.0523575	0.425351	0.010876	0.868562	0.0883989	0.177774	0.0708283	0.28058	-0.215146	0.000925134	0.148155	0.0234072	-0.00173326	0.978961	-0.019027	0.77218	-0.0289502
222305_at	---	antiquewhite4	0.0573731	0.382303	-0.032269	0.623352	-0.264995	4.03e-05	-0.0523203	0.42568	0.139895	0.0324318	0.0132668	0.840022	-0.125289	0.0556413	0.106296	0.104822	0.119996	0.0668943	-0.0342756	0.601906	0.305071	1.98e-06	0.251279	0.000102006	0.133537	0.0412572	-0.0273025	0.677784	-0.0426936	0.515766	-0.129517	0.0478206	0.004883	0.940775	-0.205637	0.00156332	0.0461892	0.481962	-0.234317	0.000299621	0.22817	0.00043456	-0.104786	0.109878	0.0801211	0.22208	-0.0640552
218768_at	NUP107	antiquewhite4	0.0572975	0.382932	0.0275065	0.675512	-0.116575	0.0751124	-0.00343098	0.958367	0.119569	0.0678779	-0.180454	0.00563326	-0.0409391	0.533182	0.195448	0.00267523	-0.0401557	0.541053	-0.00677294	0.917921	0.136381	0.0370873	0.13647	0.0369619	0.162762	0.0126635	0.059865	0.361941	0.229146	0.000409914	-0.174203	0.007563	-0.254921	8.01e-05	0.0150093	0.819349	0.0818871	0.212024	-0.157669	0.0157749	-0.0561831	0.392269	0.0286838	0.662461	0.0435795	0.507085	0.238788
201447_at	TIA1	antiquewhite4	0.0572729	0.383137	-0.0579024	0.377921	-0.152722	0.0194174	-0.0387134	0.555693	0.0373833	0.569362	-0.20734	0.00142553	-0.0939405	0.152004	0.304766	2.03e-06	0.107703	0.100279	0.034862	0.595702	0.0171978	0.793564	0.132759	0.0424647	0.327975	2.85e-07	0.00637652	0.92271	0.0590627	0.368422	-0.138353	0.0344097	-0.265547	3.88e-05	0.0195572	0.766014	-0.00161925	0.980344	-0.0531757	0.418142	0.0998812	0.127629	0.0947295	0.148578	0.0827441	0.207263	0.165617
202709_at	FMOD	antiquewhite4	-0.0572476	0.383347	-0.15157	0.0203637	-0.10939	0.0950372	-0.108359	0.0982142	-0.0416351	0.526238	-0.110485	0.0917553	-0.211191	0.00115393	0.103465	0.114457	0.00324407	0.960633	0.117782	0.0721244	0.0218736	0.739248	0.212888	0.00105006	0.33552	1.45e-07	0.0987792	0.131907	-0.0623951	0.341972	-0.225341	0.000513955	-0.13592	0.0377378	-0.115548	0.0777342	-0.173797	0.0077066	0.194242	0.00284603	0.199297	0.00219042	0.0441211	0.501816	0.164826	0.0115652	-0.0225686
219855_at	NUDT11	antiquewhite4	0.0570155	0.385282	-0.0299603	0.648424	-0.0759136	0.247392	-0.0778739	0.235359	0.0316542	0.629988	0.00708555	0.914147	0.0540604	0.410429	0.0385003	0.557872	0.0653665	0.319432	-0.0136097	0.835945	0.136659	0.0366992	0.138983	0.0335896	0.189205	0.00367178	-0.0564103	0.390354	0.217354	0.000816368	-0.110183	0.0926505	-0.174551	0.00744175	0.125229	0.0557593	0.115142	0.0787891	0.146899	0.0246208	0.00152782	0.981454	0.0642069	0.32811	-0.059078	0.368298	0.024571
218192_at	IP6K2	antiquewhite4	0.0549349	0.402889	0.0539195	0.411652	-0.149948	0.0217635	-0.0448765	0.494515	0.0435808	0.507072	-0.136636	0.0367311	-0.0500553	0.446015	0.0711449	0.27843	-0.0902224	0.16896	-0.0214954	0.743597	-0.00787467	0.904629	0.0697874	0.287727	0.194552	0.00280126	0.067995	0.300318	-0.0400765	0.541852	-0.16725	0.0103828	-0.104494	0.11088	-0.0283334	0.666335	-0.0859525	0.190126	-0.106791	0.103205	0.141969	0.0299252	0.0782629	0.233021	0.0490006	0.455667	0.097767
222001_x_at	LINC00623 /// LINC00869	antiquewhite4	0.0540487	0.41053	-0.0821828	0.210372	-0.0272106	0.678808	-0.032776	0.617902	0.089935	0.170327	-0.000964174	0.988295	-0.0277551	0.672748	-0.000265132	0.996781	-0.0080638	0.90235	-0.152366	0.0197058	0.181674	0.00531268	0.10357	0.114087	0.193489	0.00295773	-0.0167462	0.798867	-0.00520875	0.936832	-0.273751	2.17e-05	-0.0344938	0.599594	-0.178262	0.00625303	-0.0405718	0.536865	-0.155779	0.0170895	0.0977807	0.135877	0.140659	0.0314882	0.303398	2.27e-06	0.00830749
204776_at	THBS4	antiquewhite4	-0.0536602	0.413907	-0.0127489	0.846188	-0.145644	0.0258876	0.133911	0.0406871	0.0634819	0.333613	-0.0721836	0.271454	0.0494118	0.45189	0.240527	0.000203743	0.151908	0.0200819	-0.0156225	0.812104	0.121633	0.0632304	0.0306298	0.641111	0.278333	1.56e-05	0.11699	0.0740747	0.107519	0.100865	-0.110801	0.0908236	-0.16637	0.010799	-0.0284	0.665598	0.0463522	0.480415	-0.114864	0.0795198	0.0672504	0.305654	0.202231	0.00187619	0.0694987	0.289731	0.139773
204528_s_at	NAP1L1	antiquewhite4	0.0535892	0.414527	-0.141709	0.0302293	-0.169524	0.00937243	-0.00739615	0.910399	-0.127808	0.0508639	-0.25197	9.75e-05	-0.218057	0.000784324	0.287076	8.11e-06	-0.0105438	0.872542	0.120748	0.0651897	0.0274225	0.676447	0.049583	0.450323	0.292142	5.51e-06	-0.015008	0.819365	0.100756	0.124311	-0.217087	0.000828876	-0.24035	0.000206026	-0.138981	0.0335919	0.0426153	0.516537	-0.00441993	0.946382	0.415329	3.57e-11	-0.147902	0.0236479	0.186312	0.00423848	0.00673382
207876_s_at	FLNC	antiquewhite4	0.0533326	0.416768	-0.199356	0.00218367	-0.0686266	0.29584	-0.255317	7.8e-05	-0.109021	0.0961664	-0.0379013	0.564019	-0.284159	1.01e-05	-0.0206757	0.753053	-0.141151	0.0308928	0.19843	0.00229209	-0.0206868	0.752924	0.147462	0.0240709	0.0932596	0.155009	0.00277609	0.966308	0.151372	0.0205302	-0.223213	0.000582329	-0.267348	3.42e-05	-0.0166286	0.80025	0.0144441	0.826042	0.302107	2.51e-06	-0.0763065	0.244947	-0.0516821	0.431355	0.275271	1.95e-05	-0.0171624
204914_s_at	SOX11	antiquewhite4	0.0531879	0.418035	-0.140739	0.0313911	-0.135286	0.0386487	-0.205276	0.00159405	0.0620149	0.344927	-0.00861224	0.895745	-0.26671	3.58e-05	0.144408	0.0271906	-0.101108	0.122993	0.0449495	0.493812	0.0314921	0.631742	0.205516	0.00157356	0.277716	1.63e-05	0.0286773	0.662533	0.140656	0.0314915	-0.274878	2e-05	-0.344436	6.41e-08	0.0117627	0.857956	-0.00210554	0.974443	0.189614	0.00359736	-0.031709	0.629395	0.0308479	0.638736	0.360741	1.34e-08	0.113228
218457_s_at	DNMT3A	antiquewhite4	-0.053049	0.419253	-0.0519776	0.428721	-0.110672	0.0912044	-0.157462	0.0159144	0.197716	0.002379	0.0899817	0.170104	-0.28608	8.75e-06	0.248818	0.000119832	-0.0438719	0.504236	-0.0242968	0.711581	0.239913	0.000211764	0.182533	0.00509701	0.243318	0.000170756	0.107323	0.101489	0.162136	0.0130142	-0.228086	0.000436741	-0.246992	0.000134905	-0.0930013	0.156161	0.107826	0.0998896	0.0304766	0.642781	-0.141022	0.0310474	0.0821766	0.210407	0.289037	6.99e-06	0.212777
220755_s_at	C6orf48	antiquewhite4	0.0526147	0.423077	-0.126863	0.0526148	-0.135483	0.0383627	-0.101491	0.121573	-0.0548613	0.40352	-0.110135	0.0927936	-0.148588	0.0230011	0.0884405	0.177569	0.0911737	0.164493	-0.0288172	0.660988	0.408741	7.75e-11	0.0090368	0.890636	0.336075	1.38e-07	-0.0799566	0.223033	0.0731694	0.264946	-0.17127	0.00865683	-0.0974982	0.137016	-0.219834	0.000708358	-0.0605052	0.356821	-0.158626	0.015144	0.46839	3.67e-14	-0.0573962	0.382112	0.208135	0.00136504	-0.0380286
200951_s_at	CCND2	antiquewhite4	0.0522205	0.426564	-0.0877339	0.181071	-0.0382366	0.560575	-0.136503	0.0369161	-0.118841	0.0695837	-0.128372	0.0498423	-0.0165654	0.800993	0.0780204	0.234477	-0.0156801	0.811424	0.0299637	0.648386	-0.0299012	0.649071	0.0881621	0.178943	0.108476	0.0978511	0.0824908	0.208662	-0.0732595	0.264356	-0.197198	0.00244383	-0.203424	0.0017606	-0.0725325	0.269139	-0.0388021	0.554787	0.0871902	0.183801	0.148028	0.0235275	0.0916486	0.162297	0.0284229	0.665345	0.116925
212958_x_at	PAM	antiquewhite4	0.0518353	0.429988	-0.227147	0.000461848	-0.0733375	0.263847	-0.220762	0.000671447	0.034871	0.595607	0.00504686	0.938791	-0.314724	8.92e-07	0.211944	0.00110668	-0.0686691	0.29554	0.102228	0.118876	0.0746937	0.255093	0.0475756	0.468894	0.25705	6.95e-05	0.012817	0.845377	0.00875075	0.894078	-0.115903	0.0768189	-0.316356	7.78e-07	-0.131876	0.0438715	-0.0133947	0.8385	0.305901	1.85e-06	0.0966803	0.140358	0.0428457	0.51427	0.445257	8.53e-13	0.105416
214620_x_at	PAM	antiquewhite4	0.0517367	0.430867	-0.195314	0.00269375	-0.0644724	0.326111	-0.21761	0.000804576	0.036021	0.583526	0.00711993	0.913732	-0.311297	1.19e-06	0.196588	0.00252233	-0.0940127	0.151688	0.0865134	0.18724	0.0945128	0.149513	0.0886832	0.176378	0.263668	4.42e-05	0.0235821	0.719704	0.035971	0.584048	-0.139857	0.0324793	-0.312445	1.08e-06	-0.111686	0.0882574	-0.0192459	0.769632	0.251944	9.76e-05	0.07368	0.261616	0.0756927	0.248774	0.419659	2.13e-11	0.144387
204811_s_at	CACNA2D2	antiquewhite4	-0.0514724	0.433229	-0.0698073	0.287589	-0.133678	0.0410416	0.0123157	0.851353	-0.060821	0.354312	-0.0156368	0.811935	-0.0433328	0.509495	0.156498	0.0165784	-0.0274137	0.676545	-0.0421107	0.521519	-0.0131868	0.840974	0.0812963	0.21535	0.17937	0.00593234	0.206513	0.00149098	0.127475	0.0514754	-0.252022	9.71e-05	-0.229303	0.000406068	0.0430261	0.512498	-0.0417077	0.525517	-0.0184267	0.77918	-0.0980963	0.134612	0.119956	0.0669852	0.260041	5.67e-05	-0.00886801
211202_s_at	KDM5B	antiquewhite4	0.0508574	0.438751	-0.0239466	0.715557	-0.11867	0.069987	-0.122157	0.0620931	0.0653158	0.319808	0.00300652	0.963514	-0.275778	1.88e-05	0.21952	0.000721275	-0.133266	0.041675	-0.012614	0.847795	0.0551798	0.400791	0.316098	7.95e-07	0.550029	6.65e-20	0.0603178	0.358315	-0.0252029	0.701329	-0.283459	1.07e-05	-0.318541	6.46e-07	0.0267345	0.684124	0.151217	0.0206613	0.105673	0.106888	-0.0546389	0.405431	0.0659974	0.314773	0.189598	0.00360038	0.264764
213864_s_at	NAP1L1	antiquewhite4	0.0504224	0.442682	-0.0861397	0.18916	-0.139326	0.0331499	-0.0387589	0.555228	-0.107537	0.100808	-0.249257	0.000116451	-0.182387	0.00513312	0.287621	7.78e-06	0.0502293	0.444433	0.0815114	0.214135	-0.0332953	0.612342	0.0964822	0.141176	0.280699	1.31e-05	0.0357027	0.586857	0.0573792	0.382253	-0.211251	0.0011501	-0.280811	1.3e-05	-0.0662531	0.312898	0.0459362	0.484368	0.0281313	0.668573	0.413063	4.67e-11	0.074155	0.258545	0.178318	0.0062363	0.246119
212486_s_at	FYN	antiquewhite4	0.0488298	0.457242	-0.00239201	0.970967	-0.0371903	0.571358	0.086186	0.188921	-0.0081208	0.901663	-0.0939422	0.151997	-0.115734	0.0772527	0.235711	0.000275016	-0.0552673	0.400043	0.0732013	0.264737	-0.0666423	0.310058	0.0748474	0.254114	0.115022	0.0791049	0.0442944	0.500135	0.0438649	0.504305	-0.183682	0.00482073	-0.339843	9.81e-08	-0.0234912	0.720739	0.238072	0.000237589	0.170388	0.00901182	-0.0970112	0.138998	0.0262315	0.689757	0.129144	0.0484717	0.211077
201448_at	TIA1	antiquewhite4	0.0481205	0.463812	-0.0828244	0.206821	-0.150857	0.020969	0.0440754	0.502259	0.0804219	0.220343	-0.141101	0.0309534	-0.0990903	0.130688	0.334618	1.58e-07	0.0801162	0.222108	0.0498316	0.448052	0.050386	0.443011	0.108547	0.0976296	0.342389	7.75e-08	-0.00778445	0.905716	0.0998676	0.127681	-0.078167	0.233596	-0.244703	0.000156305	-0.0176766	0.78795	0.041433	0.52825	-0.0405143	0.537443	0.0915939	0.162549	0.00697492	0.915483	0.0709615	0.279673	0.020248
205122_at	MSANTD3-TMEFF1 /// TMEFF1	antiquewhite4	-0.048022	0.464728	0.0225516	0.73147	-0.0720563	0.272303	-0.00904839	0.890497	0.145012	0.0265466	-0.0246228	0.707886	-0.190096	0.00351164	0.46824	3.74e-14	0.0670567	0.307052	0.120642	0.0654291	0.115374	0.0781834	0.140061	0.0322247	0.202273	0.00187202	0.063518	0.333338	0.210346	0.00120904	-0.276385	1.79e-05	-0.366115	7.83e-09	-0.0385608	0.557254	0.142497	0.029314	0.0924874	0.158471	-0.0386267	0.55658	0.0705484	0.28249	0.311402	1.18e-06	0.16004
218952_at	PCSK1N	antiquewhite4	-0.0479316	0.46557	0.0968355	0.139719	-0.0896404	0.171737	0.048251	0.462599	0.105002	0.109144	0.0481183	0.463832	-0.0380795	0.562187	0.142807	0.0289593	0.048731	0.458154	-0.0418225	0.524376	0.0398991	0.543644	0.095691	0.144482	0.139282	0.0332063	0.100579	0.124975	0.187971	0.00390457	-0.157123	0.0161456	-0.275301	1.94e-05	0.126809	0.0527159	0.176456	0.00680848	0.05548	0.398229	-0.0931043	0.155701	0.149285	0.0223593	0.0850894	0.194631	0.125219
206706_at	NTF3	antiquewhite4	0.0473539	0.47097	-0.106389	0.104519	0.015481	0.813774	-0.197078	0.0024591	0.0358427	0.585391	0.0270347	0.68077	-0.234181	0.000302131	0.148854	0.0227542	0.181493	0.00535942	0.0845202	0.197644	0.079202	0.227445	-0.0107429	0.870156	0.0475102	0.469506	-0.0464137	0.479833	0.115986	0.0766058	-0.0769587	0.240925	-0.142222	0.0296299	0.0072008	0.912756	0.122173	0.0620579	0.0894801	0.172508	0.134809	0.0393453	0.0549263	0.402962	0.264784	4.09e-05	0.0670274
208939_at	SEPHS1	antiquewhite4	-0.0473283	0.471211	0.0709718	0.279604	-0.111565	0.0886063	-0.0104533	0.873627	0.151935	0.0200594	-0.0590197	0.368772	-0.0700733	0.285752	0.208487	0.00133901	-0.0305813	0.641639	-0.109021	0.0961667	0.220766	0.000671274	0.328758	2.66e-07	0.394634	3.84e-10	0.044469	0.498446	0.179773	0.00581959	-0.296797	3.83e-06	-0.306487	1.76e-06	0.0479062	0.465807	0.104703	0.110162	-0.100949	0.123587	-0.029525	0.653197	0.0339065	0.605826	0.0419803	0.522811	0.0993695
208051_s_at	PAIP1	antiquewhite4	-0.0472084	0.472336	0.103129	0.115646	-0.113598	0.0829142	0.110221	0.0925381	0.179836	0.00580213	-0.0889461	0.175094	-0.116267	0.0758909	0.356244	2.08e-08	-0.0341382	0.603364	-0.0658329	0.315984	0.197187	0.00244527	0.100421	0.125572	0.321773	4.9e-07	0.0394977	0.547709	0.108886	0.0965802	-0.264666	4.13e-05	-0.276175	1.82e-05	-0.0564344	0.390151	0.143818	0.0278311	-0.205606	0.00156594	0.0967291	0.140157	0.0412995	0.529581	0.107624	0.10053	0.115047
209757_s_at	MYCN	antiquewhite4	-0.047016	0.474145	0.0143625	0.827009	-0.0521583	0.427116	0.0461635	0.482206	-0.10929	0.0953428	-0.147431	0.0241008	0.00397312	0.951796	0.184812	0.00456227	0.111701	0.088216	-0.0828428	0.20672	-0.00707718	0.914248	0.0181002	0.782994	0.0804945	0.219925	0.0555496	0.397638	0.0438758	0.504199	-0.0939906	0.151785	-0.165796	0.0110783	0.0310866	0.636141	-0.104352	0.111366	0.117735	0.0722393	0.0414596	0.527985	0.110514	0.0916687	0.0312647	0.634207	0.11589
34726_at	CACNB3	antiquewhite4	0.0469971	0.474323	-0.187244	0.00404774	-0.135672	0.0380915	-0.123648	0.0589478	0.0644488	0.326288	-0.0176243	0.788563	-0.147144	0.0243803	-0.0465709	0.478345	-0.265735	3.83e-05	0.0103752	0.874564	0.0497032	0.449224	0.108328	0.0983121	0.128255	0.0500522	0.129548	0.0477669	0.0399345	0.543286	-0.251338	0.000101607	-0.180432	0.00563919	-0.117262	0.0733993	-0.0750147	0.253051	0.127443	0.0515336	-0.242631	0.00017838	-0.131047	0.0452259	0.138197	0.0346145	-0.0961593
213677_s_at	PMS1	antiquewhite4	-0.0466611	0.477492	0.116164	0.0761531	-0.188959	0.00371711	0.110274	0.092382	0.122658	0.0610222	-0.00422456	0.948749	-0.00169713	0.979399	0.326519	3.24e-07	0.235785	0.000273766	-0.0249876	0.703761	0.174073	0.00760898	0.146217	0.0253025	0.302531	2.43e-06	-0.112686	0.0854305	0.0314608	0.632082	-0.0688103	0.294546	-0.0936093	0.15346	-0.0752312	0.25168	0.0019035	0.976895	-0.309534	1.37e-06	0.15101	0.0208379	-0.141022	0.0310477	-0.117532	0.0727354	0.0577804
204855_at	SERPINB5	antiquewhite4	-0.0463465	0.48047	-0.116543	0.075193	-0.0366199	0.577278	-0.0977739	0.135904	0.0287623	0.661594	-0.0769314	0.241093	-0.103686	0.113682	0.0709737	0.279591	0.0152201	0.816857	-0.0367073	0.576369	0.0700994	0.285572	0.0873228	0.183132	0.15999	0.0142824	0.0604212	0.35749	0.10376	0.113423	-0.0613015	0.350515	-0.200345	0.0020731	0.16168	0.0132752	0.0776364	0.236795	0.164996	0.0114784	-0.085554	0.192197	0.192288	0.00314396	0.189855	0.00355418	0.150391
218338_at	PHC1	antiquewhite4	0.0459273	0.484453	-0.113971	0.0819019	-0.158234	0.0154	-0.151313	0.0205806	0.12982	0.0472968	-0.0770821	0.240169	-0.184494	0.00463377	0.157861	0.015647	-0.0611692	0.351559	-0.0398301	0.544342	0.220039	0.000700035	0.237777	0.00024199	0.249483	0.000114747	0.100567	0.125023	0.0932563	0.155024	-0.369293	5.67e-09	-0.262647	4.74e-05	-0.184534	0.00462471	-0.0231306	0.724851	-0.113861	0.0822002	0.0424534	0.518133	0.0672137	0.305918	0.164318	0.0118273	0.115962
203919_at	TCEA2	antiquewhite4	0.04583	0.48538	0.0526052	0.42316	-0.147482	0.0240509	-0.16184	0.0131833	-0.0509684	0.437751	-0.107164	0.102002	-0.04467	0.496505	-0.080719	0.218638	-0.153054	0.019152	-0.0461725	0.482121	0.103136	0.115619	0.296481	3.93e-06	0.158935	0.0149451	0.0800875	0.222274	0.269198	3e-05	-0.364547	9.16e-09	-0.233325	0.000318365	0.0644074	0.3266	-0.0871945	0.183779	-0.0880279	0.179608	-0.0936163	0.153429	0.147492	0.0240411	0.128217	0.0501201	0.0329857
212967_x_at	NAP1L1	antiquewhite4	0.0450646	0.492705	-0.0925069	0.158383	-0.133298	0.0416253	0.00298838	0.963734	-0.104243	0.111744	-0.23678	0.000257428	-0.172986	0.00800104	0.309954	1.33e-06	0.0709453	0.279784	0.117068	0.0738802	-0.0562076	0.392062	0.0529588	0.420046	0.261648	5.08e-05	0.0679005	0.300991	0.0177577	0.787001	-0.190225	0.00348887	-0.247803	0.000128005	-0.1024	0.118254	0.0153084	0.815813	0.0697754	0.28781	0.436722	2.57e-12	0.0612046	0.351279	0.168799	0.00968482	0.213208
218032_at	SNN	antiquewhite4	0.044756	0.495675	0.0216976	0.741271	0.0295599	0.652814	-0.302112	2.51e-06	0.174154	0.0075802	0.0280166	0.669846	-0.239056	0.000223433	0.256523	7.2e-05	0.0295749	0.652649	-0.0728117	0.267295	0.246509	0.000139176	0.201312	0.00196991	0.179148	0.00599534	0.0504743	0.442212	0.175989	0.00695926	-0.308331	1.52e-06	-0.262152	4.91e-05	0.00114585	0.98609	0.203879	0.00171828	-0.00038011	0.995386	-0.186862	0.00412511	0.151694	0.02026	0.208992	0.00130249	0.247381
209293_x_at	ID4	antiquewhite4	-0.044292	0.500159	-0.222546	0.000605418	-0.266368	3.66e-05	-0.0311107	0.635879	0.120926	0.0647913	-0.0588882	0.369841	-0.150566	0.0212207	0.153452	0.018838	0.141082	0.0309755	0.0172746	0.792662	0.42451	1.18e-11	0.030792	0.639345	0.269996	2.84e-05	0.0215342	0.743151	-0.00274476	0.966688	0.0722328	0.271127	0.0822142	0.210197	-0.266266	3.69e-05	-0.00664027	0.919524	-0.185188	0.00447916	0.300552	2.85e-06	-0.147606	0.0239314	0.136197	0.0373454	-0.050335
208025_s_at	HMGA2	antiquewhite4	-0.0440241	0.502758	-0.245909	0.000144661	-0.126345	0.0535949	-0.189609	0.0035983	0.0633641	0.334513	0.0639513	0.330044	-0.299278	3.15e-06	0.232389	0.000337028	-0.0398199	0.544444	0.115355	0.0782339	0.187383	0.00402015	0.0974009	0.13741	0.190945	0.0033648	0.152936	0.0192462	0.0435539	0.507334	-0.206907	0.00145942	-0.20673	0.0014735	-0.172949	0.00801475	0.101926	0.119977	0.105688	0.106835	0.0251217	0.702245	0.00569491	0.93095	0.359274	1.55e-08	0.0279987
213269_at	ZNF248	antiquewhite4	0.0438028	0.504909	0.058935	0.369461	-0.120708	0.0652793	-0.0888052	0.175781	0.0952639	0.14629	0.0951758	0.146665	-0.238902	0.000225604	0.0577768	0.378958	0.0640811	0.329062	-0.142138	0.0297279	0.251401	0.000101188	0.1886	0.0037842	0.168776	0.00969475	0.0647796	0.323806	0.13882	0.0337998	-0.145216	0.026333	-0.142816	0.0289493	-0.00533516	0.935302	0.0706975	0.281471	-0.0645251	0.325715	-0.0442562	0.500506	-0.0236551	0.718873	0.134699	0.0395077	-0.0365091
206314_at	ZKSCAN7	antiquewhite4	-0.0433293	0.509529	-0.0448306	0.494956	-0.136833	0.0364574	-0.0325196	0.620655	0.0494874	0.451197	0.128803	0.049073	-0.275988	1.85e-05	0.212545	0.0010703	0.1527	0.0194354	-0.0932835	0.154903	0.274905	2e-05	0.120467	0.0658227	0.26298	4.64e-05	0.0554934	0.398116	0.156172	0.016809	-0.120852	0.0649575	-0.114433	0.0806613	-0.0447674	0.495565	0.0813048	0.215303	0.00068193	0.991722	0.133078	0.0419668	0.126606	0.0530989	0.262208	4.89e-05	0.00700188
209705_at	MTF2	antiquewhite4	0.0433285	0.509537	-0.139191	0.0333222	-0.202738	0.00182626	-0.0434348	0.508498	-0.130575	0.0460142	-0.124541	0.05713	-0.0969389	0.139294	0.000863983	0.989512	-0.193551	0.00294838	0.154072	0.0183575	0.0454507	0.489003	0.0794186	0.226172	0.178148	0.00628677	0.11468	0.0800052	0.103197	0.115405	-0.142618	0.0291755	-0.166851	0.0105697	-0.0780663	0.234201	-0.0899656	0.170181	-0.0620023	0.345026	-0.123421	0.0594188	-0.0429687	0.513062	0.0390505	0.552254	-0.133893
201030_x_at	LDHB	antiquewhite4	-0.043213	0.510667	0.119744	0.0674742	-0.100442	0.125496	0.00105948	0.987139	0.0939544	0.151943	-0.110802	0.0908215	-0.1254	0.0554238	0.249849	0.000112037	0.113099	0.0842835	-0.000729223	0.991147	0.0786037	0.230987	0.173195	0.00792423	0.131572	0.0443647	-0.0558532	0.395059	0.0744982	0.256343	-0.162844	0.0126182	-0.271718	2.51e-05	0.0280724	0.669226	0.127914	0.0506693	0.00957793	0.884132	0.100681	0.124593	0.132448	0.0429555	0.119664	0.0676573	0.370329
209462_at	APLP1	antiquewhite4	-0.0428959	0.513777	0.0025852	0.968624	0.0364781	0.578755	-0.0354524	0.589485	-0.12414	0.0579413	-0.0215787	0.742638	0.0285977	0.663412	-0.0494849	0.451221	-0.185201	0.00447624	-0.083737	0.201845	-0.100458	0.125433	0.151472	0.0204464	-0.0291913	0.656866	0.0729329	0.266497	0.28961	6.69e-06	-0.252586	9.36e-05	-0.223595	0.000569454	0.143066	0.0286668	-0.048379	0.461412	-0.00188714	0.977093	-0.34015	9.54e-08	0.0544491	0.407067	0.200419	0.00206498	-0.00187305
209530_at	CACNB3	antiquewhite4	0.0427288	0.51542	-0.232917	0.00032637	-0.12452	0.0571711	-0.128969	0.0487798	0.0382797	0.560133	-0.0303487	0.644177	-0.107721	0.100222	-0.104115	0.112187	-0.299972	2.98e-06	0.00497918	0.93961	0.0386273	0.556573	0.102947	0.116292	0.110194	0.09262	0.151996	0.0200092	0.0279844	0.670203	-0.259057	6.07e-05	-0.143349	0.02835	-0.12037	0.0660424	-0.113529	0.0831022	0.0782784	0.232929	-0.230039	0.000388508	-0.151777	0.0201911	0.125008	0.0561961	-0.158347
201548_s_at	KDM5B	antiquewhite4	0.0418979	0.523628	-0.140117	0.0321551	-0.13455	0.0397294	-0.153289	0.0189657	0.0585994	0.372198	0.0235233	0.720373	-0.339249	1.04e-07	0.262899	4.66e-05	-0.147785	0.023759	0.0691061	0.29247	0.128939	0.0488327	0.211061	0.00116226	0.495011	7.21e-16	0.153522	0.0187835	-0.0244126	0.710268	-0.275526	1.91e-05	-0.291983	5.57e-06	-0.0613015	0.350516	0.195641	0.00264874	0.107482	0.100983	-0.0807399	0.218518	0.0465884	0.478179	0.302084	2.52e-06	0.0974947
203184_at	FBN2	antiquewhite4	-0.0412593	0.529982	-0.0430593	0.512173	-0.0745796	0.255822	-0.174321	0.0075219	0.0643091	0.327339	0.0523613	0.425316	-0.137068	0.0361349	0.145473	0.026065	-0.0159351	0.808416	-0.0191207	0.771089	0.13644	0.0370048	0.167694	0.0101782	0.215915	0.000885864	-0.0124031	0.850311	0.0845876	0.197286	-0.192428	0.00312171	-0.234256	0.000300739	-0.032471	0.621178	0.0902955	0.168613	0.148083	0.0234752	-0.00646074	0.921692	0.0327782	0.617878	0.281613	1.22e-05	0.0516559
209292_at	ID4	antiquewhite4	-0.040982	0.532753	-0.152313	0.019749	-0.273617	2.19e-05	0.110732	0.0910262	0.111646	0.0883735	-0.0582474	0.375081	-0.0759364	0.24725	0.234718	0.000292344	0.114163	0.0813853	0.0767636	0.242123	0.278322	1.56e-05	0.0125446	0.848623	0.303792	2.19e-06	-0.00542834	0.934175	-0.0480087	0.464852	0.0914988	0.162987	0.00563726	0.931647	-0.243411	0.000169743	-0.0216815	0.741456	-0.116062	0.0764127	0.392681	4.77e-10	-0.174099	0.00759974	0.16656	0.0107082	-0.0493043
219368_at	NAP1L2	antiquewhite4	0.0408046	0.534529	-0.0355343	0.588625	-0.0725331	0.269135	-0.102529	0.117788	-0.0538241	0.412481	-0.127052	0.0522598	-0.00821403	0.90054	-0.018384	0.779678	-0.0330268	0.615215	-0.0786117	0.230939	0.124558	0.0570951	0.0912671	0.164059	0.212035	0.00110114	0.0594653	0.365161	0.0759109	0.247409	-0.210437	0.001203	-0.12477	0.0566696	0.0659831	0.314878	0.0567193	0.387759	-0.108356	0.0982248	-0.0544936	0.406683	0.202629	0.00183688	0.0695678	0.28925	0.0158789
203849_s_at	KIF1A	antiquewhite4	-0.0407869	0.534707	-0.0112654	0.863901	-0.0151189	0.818053	-0.101743	0.120647	0.0864006	0.187818	0.0380538	0.562451	-0.225146	0.000519895	0.239396	0.000218734	-0.0781789	0.233525	0.0312966	0.633862	0.0439323	0.503649	0.148815	0.0227904	0.137982	0.0348999	0.161978	0.0131043	0.213704	0.00100322	-0.216796	0.000842684	-0.300026	2.97e-06	0.01076	0.869951	0.0388916	0.553874	0.00992663	0.879945	-0.221623	0.000638801	0.128114	0.050307	0.29237	5.41e-06	0.174553
221016_s_at	TCF7L1	antiquewhite4	-0.0407095	0.535483	-0.124693	0.0568234	-0.0892351	0.173691	-0.220346	0.000687746	0.124729	0.0567522	-0.00502815	0.939018	-0.287165	8.06e-06	0.177096	0.00660676	-0.092235	0.159615	-0.0354232	0.589791	0.103854	0.113095	0.183929	0.0047633	0.229691	0.000396711	0.146599	0.0249188	0.164989	0.0114821	-0.279807	1.4e-05	-0.311961	1.12e-06	0.0246338	0.707762	0.0283747	0.665878	0.127226	0.0519356	-0.0902313	0.168917	0.152793	0.0193604	0.276119	1.83e-05	0.0813225
209159_s_at	NDRG4	antiquewhite4	-0.0391966	0.550767	0.022337	0.733929	-0.0791852	0.227544	-0.0493022	0.452896	0.0285796	0.663613	0.00336386	0.959181	-0.0133659	0.838844	0.0210284	0.74898	-0.120432	0.0659023	-0.00767167	0.907076	0.0593109	0.36641	0.203082	0.00179306	-0.00202962	0.975364	0.0517705	0.430566	0.162376	0.0128787	-0.0801712	0.22179	-0.314899	8.79e-07	-0.0178298	0.786156	0.0538376	0.412363	0.129423	0.0479836	-0.267364	3.42e-05	0.00382733	0.953563	0.00952266	0.884796	0.0886314
204291_at	ZNF518A	antiquewhite4	0.0391009	0.55174	-0.144132	0.0274885	-0.195899	0.00261374	-0.0483141	0.462013	0.201658	0.00193407	0.0249846	0.703795	-0.239336	0.000219557	0.229499	0.000401314	0.08903	0.174686	-0.0526078	0.423138	0.177099	0.00660592	0.110333	0.0922046	0.247973	0.000126597	0.0429074	0.513664	0.241888	0.000186982	-0.151847	0.0201328	-0.0656374	0.317426	-0.0855857	0.192031	0.0881896	0.178807	-0.171525	0.00855635	0.0995408	0.128939	-0.0327679	0.617989	0.123592	0.0590647	-0.145592
203889_at	SCG5	antiquewhite4	0.0390441	0.552319	-0.0234014	0.721763	-0.217728	0.000799164	-0.0923788	0.158962	0.0472206	0.472221	-0.259177	6.02e-05	-0.0385054	0.55782	0.114746	0.0798304	0.0594874	0.364982	-0.0172642	0.792784	0.0892253	0.173738	0.101517	0.12148	0.19741	0.00241714	-5.28e-05	0.999359	0.104804	0.109818	-0.263056	4.61e-05	-0.194327	0.00283372	0.0424949	0.517724	0.0286026	0.663358	-0.0198563	0.762541	0.0747463	0.254758	0.122496	0.0613661	0.0346457	0.597987	0.0936412
204004_at	PAWR	antiquewhite4	0.0387543	0.555276	-0.0287633	0.661584	-0.213624	0.00100775	-0.0657576	0.316539	0.0162047	0.805239	-0.162496	0.0128118	-0.186741	0.00414965	0.13276	0.0424626	-0.13431	0.0400861	0.0734695	0.262986	-0.12041	0.0659517	0.133273	0.0416631	0.166915	0.0105395	0.156127	0.0168409	-0.029128	0.657563	-0.0836382	0.202379	-0.204442	0.00166724	-0.122672	0.060992	-0.0474188	0.470362	0.0360664	0.583051	0.0928614	0.156787	-0.030786	0.639409	0.112589	0.0856997	0.147154
218397_at	FANCL	antiquewhite4	-0.0386455	0.556387	0.111358	0.0892022	-0.156899	0.0162993	0.199001	0.00222465	0.119351	0.0683847	-0.165829	0.0110624	0.0304069	0.643542	0.325687	3.49e-07	0.164846	0.0115547	0.074425	0.256811	0.175425	0.00714495	0.101277	0.122365	0.269051	3.04e-05	0.00123264	0.985037	0.0733931	0.263484	-0.0409434	0.533139	-0.0721658	0.271573	-0.1706	0.00892543	0.0742315	0.258053	-0.221389	0.00064752	0.0688411	0.294329	-0.0929214	0.156518	-0.156685	0.016448	-0.0464287
210976_s_at	PFKM	antiquewhite4	-0.0385048	0.557826	-0.00951627	0.884873	-0.174927	0.00731292	-0.163313	0.0123617	0.0271241	0.679773	-0.0939387	0.152012	-0.167993	0.0100427	0.124617	0.0569769	-0.0767218	0.24238	-0.000750202	0.990893	0.0409465	0.533109	0.231243	0.000361272	0.12136	0.063829	0.0979721	0.135108	-0.00430258	0.947804	-0.192625	0.00309068	-0.268482	3.16e-05	-0.033796	0.607002	-0.106668	0.103607	-0.0597468	0.362892	0.0968759	0.139553	0.186707	0.00415671	0.322706	4.52e-07	0.232115
213709_at	BHLHB9	antiquewhite4	-0.0383906	0.558996	0.0271035	0.680003	-0.0688165	0.294502	0.0301545	0.646299	0.113247	0.0838749	-0.0906352	0.167011	0.0495788	0.450361	0.0159346	0.808422	-0.00141388	0.982837	-0.0615725	0.348386	0.192348	0.00313436	0.168723	0.00971803	0.211045	0.00116328	0.185884	0.00432861	0.156596	0.0165099	-0.26503	4.02e-05	-0.187753	0.00394709	0.0569189	0.386089	0.00894734	0.891712	-0.10909	0.0959545	-0.0134308	0.838072	0.162426	0.0128506	-0.0286788	0.662516	0.000276667
203813_s_at	SLIT3	antiquewhite4	0.0383795	0.559109	-0.193229	0.00299718	-0.0928069	0.157031	-0.1676	0.0102212	-0.0502989	0.443801	-0.123611	0.0590261	-0.207031	0.00144963	0.0491806	0.454012	0.00637873	0.922683	0.0124144	0.850176	-0.0108519	0.868852	0.126206	0.0538604	0.109719	0.094043	0.0788574	0.22948	0.0910621	0.165013	-0.226164	0.00048957	-0.220526	0.000680654	-0.0796296	0.224937	-0.115494	0.0778728	0.270376	2.76e-05	0.0469429	0.474833	0.0431516	0.511269	0.301156	2.71e-06	-0.0583803
212551_at	CAP2	antiquewhite4	-0.0380443	0.56255	-0.0193768	0.76811	-0.184695	0.00458851	-0.127698	0.0510639	0.0771826	0.239555	-0.0016882	0.979508	-0.139181	0.0333347	0.122495	0.0613689	-0.0119203	0.856072	-0.0217688	0.740452	0.398442	2.51e-10	0.216777	0.000843592	0.275802	1.87e-05	-0.0250257	0.70333	0.0134471	0.837877	-0.157107	0.0161564	-0.0979297	0.135278	-0.134772	0.0394	0.00836569	0.898713	-0.00424738	0.948473	0.0521796	0.426926	-0.0457248	0.486383	0.0846004	0.197218	-0.0064167
203819_s_at	IGF2BP3	antiquewhite4	0.0378679	0.564363	-0.00197501	0.976027	-0.0362263	0.58138	-0.0773168	0.238736	0.091217	0.164292	0.026811	0.683269	-0.165773	0.0110896	0.116936	0.0742092	0.0484928	0.460357	0.0563492	0.390868	0.133238	0.0417178	0.0982735	0.133906	0.0482078	0.463	-0.0196391	0.765062	0.189543	0.00361027	-0.149356	0.0222948	-0.1635	0.0122609	0.0162762	0.804397	0.174276	0.0075376	0.0155746	0.812669	-0.196286	0.00256202	-0.0611123	0.352007	0.0207432	0.752272	0.104685
212850_s_at	LRP4	antiquewhite4	-0.0378665	0.564378	-0.0456511	0.487087	-0.11524	0.0785329	-0.0896948	0.171476	0.106726	0.103416	-0.0848696	0.195791	-0.209837	0.00124344	0.311537	1.16e-06	0.0300531	0.647409	0.0414785	0.527796	0.162085	0.0130432	0.0672006	0.306013	0.200957	0.0020072	0.0776542	0.236687	0.235892	0.000271954	-0.279682	1.41e-05	-0.333975	1.67e-07	-0.022641	0.730447	0.118694	0.0699298	0.00486732	0.940965	0.00254937	0.969059	0.122169	0.0620665	0.1923	0.00314206	0.187786
202560_s_at	CHTOP	antiquewhite4	-0.0377246	0.56584	0.118249	0.0709946	-0.219721	0.000712965	0.140729	0.031403	0.101537	0.121405	-0.127015	0.0523295	0.0600831	0.360191	0.29664	3.88e-06	-0.00604262	0.926746	-0.100868	0.123892	0.14253	0.0292759	0.172223	0.00828672	0.387669	8.24e-10	0.0705237	0.282658	-0.011542	0.860593	-0.0668569	0.308499	-0.131292	0.044823	-0.114357	0.080865	0.0148219	0.821567	-0.222384	0.000611174	0.10927	0.0954052	0.0876698	0.181391	0.0983219	0.133713	0.172719
217820_s_at	ENAH	antiquewhite4	-0.037696	0.566134	-0.129159	0.0484451	-0.0345321	0.599189	-0.0894663	0.172574	0.161963	0.0131131	-0.126347	0.0535915	-0.272737	2.33e-05	0.360449	1.38e-08	-0.0554792	0.398237	0.0181775	0.782091	-0.0107935	0.869551	0.202772	0.00182298	0.55249	4.21e-20	0.0643222	0.327241	0.0205406	0.754614	-0.19017	0.00349856	-0.340111	9.57e-08	-0.14206	0.029819	0.0706495	0.281798	0.225147	0.000519864	-0.0629018	0.338058	-0.0047388	0.942521	0.287034	8.14e-06	0.198116
217857_s_at	RBM8A	antiquewhite4	0.0376414	0.566698	0.0672294	0.305805	-0.112024	0.0872944	0.0657808	0.316368	0.157884	0.0156314	-0.14892	0.0226935	-0.106461	0.104283	0.426589	9.15e-12	0.0038422	0.953382	-0.0608281	0.354255	0.0907139	0.166641	0.246295	0.00014111	0.306189	1.81e-06	0.193221	0.00299834	0.029432	0.654218	-0.126628	0.0530574	-0.333188	1.79e-07	0.0488636	0.45693	0.164465	0.0117509	-0.0985323	0.13288	-0.0207224	0.752513	0.28911	6.95e-06	0.149963	0.0217502	0.476792
220274_at	IQCA1	antiquewhite4	0.037321	0.570006	-0.120416	0.065938	-0.122426	0.0615158	-0.193627	0.0029369	0.00417456	0.949355	-0.075728	0.248553	-0.255433	7.74e-05	0.282345	1.16e-05	-0.0808512	0.217882	0.0447151	0.49607	0.152273	0.0197817	0.0940324	0.151602	0.176177	0.00689805	0.00373888	0.954635	0.0396442	0.546223	-0.163779	0.0121114	-0.309089	1.43e-06	-0.152792	0.0193611	0.0216754	0.741526	0.158031	0.015534	-0.0209334	0.750076	0.0859371	0.190206	0.324286	3.94e-07	0.249512
213610_s_at	KLHL23 /// PHOSPHO2-KLHL23	antiquewhite4	-0.0372875	0.570353	0.21729	0.000819377	-0.169833	0.009242	0.208674	0.00132538	0.2593	5.97e-05	-0.0768233	0.241756	-0.0426279	0.516412	0.528926	2.87e-18	0.263201	4.57e-05	0.0836038	0.202566	0.290057	6.46e-06	0.0363051	0.580559	0.192138	0.00316796	-0.046929	0.474964	0.107389	0.101281	-0.0768872	0.241364	-0.112116	0.0870323	-0.0883002	0.17826	0.161468	0.0133983	-0.2993	3.14e-06	0.139198	0.0333131	-0.0851052	0.194548	-0.146477	0.0250407	-0.035229
218332_at	BEX1	antiquewhite4	0.0366834	0.576619	0.0294881	0.653602	-0.177091	0.00660844	-0.00382888	0.953544	0.0165221	0.801503	-0.215693	0.000897007	0.0152912	0.816016	0.0498265	0.448099	-0.00598714	0.927416	0.0400999	0.541616	0.0439826	0.503161	0.153909	0.0184827	0.133382	0.041495	0.1625	0.0128091	0.180825	0.00553416	-0.426998	8.7e-12	-0.339294	1.03e-07	0.147239	0.0242869	0.0729257	0.266545	0.0238758	0.716362	-0.0506637	0.440499	0.262942	4.65e-05	-0.0232799	0.723147	0.141337
212690_at	DDHD2	antiquewhite4	-0.0365457	0.578051	0.0985147	0.132949	-0.118645	0.0700476	0.0709538	0.279726	0.0383404	0.55951	-0.0165177	0.801554	-0.0553812	0.399072	0.116362	0.0756501	0.0510319	0.43718	-0.0814362	0.21456	-0.0274106	0.67658	0.226054	0.000492779	0.231925	0.000346668	0.0101765	0.876947	0.068801	0.294611	-0.0399362	0.543268	-0.130677	0.0458421	0.102654	0.117339	-0.0892767	0.17349	0.0417392	0.525204	-0.0284384	0.665173	-0.009798	0.881489	0.117176	0.0736113	0.054365
218824_at	PNMAL1	antiquewhite4	0.0362805	0.580815	-0.129078	0.0485867	-0.0894954	0.172434	-0.0838018	0.201495	0.0321546	0.624585	0.0480512	0.464457	-0.188379	0.00382606	0.224801	0.000530572	0.019375	0.768131	-0.0173487	0.791793	0.0477623	0.467149	0.0554712	0.398305	0.136954	0.0362907	0.123731	0.0587771	0.238773	0.000227429	-0.0834613	0.203339	-0.306878	1.71e-06	0.136405	0.0370528	0.0476109	0.468563	0.157637	0.015797	-0.085867	0.190569	0.167004	0.0104979	0.44386	1.02e-12	0.103251
201450_s_at	TIA1	antiquewhite4	0.0359279	0.584499	-0.123654	0.0589366	-0.130549	0.0460582	-0.12162	0.0632587	0.0836012	0.20258	-0.21425	0.000972966	-0.227147	0.000461845	0.374301	3.39e-09	0.162866	0.0126063	0.0418374	0.524228	0.0280937	0.66899	0.0225868	0.731068	0.272373	2.4e-05	0.0421882	0.520753	0.0693413	0.290827	-0.0974843	0.137073	-0.221532	0.000642166	0.0240193	0.714731	0.0995206	0.129017	0.0276371	0.674059	0.0558245	0.395303	0.167712	0.01017	0.207969	0.00137747	0.093264
209291_at	ID4	antiquewhite4	-0.0358208	0.58562	-0.176858	0.00668127	-0.251185	0.000102634	0.00906364	0.890314	0.0919988	0.160691	-0.0844435	0.198053	-0.131921	0.0437981	0.174982	0.00729422	0.16247	0.0128259	0.064508	0.325843	0.342632	7.58e-08	0.0503256	0.443559	0.262848	4.68e-05	0.0499993	0.446524	0.00357504	0.95662	0.0745019	0.256319	0.0463489	0.480447	-0.237435	0.000247184	0.017533	0.789633	-0.124491	0.0572287	0.324803	3.77e-07	-0.0900558	0.169752	0.180732	0.00555872	-0.043048
218651_s_at	LARP6	antiquewhite4	-0.0353528	0.590531	-0.0299076	0.649001	0.0020224	0.975452	0.0368806	0.574569	-0.0110414	0.866582	0.0393896	0.548806	0.041347	0.529107	0.0532845	0.417189	-0.095103	0.146976	0.0104135	0.874104	0.136939	0.0363117	-0.0300443	0.647505	-0.0194939	0.766749	0.00807644	0.902197	0.0962394	0.142184	-0.0899173	0.170412	-0.0630264	0.3371	-0.119738	0.0674867	0.00727792	0.911826	0.0856735	0.191574	-0.143002	0.0287391	-0.0162707	0.804462	-0.0467031	0.477095	0.00485173
205107_s_at	EFNA4	antiquewhite4	-0.0351833	0.592315	0.085058	0.194796	-0.0428903	0.513832	-0.126864	0.052613	0.109895	0.0935118	0.104785	0.109883	-0.186575	0.00418381	0.192792	0.00306463	0.0280547	0.669423	-0.097968	0.135125	0.248389	0.000123222	0.077223	0.239309	0.28636	8.56e-06	0.0932201	0.155185	0.158643	0.0151331	-0.198733	0.00225602	-0.21646	0.000858902	0.162812	0.0126361	0.167747	0.010154	-0.041444	0.528141	0.00532132	0.93547	0.269025	3.04e-05	0.0614965	0.348982	0.0848178
201054_at	HNRNPA0	antiquewhite4	0.0346174	0.598286	0.0337803	0.607169	-0.130074	0.0468624	0.0826035	0.208039	0.0158915	0.80893	-0.0405745	0.536838	-0.133707	0.0409978	0.352406	3.01e-08	-0.0434978	0.507883	0.0227093	0.729666	0.0750396	0.252893	0.142089	0.029785	0.236331	0.000264679	0.0868953	0.185294	0.109969	0.0932922	-0.092584	0.158035	-0.412345	5.08e-11	-0.0112003	0.86468	0.160299	0.0140935	0.136988	0.036244	0.0886787	0.176399	0.15673	0.0164169	0.183817	0.00478913	0.372904
203080_s_at	BAZ2B	antiquewhite4	0.0344518	0.600038	-0.104264	0.111669	-0.241815	0.000187843	-0.0183464	0.780117	0.0798001	0.223943	-0.0635063	0.333427	-0.115486	0.0778942	0.373946	3.52e-09	-0.0375872	0.567256	0.14233	0.029506	0.124363	0.0574871	0.172713	0.00810235	0.368153	6.37e-09	0.158276	0.0153726	-0.0178326	0.786124	-0.222366	0.000611786	-0.148035	0.0235213	-0.14486	0.0267074	0.0418696	0.523909	-0.124104	0.0580143	0.109587	0.0944404	0.0449793	0.493525	0.211788	0.00111636	-0.054828
208753_s_at	NAP1L1	antiquewhite4	0.0342341	0.602347	-0.140023	0.0322723	-0.225201	0.000518217	0.0691694	0.292027	-0.0635972	0.332734	-0.248857	0.000119531	-0.109878	0.0935632	0.240525	0.000203765	-0.0540104	0.410863	0.093179	0.155368	0.0588066	0.370506	0.0525144	0.423963	0.296519	3.92e-06	-0.0414142	0.528437	0.0836906	0.202096	-0.15764	0.0157946	-0.200297	0.0020783	-0.170972	0.00877522	-0.0115452	0.860555	-0.0198997	0.762037	0.257016	6.96e-05	-0.204779	0.0016373	0.0357417	0.586449	0.0437104
213779_at	EMID1	antiquewhite4	-0.0341814	0.602905	0.0368646	0.574736	-0.0508191	0.439097	-0.0887624	0.17599	-0.0848976	0.195642	0.247702	0.000128841	-0.0696109	0.288951	0.0653999	0.319184	-0.0778855	0.23529	-0.0563463	0.390893	0.16531	0.01132	0.00389673	0.952722	0.1086	0.0974658	0.00637597	0.922717	0.159095	0.0148428	-0.121288	0.0639889	-0.121365	0.0638199	-0.0551699	0.400876	0.120285	0.0662342	-0.0887934	0.175839	-0.0378657	0.564387	-0.00720424	0.912715	0.197289	0.00243231	-0.0378178
213743_at	CCNT2	antiquewhite4	-0.0336955	0.608072	-0.143425	0.0282648	-0.114247	0.0811598	0.0611887	0.351405	0.0763853	0.244459	-0.0546939	0.404958	-0.141485	0.0304948	0.43529	3.08e-12	0.0503741	0.44312	0.0217912	0.740194	-0.0321368	0.624777	-0.00936796	0.886655	0.293724	4.87e-06	0.0954098	0.145671	-0.0230856	0.725365	-0.105032	0.109041	-0.167125	0.0104412	-0.0939081	0.152146	0.112432	0.0861397	-0.119351	0.0683843	0.201562	0.00194397	0.0209777	0.749564	0.179376	0.0059309	-0.00388075
207170_s_at	LETMD1	antiquewhite4	0.0335194	0.609949	-0.143524	0.0281555	-0.161342	0.0134716	-0.0274443	0.676205	-0.0361927	0.581731	-0.107347	0.101413	-0.0497719	0.448597	-0.0617933	0.346657	0.0537419	0.413196	-0.0846539	0.196933	0.0658655	0.315744	0.079438	0.226058	0.173399	0.00784992	-0.0662043	0.313256	-0.0662139	0.313185	-0.160022	0.0142632	0.0509347	0.438055	-0.216764	0.000844222	-0.166567	0.0107045	-0.219167	0.000736018	0.455987	2.04e-13	-0.0565821	0.388911	0.0311918	0.634999	-0.0362961
218380_at	LOC728392	antiquewhite4	-0.0332664	0.612651	-0.0181175	0.782791	-0.0641977	0.32818	-0.082072	0.21099	0.0241559	0.713179	-0.0296864	0.651426	-0.145001	0.0265583	0.14159	0.0303705	-0.0964576	0.141278	0.00732797	0.911222	0.153461	0.0188309	0.164763	0.0115971	0.266339	3.67e-05	0.0169293	0.796715	0.200492	0.00205705	-0.265556	3.88e-05	-0.307486	1.63e-06	-0.0591924	0.367369	0.143738	0.0279185	0.0474364	0.470197	-0.0971842	0.138292	-0.0497468	0.448826	0.119925	0.0670574	0.0257888
205384_at	FXYD1	antiquewhite4	0.0329907	0.615601	-0.0170283	0.795553	-0.155697	0.0171485	-0.116341	0.0757024	-0.0126792	0.847018	-0.0811663	0.216088	-0.109462	0.0948193	0.0743884	0.257046	-0.0614642	0.349236	0.0205058	0.755017	0.184667	0.00459487	0.116117	0.0762725	0.260598	5.46e-05	-0.0235722	0.719816	0.381335	1.62e-09	-0.121341	0.0638715	-0.150028	0.0216927	-0.0210011	0.749294	0.0513784	0.43407	-0.179973	0.00576427	0.104579	0.110586	0.0867629	0.185967	0.164306	0.0118337	-0.0283639
205123_s_at	MSANTD3-TMEFF1 /// TMEFF1	antiquewhite4	-0.0329592	0.615938	0.0986258	0.13251	-0.0656995	0.316968	-0.0425869	0.516817	0.158866	0.014989	-0.0697085	0.288273	-0.225617	0.000505668	0.449603	4.81e-13	0.0448716	0.494561	0.0736871	0.26157	0.0989323	0.131305	0.20035	0.00207247	0.255497	7.71e-05	0.0546102	0.405678	0.262569	4.77e-05	-0.307633	1.61e-06	-0.416084	3.27e-11	0.0182211	0.78158	0.157436	0.015932	0.02535	0.69967	-0.0732817	0.264211	0.14968	0.0220025	0.282121	1.18e-05	0.391111
203820_s_at	IGF2BP3	antiquewhite4	0.0329388	0.616157	0.0145253	0.82508	-0.0289582	0.659433	-0.0808867	0.217679	0.0885764	0.176901	0.0292604	0.656105	-0.140337	0.0318826	0.116774	0.0746132	0.0710148	0.279312	0.0487815	0.457688	0.136142	0.037423	0.0897967	0.170988	0.0545611	0.406102	-0.0418724	0.523881	0.20232	0.00186737	-0.149591	0.0220828	-0.145195	0.0263551	0.0548327	0.403765	0.170417	0.00899994	0.0188836	0.77385	-0.183437	0.00487846	-0.0327256	0.618443	0.00647482	0.921522	0.117875
214113_s_at	RBM8A	antiquewhite4	0.0310709	0.636311	0.0298995	0.64909	-0.133545	0.0412458	0.118144	0.0712476	0.170788	0.00884934	-0.129025	0.0486795	-0.0870445	0.184537	0.405546	1.12e-10	0.0144401	0.826089	-0.0158933	0.808908	0.0958346	0.143878	0.242125	0.000184196	0.301692	2.6e-06	0.234938	0.00028842	0.0574957	0.381286	-0.0958554	0.14379	-0.281527	1.23e-05	-0.00142624	0.982687	0.0892253	0.173738	-0.0555426	0.397697	-0.0268574	0.682751	0.250787	0.000105353	0.211618	0.0011269	0.31216
219250_s_at	FLRT3	antiquewhite4	-0.0308544	0.638665	-0.00806112	0.902382	-0.0454852	0.488672	-0.126949	0.0524532	0.0743997	0.256974	0.0046846	0.943177	-0.313532	9.86e-07	0.239717	0.000214371	-0.0523469	0.425444	-0.0113357	0.86306	0.0612948	0.350568	0.214873	0.000939503	0.181352	0.00539566	0.076385	0.24446	0.108506	0.0977561	-0.258099	6.47e-05	-0.296391	3.96e-06	0.195927	0.00260997	0.109744	0.0939661	0.093073	0.15584	-0.0252774	0.700489	0.20352	0.00175162	0.188401	0.00382189	0.158853
213183_s_at	---	antiquewhite4	-0.0308367	0.638857	-0.065669	0.317193	-0.059626	0.363864	-0.105365	0.107919	0.118385	0.0706667	-0.0532714	0.417303	-0.292307	5.44e-06	0.243262	0.000171366	-0.115172	0.0787103	0.133288	0.0416402	0.069124	0.292345	0.157676	0.0157707	0.16463	0.0116657	0.0111437	0.865357	0.0993919	0.129515	-0.193771	0.00291546	-0.192679	0.00308219	-0.118253	0.0709855	0.0578908	0.378017	0.121173	0.0642442	-0.0575084	0.381181	-0.0784175	0.232097	0.216258	0.000868814	-0.0337159
213348_at	CDKN1C	antiquewhite4	0.030495	0.64258	-0.0882147	0.178683	-0.0284271	0.665298	-0.204476	0.00166414	0.107185	0.101933	-0.0500874	0.445723	-0.301489	2.64e-06	0.126108	0.0540481	-0.157316	0.0160139	0.0548382	0.403718	0.104178	0.111969	0.158071	0.0155076	0.217085	0.000828986	-0.103061	0.115887	0.212424	0.00107753	-0.223539	0.000571344	-0.172605	0.00814268	-0.0435247	0.507619	0.0291421	0.657408	0.12074	0.0652077	-0.119922	0.0670639	-0.0789418	0.228981	0.186869	0.00412368	0.00312904
212348_s_at	KDM1A	antiquewhite4	0.0296354	0.651986	0.0741185	0.258781	0.0698944	0.286986	-0.140008	0.0322899	0.0547116	0.404806	-0.0325208	0.620643	-0.321163	5.16e-07	0.295888	4.11e-06	-0.00418753	0.949198	-0.0669115	0.308103	0.125037	0.0561389	0.086739	0.186088	0.186819	0.00413377	0.122361	0.0616552	0.277239	1.69e-05	-0.244854	0.000154802	-0.348223	4.49e-08	0.0485192	0.460112	0.189854	0.00355451	0.0185025	0.778294	-0.076677	0.242657	0.202908	0.00180975	0.212614	0.0010662	0.326409
214051_at	TMSB15B	antiquewhite4	-0.0295758	0.65264	0.0668105	0.308835	-0.0949875	0.14747	0.117634	0.0724839	0.0499352	0.447108	-0.0469566	0.474704	-0.00123035	0.985064	0.171749	0.00846913	0.160588	0.0139188	0.0180435	0.783656	0.0840137	0.200354	0.0437774	0.505156	0.122156	0.0620958	0.0464732	0.479269	0.214909	0.000937601	-0.253488	8.82e-05	-0.263609	4.44e-05	0.245895	0.000144798	0.174952	0.00730434	0.0362055	0.581597	-0.0343551	0.601063	0.181034	0.00547885	-0.0248602	0.7052	0.0745795
218675_at	SLC22A17	antiquewhite4	0.0294435	0.654093	-0.124534	0.0571428	-0.15164	0.0203048	-0.0214952	0.743599	0.00427299	0.948162	-0.203745	0.00173069	-0.105793	0.106487	0.233418	0.000316551	-0.0338082	0.606872	0.0488548	0.457011	-0.00531637	0.935529	0.123174	0.0599336	0.126409	0.0534736	0.122148	0.0621121	-0.0367324	0.576109	-0.0968125	0.139814	-0.235612	0.000276701	-0.0271656	0.67931	0.018282	0.780869	0.165649	0.011151	-0.0732693	0.264292	0.159826	0.0143839	0.137396	0.035687	0.0272789
212113_at	ATXN7L3B	antiquewhite4	-0.0293631	0.654976	-0.134484	0.0398266	-0.201979	0.00190149	-0.0527017	0.422309	0.0425563	0.517118	-0.0511836	0.435817	-0.225142	0.00052003	0.0684251	0.297263	-0.191875	0.00321049	0.0251824	0.701561	0.145564	0.025971	0.235736	0.000274591	0.152091	0.0199308	0.111903	0.0876383	0.0981733	0.134305	-0.171102	0.00872318	-0.19351	0.00295449	-0.126038	0.0541822	-0.00701728	0.914971	-0.115268	0.0784602	-0.0948391	0.148107	-0.0124997	0.849159	0.210511	0.00119812	0.0542129
202965_s_at	CAPN6	antiquewhite4	-0.0288935	0.660147	-0.165289	0.0113303	-0.0853423	0.193303	-0.061275	0.350725	0.0279337	0.670765	0.0559459	0.394274	-0.167666	0.0101911	0.0621485	0.343887	0.0334501	0.610689	-0.145782	0.0257457	0.0985275	0.132899	0.125134	0.055947	0.250461	0.000107633	-0.0474165	0.470384	0.0177133	0.787521	-0.166333	0.0108169	-0.141711	0.0302269	-0.0144863	0.825542	0.0746053	0.255658	0.110126	0.0928201	-0.00662676	0.919687	0.0334492	0.610698	0.133643	0.0410956	0.0200597
218445_at	H2AFY2	antiquewhite4	-0.0282163	0.667631	-0.116277	0.0758663	-0.151549	0.0203818	-0.0997219	0.12824	0.0798616	0.223585	-0.0403143	0.539455	-0.112153	0.0869278	0.157181	0.0161058	-0.0195093	0.766569	-0.0529037	0.420531	0.116833	0.0744656	0.28877	7.13e-06	0.180195	0.00570346	0.276454	1.79e-05	0.0159808	0.807877	-0.189702	0.00358163	-0.137889	0.0350235	-0.0884453	0.177545	-0.037683	0.566269	0.0045809	0.944433	0.0144187	0.826343	0.227266	0.000458603	0.310911	1.23e-06	0.0558202
218615_s_at	TMEM39A	antiquewhite4	0.0276923	0.673446	-0.0416552	0.526038	-0.0931923	0.155309	-0.0474352	0.470208	0.0882797	0.178362	-0.0784255	0.232049	-0.0723241	0.270521	0.136743	0.0365823	-0.0490312	0.455386	0.00894937	0.891688	0.058395	0.37387	0.141961	0.0299337	0.300259	2.91e-06	0.0139654	0.83172	0.0982683	0.133926	-0.151638	0.0203071	-0.254864	8.04e-05	0.0471883	0.472525	-0.015687	0.811342	0.0577266	0.379373	-0.0171455	0.794177	0.0805041	0.21987	0.0826522	0.20777	0.101215
201309_x_at	NREP	antiquewhite4	0.0276892	0.67348	-0.0523351	0.425548	0.0121868	0.852891	-0.156447	0.0166147	0.110069	0.0929927	-0.0625144	0.341048	-0.255871	7.52e-05	0.346334	5.36e-08	0.0430313	0.512448	0.0203292	0.75706	0.0313343	0.633453	0.102824	0.116733	0.194083	0.00286939	-0.108976	0.0963044	0.00517224	0.937274	-0.139127	0.0334039	-0.489675	1.63e-15	0.0816151	0.213551	0.180254	0.00568757	0.375279	3.07e-09	-0.044863	0.494644	0.226474	0.000480673	0.363735	9.94e-09	0.487812
219800_s_at	THNSL1	antiquewhite4	-0.0275637	0.674876	0.0181214	0.782746	-0.134906	0.0392035	-0.0810328	0.216846	0.070257	0.284488	-0.106484	0.104206	-0.0912581	0.164101	0.156238	0.016762	0.0350917	0.59328	-0.153937	0.0184612	0.189595	0.00360079	0.207768	0.00139262	0.420828	1.85e-11	-0.043753	0.505394	0.220446	0.000683787	-0.180889	0.00551711	-0.115275	0.0784422	-0.00758997	0.908061	0.16087	0.0137502	-0.224399	0.000543235	0.131639	0.0442549	0.0882408	0.178553	0.0232919	0.723011	0.0354901
203202_at	KRR1	antiquewhite4	0.0273998	0.6767	-0.0933554	0.154584	-0.182904	0.00500637	0.0634514	0.333846	-0.106659	0.103635	-0.113084	0.084323	-0.107929	0.0995655	0.0430922	0.511851	-0.217407	0.000813938	0.114862	0.079526	-0.0728256	0.267204	0.0983383	0.133649	0.0984177	0.133333	0.0286516	0.662817	0.130495	0.046149	-0.0362138	0.581511	-0.257732	6.63e-05	-0.0675652	0.30339	0.025712	0.695593	0.0472787	0.471676	0.0271459	0.67953	-0.19757	0.00239714	0.0432623	0.510185	-0.0682331
200962_at	RPL31	antiquewhite4	0.0270922	0.680129	-0.0260667	0.691607	-0.0895203	0.172314	0.0108152	0.869291	-0.0552438	0.400244	-0.0894957	0.172432	-0.0417967	0.524632	-0.00514306	0.937627	-0.0795952	0.225139	0.0509527	0.437892	0.0216082	0.742299	0.128518	0.04958	0.19443	0.00281884	-0.0864961	0.187329	0.0166398	0.800117	-0.128418	0.0497598	-0.0551305	0.401213	-0.13086	0.0455362	-0.069176	0.291981	-0.0384724	0.558158	0.321248	5.12e-07	-0.0329731	0.615789	0.126273	0.0537313	-0.0793609
209064_x_at	PAIP1	antiquewhite4	-0.0268819	0.682477	0.108168	0.0988119	-0.110007	0.0931758	0.0719794	0.272816	0.182992	0.00498515	-0.099478	0.129181	-0.121678	0.0631333	0.328046	2.84e-07	-0.0429588	0.513159	-0.0560801	0.393139	0.190426	0.00345379	0.088607	0.176751	0.296847	3.82e-06	-0.0057415	0.930387	0.125375	0.0554713	-0.267014	3.5e-05	-0.264823	4.08e-05	-0.00539508	0.934577	0.144147	0.0274722	-0.221058	0.000660035	0.0932825	0.154907	0.0434428	0.50842	0.0932884	0.154881	0.118887
217196_s_at	CAMSAP2	antiquewhite4	0.0267093	0.684406	-0.127893	0.0507079	-0.116831	0.0744707	-0.0543008	0.408348	0.0163198	0.803883	-0.20993	0.00123712	-0.0913169	0.163828	0.217667	0.000801942	-0.0859107	0.190343	0.0702301	0.284672	-0.124958	0.0562962	0.213157	0.0010344	0.49572	6.46e-16	0.0637902	0.331266	-0.0998315	0.12782	-0.0571074	0.384515	-0.353302	2.76e-08	-0.0750575	0.252779	0.0464167	0.479804	0.283137	1.09e-05	-0.117522	0.07276	-0.014498	0.825403	0.108344	0.098261	0.245578
204612_at	PKIA	antiquewhite4	0.0264153	0.687697	0.00267258	0.967564	-0.0219395	0.738491	-0.156143	0.0168293	-0.0504118	0.442778	0.0305056	0.642465	-0.195102	0.00272333	0.0935767	0.153604	0.0714959	0.276059	0.0349995	0.594251	0.0502087	0.444621	0.123372	0.059521	0.201169	0.0019848	-0.0139595	0.831791	0.170947	0.00878528	-0.209998	0.0012325	-0.332478	1.91e-07	0.197735	0.00237666	0.173696	0.00774289	0.132915	0.0422198	-0.0369789	0.573549	0.119358	0.0683684	0.168499	0.00981644	0.12809
205932_s_at	MSX1	antiquewhite4	-0.0263027	0.688959	-0.0473244	0.471248	-0.101696	0.120819	-0.00912596	0.889564	-0.0642873	0.327504	-0.0577172	0.379451	0.0180747	0.783292	0.101793	0.120465	0.0668439	0.308593	0.0480532	0.464438	-0.0207312	0.75241	0.0315137	0.631508	0.0290347	0.65859	0.19531	0.00269427	0.202923	0.00180837	-0.183982	0.00475102	-0.160713	0.0138439	0.199672	0.00214775	0.0986303	0.132493	-0.0819645	0.21159	-0.0750148	0.25305	0.177698	0.00642193	0.0715236	0.275873	0.0249447
218484_at	NDUFA4L2	antiquewhite4	-0.0261202	0.691005	-0.0820558	0.21108	0.0292824	0.655864	-0.194211	0.00285054	-0.0197764	0.763467	-0.00662033	0.919765	-0.110762	0.0909377	0.0384402	0.558488	-0.15589	0.0170101	-0.0352668	0.591436	0.0521963	0.426779	-0.048558	0.459754	0.102212	0.118934	0.087389	0.182799	0.0562979	0.391301	-0.193237	0.00299589	-0.167035	0.0104833	0.0274268	0.6764	0.0309655	0.637456	0.0636125	0.332618	0.0175187	0.7898	0.18291	0.00500493	0.234549	0.000295377	0.0819716
204065_at	CHST10	antiquewhite4	-0.025872	0.693794	0.00445514	0.945956	-0.169695	0.00930009	0.0625039	0.341129	0.0249033	0.704713	-0.134635	0.0396033	-0.158127	0.0154704	0.225017	0.00052386	0.08419	0.199407	0.0173744	0.791491	0.153811	0.0185589	0.185898	0.0043257	0.272893	2.31e-05	0.046594	0.478126	0.0926715	0.15764	-0.222544	0.00060549	-0.104976	0.109232	-0.125901	0.054448	0.0258279	0.69429	-0.0976135	0.13655	0.166914	0.0105399	-0.0634826	0.333608	0.0264459	0.687354	-0.0462373
213027_at	TROVE2	antiquewhite4	-0.0256502	0.696288	0.0363753	0.579826	-0.118202	0.071108	0.107622	0.100537	0.116021	0.0765181	-0.0927614	0.157236	-0.100439	0.125505	0.341175	8.68e-08	-0.0690686	0.292733	-0.0113757	0.862582	0.0602074	0.359197	0.217679	0.000801405	0.571217	1.15e-21	0.0372914	0.570312	-0.146217	0.0253028	-0.165442	0.0112541	-0.313611	9.8e-07	-0.0747798	0.254544	0.119866	0.0671931	0.0239804	0.715173	-0.00766055	0.90721	-0.0401167	0.541446	0.0153821	0.814942	0.156624
212215_at	PREPL	antiquewhite4	0.0252553	0.700738	0.0127465	0.846217	-0.180909	0.00551174	-0.0334864	0.610302	0.139966	0.0323427	-0.127629	0.0511904	-0.232973	0.00032527	0.281496	1.23e-05	0.0761764	0.245755	-0.0326862	0.618866	0.0534061	0.416125	0.165828	0.0110629	0.411813	5.41e-11	-0.160084	0.0142248	0.0996729	0.128429	-0.177065	0.00661654	-0.261693	5.07e-05	0.0533665	0.416472	0.0805183	0.219788	-0.10372	0.113563	0.137408	0.0356712	-0.0331765	0.613612	0.128661	0.0493249	0.160381
201549_x_at	KDM5B	antiquewhite4	0.0251524	0.701899	-0.0219745	0.738089	-0.11247	0.0860348	-0.101803	0.120428	0.0735252	0.262623	0.031044	0.636604	-0.252043	9.7e-05	0.251195	0.000102568	-0.115552	0.0777238	-0.0126483	0.847387	0.072639	0.268434	0.291131	5.95e-06	0.559405	1.15e-20	0.0554339	0.398623	-0.0319033	0.627296	-0.249467	0.000114865	-0.285634	9.05e-06	0.0163377	0.803672	0.139657	0.0327297	0.108919	0.0964781	-0.0237608	0.71767	0.0591175	0.367977	0.183633	0.00483241	0.231722
203883_s_at	RAB11FIP2	antiquewhite4	0.0245523	0.708685	-0.221288	0.000651301	-0.192676	0.00308266	-0.0155918	0.812466	0.153698	0.018646	-0.0990946	0.130671	-0.154825	0.0177887	0.317557	7.02e-07	0.00402862	0.951123	0.0406884	0.535695	-0.139253	0.0332433	0.132129	0.043464	0.221164	0.000656022	0.234132	0.000303035	-0.0970442	0.138863	-0.071799	0.274024	-0.180817	0.00553618	-0.0984963	0.133022	-0.10931	0.0952833	0.138536	0.0341695	0.133683	0.0410337	0.0925623	0.158132	0.425701	1.02e-11	0.0124833
202806_at	DBN1	antiquewhite4	0.0243657	0.710799	-0.143283	0.0284238	0.0242584	0.712016	-0.309435	1.39e-06	-0.0196192	0.765293	0.204737	0.00164095	-0.290049	6.47e-06	0.00296882	0.963971	-0.143488	0.0281948	-0.056348	0.390879	0.218943	0.000745531	0.0748306	0.254221	0.094464	0.149724	0.00659808	0.920033	0.104074	0.112329	-0.12768	0.0510978	-0.0955101	0.145246	-0.0443219	0.499869	0.0760244	0.246701	0.198188	0.0023212	-0.0709026	0.280074	-0.00335982	0.95923	0.360522	1.37e-08	-0.0448301
213182_x_at	CDKN1C	antiquewhite4	0.0240413	0.714481	-0.0429346	0.513397	-0.082953	0.206114	-0.20238	0.00186143	0.137732	0.0352335	-0.0677388	0.302146	-0.320883	5.29e-07	0.190488	0.00344316	-0.131696	0.0441619	0.071822	0.273869	0.106525	0.104071	0.188011	0.00389684	0.184146	0.00471319	-0.0226724	0.730088	0.244647	0.000156869	-0.267126	3.48e-05	-0.170658	0.00890165	-0.0267861	0.683548	0.0491221	0.45455	0.0530595	0.419162	-0.121041	0.0645371	-0.0166546	0.799944	0.185517	0.00440744	0.0724142
208940_at	SEPHS1	antiquewhite4	-0.0236472	0.718963	0.121054	0.0645062	-0.112958	0.0846738	-0.00253986	0.969174	0.134054	0.0404714	0.054898	0.403205	-0.177154	0.00658871	0.195826	0.00262359	-0.112478	0.0860132	-0.116715	0.0747602	0.242338	0.000181724	0.333199	1.79e-07	0.35347	2.72e-08	0.0512033	0.43564	0.179613	0.00586421	-0.316896	7.43e-07	-0.356019	2.13e-08	0.0233683	0.722139	0.206964	0.00145494	-0.0702558	0.284495	-0.0878451	0.180516	-0.0544035	0.40746	0.13705	0.03616	0.0962507
204807_at	TMEM5	antiquewhite4	-0.0236047	0.719446	0.0535282	0.415058	-0.0819923	0.211435	0.156522	0.0165621	0.131206	0.0449645	-0.146962	0.0245589	0.024016	0.714768	0.444055	9.99e-13	0.175181	0.0072269	-0.00649517	0.921276	0.042271	0.519934	0.0481798	0.46326	0.218092	0.000782741	-0.0552406	0.400272	0.0271231	0.679784	0.0172321	0.793161	-0.229389	0.000403984	0.0666005	0.310362	0.213357	0.00102291	-0.0291562	0.657252	0.18032	0.00566945	0.167258	0.0103792	0.0549888	0.402426	0.338487
221260_s_at	CSRNP2	antiquewhite4	0.0231777	0.724314	-0.140928	0.0311613	-0.038017	0.56283	-0.16871	0.00972373	0.0228138	0.728471	0.00446351	0.945855	-0.173567	0.00778902	0.0215255	0.743251	-0.240049	0.000209956	0.0182222	0.781568	-0.0170537	0.795255	0.087451	0.182488	0.204274	0.00168231	0.173654	0.00775777	0.0916209	0.162424	-0.224632	0.000535846	-0.341347	8.54e-08	-0.0463892	0.480064	-0.00668516	0.918981	0.105233	0.108362	-0.259559	5.86e-05	0.0391315	0.551429	0.243014	0.000174091	0.140433
201773_at	ADNP	antiquewhite4	-0.0231189	0.724985	-0.0207648	0.752023	-0.108891	0.0965665	-0.0210987	0.748169	0.0839288	0.20081	-0.0880268	0.179613	-0.312082	1.11e-06	0.443627	1.06e-12	0.0569725	0.385641	0.0257982	0.694623	0.137	0.0362286	0.170117	0.00912353	0.33606	1.39e-07	0.0890162	0.174753	0.093753	0.152827	-0.0848089	0.196112	-0.348385	4.42e-08	-0.000446439	0.99458	0.104907	0.109468	0.113904	0.0820826	-0.0573403	0.382576	0.0734552	0.263079	0.285538	9.11e-06	0.3376
207327_at	EYA4	antiquewhite4	0.022869	0.72784	-0.0168035	0.798194	0.128137	0.0502646	-0.287422	7.9e-06	0.0658732	0.315687	-0.021043	0.748811	-0.322987	4.41e-07	0.116384	0.0755932	-0.00619016	0.924962	-0.0274306	0.676357	0.0438051	0.504887	0.134846	0.0392912	0.171891	0.00841408	0.00975706	0.881981	0.272409	2.39e-05	-0.326298	3.31e-07	-0.282547	1.14e-05	0.0737097	0.261424	0.177697	0.00642233	0.08704	0.18456	-0.0271163	0.67986	0.154541	0.0180015	0.43591	2.85e-12	0.20606
212843_at	NCAM1	antiquewhite4	-0.0222493	0.734935	-0.277649	1.64e-05	-0.0566403	0.388422	-0.153117	0.0191021	-0.0812395	0.215672	-0.0327494	0.618187	-0.148674	0.0229206	-0.0243786	0.710653	-0.0390596	0.552162	-0.0310084	0.63699	-0.0568631	0.386556	0.0452123	0.491287	0.0769271	0.241119	0.15578	0.0170891	0.0682891	0.298227	-0.196336	0.0025555	-0.138848	0.0337636	-0.125604	0.0550247	-0.198905	0.00223582	0.121494	0.0635357	0.00810611	0.90184	0.0646111	0.325068	0.502961	2.08e-16	-0.14756
202894_at	EPHB4	antiquewhite4	-0.0218355	0.739686	-0.185007	0.00451889	-0.125316	0.0555887	-0.0789394	0.228995	0.129755	0.0474092	0.0559218	0.394478	-0.169877	0.00922356	0.116131	0.0762369	0.00156183	0.981041	-0.0351649	0.592508	0.191769	0.00322766	0.124572	0.0570674	0.161519	0.0133685	0.076626	0.242971	-0.0552686	0.400033	-0.0191891	0.770293	-0.0541852	0.409348	-0.162473	0.0128246	-0.12825	0.0500614	0.145471	0.026067	0.0479237	0.465644	-0.0144131	0.82641	0.12852	0.0495772	-0.0520637
208804_s_at	SRSF6	antiquewhite4	-0.0212982	0.745869	0.143743	0.0279131	-0.074089	0.258971	0.103691	0.113662	0.103592	0.114011	-0.0408152	0.534423	0.0178712	0.785672	0.139862	0.032473	-0.000213681	0.997406	-0.129486	0.0478733	0.0912457	0.164159	0.179549	0.00588218	0.360077	1.43e-08	-0.106068	0.105574	0.0925062	0.158386	-0.161402	0.0134368	-0.269356	2.97e-05	-0.0424737	0.517933	0.0284957	0.66454	-0.0966859	0.140335	0.0474636	0.469943	-0.0778465	0.235525	-0.0119782	0.855381	0.205506
220022_at	ZNF334	antiquewhite4	0.0211712	0.747333	-0.0763725	0.244538	-0.202459	0.00185354	-0.0368318	0.575076	-0.0333557	0.611696	-0.149776	0.0219166	-0.165474	0.0112381	0.16358	0.0122175	0.133144	0.0418633	0.0575938	0.380473	0.0946599	0.148878	0.218307	0.000773181	0.134812	0.0393405	-0.0153691	0.815097	0.0370284	0.573037	-0.132182	0.0433796	-0.0955694	0.144995	-0.141332	0.0306762	-0.0194762	0.766954	-0.0728316	0.267164	0.0295393	0.65304	-0.0641405	0.328612	0.136594	0.0367892	0.0081233
221261_x_at	MAGED4 /// MAGED4B	antiquewhite4	0.021127	0.747842	-0.00868849	0.894827	-0.159857	0.0143649	-0.0553403	0.399421	0.0842082	0.199309	0.0620253	0.344846	-0.099311	0.129829	0.0734711	0.262975	-0.128178	0.0501913	0.0125216	0.848897	0.094088	0.151359	0.23681	0.000256948	0.168474	0.00982748	0.159374	0.0146661	0.0972379	0.138073	-0.220258	0.000691254	-0.246632	0.000138081	0.0183191	0.780436	-0.0459631	0.484111	0.230247	0.000383665	-0.184845	0.00455488	0.055666	0.396648	0.223695	0.000566146	-0.049906
212425_at	SCAMP1	antiquewhite4	-0.0208487	0.751053	0.0390494	0.552265	-0.206979	0.00145376	0.106166	0.105252	0.0215406	0.743076	-0.0689967	0.293237	-0.0146372	0.823754	0.165865	0.0110443	-0.139114	0.0334209	0.0217313	0.740883	0.124161	0.0578977	0.166251	0.0108567	0.316108	7.94e-07	-0.0354211	0.589814	0.0352645	0.591461	-0.170682	0.00889227	-0.126994	0.0523692	-0.171146	0.00870587	0.0938332	0.152475	-0.21936	0.000727908	0.0797698	0.224119	-0.195669	0.00264492	-0.0206304	0.753576	-0.0948547
204424_s_at	LMO3	antiquewhite4	-0.0202051	0.758497	-0.0255345	0.697591	0.00698269	0.915389	-0.278585	1.53e-05	0.0639299	0.330206	-0.0244855	0.709442	-0.0955789	0.144955	0.00101888	0.987631	-0.23715	0.000251592	-0.0588492	0.370159	0.00782016	0.905286	0.0545763	0.405971	0.102136	0.119212	0.0244415	0.70994	0.284732	9.68e-06	-0.213498	0.00101484	-0.260953	5.33e-05	0.0574268	0.381857	-0.00931451	0.887297	0.068751	0.294963	-0.14559	0.0259436	0.0583799	0.373994	0.337213	1.25e-07	0.0871881
220215_at	ZNF669	antiquewhite4	-0.0201905	0.758666	-0.0423847	0.518811	-0.161986	0.0130998	-0.0538892	0.411915	0.0480784	0.464204	0.0204512	0.755648	-0.147788	0.0237567	0.203413	0.0017617	-0.0346762	0.597665	-0.143337	0.0283636	0.232915	0.000326406	0.166071	0.0109437	0.554915	2.68e-20	0.123814	0.0586074	0.0389277	0.553506	-0.198385	0.00229742	-0.170809	0.00884059	-0.048188	0.463184	0.00921777	0.88846	-0.147832	0.0237145	0.0862644	0.188517	0.0203195	0.757172	0.197469	0.00240969	0.0515921
203390_s_at	KIF3C	antiquewhite4	0.0195409	0.766202	-0.155285	0.0174484	-0.0774415	0.237978	-0.196974	0.00247248	0.0120528	0.854491	-0.0603205	0.358294	-0.196358	0.00255261	0.238627	0.000229511	-0.075922	0.24734	0.0659368	0.315219	0.0528251	0.421222	0.0167814	0.798453	0.164259	0.0118583	0.0366073	0.57741	0.141628	0.0303253	-0.153309	0.0189502	-0.193479	0.00295926	-0.0980141	0.134941	0.0905083	0.167608	0.222234	0.00061653	-0.0719874	0.272763	-0.059291	0.366571	0.304829	2.02e-06	0.156521
213111_at	PIKFYVE	antiquewhite4	-0.0192256	0.769869	-0.0135049	0.837191	-0.143437	0.0282517	0.139126	0.0334059	0.165054	0.011449	-0.0114841	0.861286	-0.016802	0.798211	0.471499	2.36e-14	0.00284273	0.9655	-0.00764719	0.907371	0.152182	0.0198563	0.128595	0.0494418	0.363079	1.06e-08	0.128046	0.0504301	0.00883909	0.893015	-0.142865	0.0288944	-0.198832	0.00224436	-0.160346	0.0140649	0.0235721	0.719817	-0.073664	0.26172	-0.0366785	0.57667	0.0121793	0.852981	0.131585	0.0443432	0.0468276
208754_s_at	NAP1L1	antiquewhite4	0.0189863	0.772653	-0.0740216	0.259406	-0.12079	0.0650956	0.140965	0.0311163	-0.00413558	0.949827	-0.210694	0.00118605	-0.165437	0.0112566	0.388262	7.73e-10	-0.0101926	0.876753	0.0400332	0.542289	0.0250256	0.703331	0.0549861	0.402449	0.354929	2.36e-08	-0.0464992	0.479022	0.07874	0.230177	-0.155919	0.016989	-0.264695	4.12e-05	-0.142326	0.0295099	0.0601321	0.359799	0.0492541	0.453337	0.265004	4.03e-05	-0.19717	0.00244745	0.0848813	0.195728	0.114598
221127_s_at	DKK3	antiquewhite4	0.0189147	0.773488	-0.172211	0.00829137	-0.0399273	0.543359	-0.12162	0.0632591	0.026051	0.691783	-0.0768083	0.241849	-0.274241	2.1e-05	0.152459	0.0196303	-0.0367341	0.576092	0.11085	0.0906814	-0.0595325	0.364618	0.106578	0.103901	0.0786545	0.230685	0.000767011	0.990689	0.0872178	0.183661	-0.111201	0.0896574	-0.366318	7.67e-09	-0.05202	0.428344	0.0156367	0.811936	0.401788	1.72e-10	-0.0188757	0.773942	-0.021471	0.743878	0.270543	2.73e-05	0.0986418
210220_at	FZD2	antiquewhite4	-0.0185	0.778323	-0.12131	0.0639398	0.0233121	0.722781	-0.0676922	0.30248	0.107317	0.101509	0.0582407	0.375136	-0.297376	3.66e-06	0.183385	0.0048908	-0.10665	0.103664	-0.0102764	0.875748	0.1632	0.0124228	0.0385209	0.557661	0.188791	0.00374841	0.00917278	0.889001	0.0910752	0.164952	-0.164532	0.011716	-0.305339	1.94e-06	-0.0422049	0.520588	0.154353	0.0181431	0.301256	2.69e-06	-0.075923	0.247334	0.032395	0.621996	0.215349	0.000914645	0.145493
205181_at	ZSCAN9	antiquewhite4	0.0183175	0.780454	-0.00637281	0.922755	-0.114457	0.0805992	-0.159519	0.0145752	0.105258	0.108277	0.189673	0.00358677	-0.214505	0.000959124	0.118231	0.0710374	0.0854983	0.192487	-0.00840023	0.898297	0.502449	2.26e-16	0.152824	0.0193357	0.256908	7.01e-05	0.0402377	0.540226	0.0971846	0.13829	-0.161233	0.0135355	-0.135763	0.0379617	0.100263	0.126172	0.214355	0.000967277	-0.0333929	0.611299	0.0138407	0.8332	0.0723806	0.270145	0.166371	0.0107988	0.0900659
208474_at	CLDN6	antiquewhite4	-0.0176333	0.788457	-0.0543354	0.408049	0.0357715	0.586137	-0.270104	2.82e-05	0.135291	0.0386405	0.0252419	0.700889	-0.232085	0.000343319	0.215347	0.000914743	-0.0287258	0.661997	-0.0249889	0.703746	0.116975	0.0741103	0.129464	0.0479127	0.0570539	0.384962	-0.0301878	0.645935	0.0355734	0.588214	-0.120313	0.0661717	-0.190581	0.00342696	-0.054139	0.409748	0.13309	0.0419477	0.132011	0.0436538	0.00475328	0.942345	0.129902	0.0471562	0.364215	9.47e-09	0.205379
201414_s_at	NAP1L4	antiquewhite4	0.0175774	0.789113	-0.0385598	0.557264	-0.175514	0.00711528	-0.00642363	0.922141	-0.00654431	0.920683	-0.116865	0.0743853	-0.152966	0.0192222	0.0990018	0.131034	-0.0924831	0.15849	0.0731243	0.265241	0.0645722	0.32536	0.144313	0.0272926	0.0940267	0.151627	0.0443734	0.499371	0.104187	0.111936	-0.164659	0.0116507	-0.0377305	0.565779	-0.115551	0.0777251	-0.101124	0.122935	-0.167664	0.0101919	-0.0995852	0.128767	-0.077181	0.239565	0.117212	0.0735232	-0.0112762
217988_at	CCNB1IP1	antiquewhite4	0.0174923	0.79011	-0.0612699	0.350764	-0.168712	0.00972257	-0.0519782	0.428716	-0.0575558	0.380788	-0.187927	0.00391305	-0.00883867	0.89302	0.125931	0.054389	0.14107	0.0309903	0.00344892	0.958149	0.201064	0.00199591	-0.0560137	0.393701	0.203147	0.00178684	0.0391947	0.550786	0.0775799	0.237137	-0.100719	0.124448	-0.087318	0.183156	0.0320605	0.625599	-0.0831475	0.205049	-0.115521	0.0778021	0.492372	1.08e-15	0.273559	2.2e-05	0.156279	0.0167325	-0.00702456
219130_at	TRMT13	antiquewhite4	-0.0167694	0.798594	-0.0984082	0.133371	-0.10148	0.121613	0.0308097	0.639151	0.051738	0.430855	-0.185497	0.00441183	-0.0159009	0.808819	0.198246	0.00231414	0.12035	0.0660869	0.094186	0.150932	0.0222343	0.735107	0.0763327	0.244784	0.21209	0.00109776	-0.110819	0.0907727	0.0185032	0.778286	-1.75e-05	0.999787	-0.0848194	0.196056	-0.0127066	0.846692	0.0614292	0.349511	-0.197448	0.00241237	0.169323	0.0094581	-0.00412337	0.949975	-0.0963767	0.141613	0.0241541
212689_s_at	KDM3A	antiquewhite4	0.0166893	0.799536	-0.0813963	0.214784	-0.190928	0.00336761	-0.0422433	0.520208	0.0342212	0.602483	-0.214259	0.000972505	-0.12595	0.0543525	0.279958	1.38e-05	-0.107918	0.0996003	0.14027	0.0319652	-0.0545483	0.406212	0.0935472	0.153735	0.217115	0.000827553	0.245463	0.000148869	0.0825893	0.208117	-0.151261	0.0206247	-0.233264	0.000319545	-0.0632407	0.335457	-0.0569337	0.385965	0.0331932	0.613433	-0.00118852	0.985572	0.104088	0.11228	0.263653	4.43e-05	0.191044
212554_at	CAP2	antiquewhite4	-0.0164028	0.802906	-0.00818971	0.900833	-0.19245	0.00311821	-0.144895	0.0266703	0.0609593	0.353216	0.0249542	0.704138	-0.123687	0.0588693	0.0670444	0.307141	-0.0309865	0.637229	-0.0265077	0.686662	0.453594	2.82e-13	0.178901	0.00606614	0.28086	1.29e-05	-0.0650331	0.321912	0.028571	0.663707	-0.158616	0.0151506	-0.0835797	0.202696	-0.107284	0.101615	0.0247667	0.706258	-0.0509967	0.437497	0.0453739	0.489738	-0.0527689	0.421717	0.0571436	0.384213	-0.0758511
219109_at	SPAG16	antiquewhite4	-0.0163842	0.803125	0.133525	0.0412761	-0.21229	0.0010856	0.25893	6.12e-05	0.18282	0.00502675	-0.157293	0.0160292	0.0470193	0.474114	0.456013	2.03e-13	0.160855	0.0137591	0.0646008	0.325146	0.0112126	0.864534	0.0725434	0.269067	0.137013	0.0362107	-0.103477	0.114415	0.0674365	0.304315	-0.0600473	0.360479	-0.163158	0.012446	-0.0427844	0.514873	0.0305909	0.641535	-0.0612137	0.351208	0.188405	0.00382118	0.00486703	0.940968	-0.041414	0.528439	0.205388
212746_s_at	CEP170	antiquewhite4	-0.0162826	0.804322	-0.245742	0.000146222	0.0202018	0.758535	-0.278663	1.52e-05	0.0168784	0.797314	-0.033106	0.614366	-0.24292	0.000175128	0.189493	0.00361918	-0.196457	0.00253953	0.0085131	0.896938	0.0349983	0.594263	0.189766	0.00357006	0.486947	2.46e-15	-0.0514742	0.433212	-0.0160442	0.80713	-0.282914	1.11e-05	-0.308131	1.54e-06	-0.196915	0.00248004	0.0617654	0.346875	0.268078	3.25e-05	-0.0731234	0.265247	-0.1635	0.0122608	0.316155	7.91e-07	0.05404
203884_s_at	RAB11FIP2	antiquewhite4	0.015922	0.80857	-0.0929821	0.156246	-0.144557	0.0270305	-0.00501604	0.939164	0.159105	0.0148363	-0.10785	0.0998125	-0.114363	0.0808502	0.281281	1.25e-05	0.12373	0.0587794	-0.0244183	0.710204	-0.134426	0.0399134	0.134104	0.0403958	0.255986	7.46e-05	0.0835474	0.202871	-0.0705535	0.282455	-0.0468251	0.475944	-0.175508	0.00711738	0.0372393	0.570852	-0.0853683	0.193167	0.136171	0.0373817	0.144675	0.0269038	0.15624	0.0167606	0.345941	5.57e-08	0.124664
203697_at	FRZB	antiquewhite4	-0.0152705	0.816261	0.0891001	0.174345	0.0581364	0.375993	-0.230589	0.000375848	0.0245315	0.708921	0.124274	0.0576688	-0.132026	0.0436286	0.0854647	0.192663	-0.0126026	0.847932	-0.0755994	0.24936	0.136051	0.0375521	0.106167	0.105249	0.202102	0.00188912	-0.141341	0.0306652	0.168185	0.00995616	-0.0976328	0.136472	-0.115088	0.0789302	0.092256	0.15952	0.251448	0.000100878	0.0880647	0.179425	-0.11068	0.0911788	-0.0401309	0.541304	0.0822228	0.210149	0.00936807
213110_s_at	COL4A5	antiquewhite4	0.0152452	0.81656	-0.0929012	0.156609	-0.0920801	0.16032	-0.0738578	0.260464	0.0471299	0.473073	-0.0586749	0.371581	-0.180559	0.0056051	0.127965	0.0505768	-0.0994031	0.129471	0.0622075	0.343428	-0.109906	0.0934793	0.247616	0.000129561	0.25716	6.9e-05	0.133501	0.0413127	-0.0695146	0.28962	-0.299651	3.06e-06	-0.220951	0.000664144	-0.0990238	0.130948	-0.0476651	0.468057	0.203285	0.00177377	-0.136881	0.0363916	-0.0367486	0.575941	0.111584	0.0885523	-0.0352121
205794_s_at	NOVA1	antiquewhite4	-0.0150894	0.818402	-0.0144879	0.825523	-0.156013	0.0169217	-0.138909	0.0336843	-0.0235707	0.719834	-0.069751	0.287979	-0.101741	0.120653	0.0632282	0.335553	-0.152314	0.019748	-0.0347535	0.596847	0.139784	0.0325705	0.151106	0.0207561	0.28268	1.13e-05	0.0350407	0.593817	0.118271	0.0709404	-0.237009	0.000253814	-0.246605	0.000138317	0.0511259	0.436335	-0.00733463	0.911141	0.0353027	0.591058	-0.0846531	0.196937	0.121639	0.0632181	0.130105	0.0468099	0.0299256
211701_s_at	TRO	antiquewhite4	-0.0148408	0.821343	-0.0130381	0.842744	-0.149756	0.0219349	-0.0974886	0.137055	0.0282254	0.667531	0.0472473	0.471971	-0.163024	0.0125189	0.11298	0.0846121	-0.0919993	0.160689	0.0172427	0.793037	0.192692	0.00308021	0.194094	0.00286771	0.250144	0.000109896	0.0246301	0.707804	0.168929	0.00962787	-0.293593	4.92e-06	-0.310216	1.3e-06	0.0359154	0.58463	0.0637735	0.331393	0.0528746	0.420787	-0.170106	0.00912832	0.114313	0.0809815	0.171847	0.008431	0.0894459
200771_at	LAMC1	antiquewhite4	0.0147335	0.822614	-0.162372	0.0128812	-0.0100434	0.878544	-0.110222	0.092534	0.0774075	0.238185	0.130748	0.0457242	-0.248283	0.000124074	0.155722	0.0171304	-0.246086	0.000143021	0.0574352	0.381788	-0.0437899	0.505035	0.212712	0.00106039	0.250845	0.000104959	0.152756	0.0193902	-0.0204707	0.755423	-0.210845	0.00117622	-0.194965	0.00274244	-0.146413	0.0251049	-0.0989187	0.131359	0.271051	2.63e-05	-0.245519	0.000148339	-0.0769729	0.240838	0.442142	1.28e-12	0.0186977
202016_at	MEST	antiquewhite4	-0.0145469	0.824824	-0.0795776	0.225241	-0.0872351	0.183574	-0.0614982	0.348969	0.14185	0.0300635	-0.0364334	0.579221	-0.201376	0.00196319	0.250183	0.000109615	0.0632169	0.335639	-0.00991328	0.880105	0.115988	0.0766009	0.0836012	0.20258	0.186775	0.00414285	0.0750126	0.253064	0.182692	0.00505795	-0.195518	0.0026656	-0.316085	7.96e-07	0.0967872	0.139918	0.12751	0.0514095	0.116775	0.0746113	-0.0688956	0.293946	0.200739	0.00203041	0.280405	1.34e-05	0.196881
212170_at	RBM12	antiquewhite4	0.0143311	0.827381	-0.0673457	0.304967	-0.185248	0.00446591	0.0703728	0.283692	-0.0235289	0.720309	0.000409231	0.995032	-0.0903651	0.168284	0.0714016	0.276695	-0.110098	0.0929061	0.124952	0.0563074	0.133148	0.0418569	0.172484	0.00818797	0.200909	0.00201235	0.0224878	0.732202	0.0962389	0.142186	-0.132046	0.0435967	-0.254498	8.24e-05	-0.208761	0.00131912	0.112972	0.0846328	-0.0429091	0.513647	0.0532946	0.4171	-0.204646	0.00164901	0.0503326	0.443496	-0.0125184
212037_at	PNN	antiquewhite4	-0.013452	0.83782	0.0615115	0.348865	-0.170166	0.00910339	0.195539	0.00266274	0.176925	0.00666007	-0.146182	0.0253388	-0.0693642	0.290667	0.423019	1.42e-11	-0.066117	0.313895	0.0401919	0.540688	0.0188969	0.773695	0.28267	1.13e-05	0.229942	0.00039077	0.249244	0.00011655	0.0458719	0.48498	-0.10557	0.107231	-0.372219	4.21e-09	-0.0781508	0.233694	0.0573211	0.382736	-0.0474994	0.469607	-0.0923614	0.159041	0.235764	0.000274112	0.0552927	0.399826	0.288708
204808_s_at	TMEM5	antiquewhite4	0.0129464	0.843836	-0.115735	0.0772499	-0.190112	0.00350881	-0.014061	0.830586	0.0271219	0.679797	-0.0903451	0.168379	0.0291175	0.657678	-0.028348	0.666173	0.0503159	0.443647	-0.0263855	0.688031	0.177422	0.0065062	0.117832	0.0720031	0.121311	0.0639389	-0.0130961	0.842054	0.042093	0.521694	-0.106771	0.103271	-0.059907	0.361604	-0.1273	0.0517978	0.0720061	0.272638	-0.212262	0.00108728	0.142226	0.0296254	0.044623	0.496958	0.0239706	0.715284	0.0110094
201129_at	SRSF7	antiquewhite4	0.0126691	0.84714	-0.0311814	0.635112	-0.283889	1.03e-05	0.136104	0.0374762	0.0905739	0.167299	-0.250804	0.000105239	-0.0934022	0.154376	0.278884	1.49e-05	0.0189439	0.773148	0.0785518	0.231296	0.111102	0.0899455	0.0655707	0.317919	0.342093	7.97e-08	0.00262674	0.96812	0.0905888	0.167229	-0.149028	0.0225943	-0.273241	2.25e-05	-0.000429063	0.994791	0.0142807	0.82798	-0.169364	0.0094406	0.329911	2.4e-07	0.0771743	0.239606	0.00178016	0.978392	0.0238456
219670_at	BEND5	antiquewhite4	-0.0126107	0.847835	0.0166477	0.800025	-0.0337784	0.607189	-0.210777	0.00118063	-0.0294958	0.653518	-0.0100549	0.878405	-0.256365	7.27e-05	0.0827182	0.207406	-0.0482246	0.462844	-0.0362598	0.58103	0.175771	0.00703061	0.148071	0.0234867	0.156658	0.0164669	0.0450996	0.492368	0.0925632	0.158129	-0.381053	1.67e-09	-0.303146	2.31e-06	0.00764389	0.907411	0.0844515	0.19801	0.0289985	0.658989	-0.00322288	0.96089	0.146645	0.0248735	0.133607	0.0411507	0.0970774
213283_s_at	SALL2	antiquewhite4	-0.0121628	0.853178	-0.121532	0.0634518	-0.108418	0.0980307	-0.176903	0.00666711	0.0517636	0.430627	0.0301859	0.645956	-0.152166	0.0198695	0.116859	0.0744015	-0.114283	0.0810618	-0.0988797	0.131512	0.201981	0.00190122	0.219346	0.000728522	0.186804	0.00413688	0.139453	0.0329881	0.101048	0.123216	-0.274007	2.13e-05	-0.324114	4e-07	-0.0436724	0.506179	-0.0259908	0.692458	0.121743	0.0629911	-0.131397	0.0446493	0.272785	2.33e-05	0.361004	1.3e-08	0.103259
209590_at	BMP7	antiquewhite4	-0.0119591	0.855609	-0.185092	0.00450019	-0.0699568	0.286556	-0.140334	0.0318866	0.135055	0.0389844	-0.054603	0.40574	-0.220221	0.000692748	0.0798521	0.22364	-0.0570403	0.385075	-0.052019	0.428354	0.0993907	0.129519	0.121022	0.0645784	0.195677	0.00264391	0.00571906	0.930658	0.175035	0.00727601	-0.169159	0.0095285	-0.224731	0.000532763	-0.0733069	0.264046	0.013286	0.839793	0.107306	0.101545	-0.0795507	0.225399	-0.00579233	0.929772	0.471787	2.26e-14	-0.0603691
207719_x_at	CEP170	antiquewhite4	-0.0116597	0.859186	-0.244714	0.000156191	0.0574878	0.381351	-0.195519	0.0026655	0.0037618	0.954357	0.0224699	0.732407	-0.185606	0.00438831	0.208716	0.00132238	-0.178271	0.00625031	0.0491455	0.454335	0.0681278	0.299372	0.0552695	0.400025	0.447857	6.06e-13	-0.134817	0.0393335	-0.0545199	0.406457	-0.163769	0.0121165	-0.239838	0.000212763	-0.19547	0.00267218	0.0741091	0.258842	0.341081	8.75e-08	0.00306435	0.962812	-0.244487	0.000158479	0.289367	6.81e-06	-0.130494
208839_s_at	CAND1	antiquewhite4	0.0114534	0.861653	0.0561185	0.392814	-0.148668	0.0229267	0.0401181	0.541433	0.0690907	0.292578	-0.224784	0.000531079	-0.0884654	0.177446	0.28219	1.17e-05	-0.0831894	0.20482	0.00518708	0.937094	-0.0254314	0.698752	0.205037	0.00161468	0.255471	7.72e-05	0.0294455	0.654071	0.0860064	0.189847	-0.186206	0.00426059	-0.465433	5.55e-14	0.0427778	0.514938	0.211751	0.00111864	-0.00305455	0.962931	-0.10684	0.103046	0.142268	0.0295776	0.112725	0.0853203	0.46403
212365_at	MYO1B	antiquewhite4	-0.0107481	0.870094	-0.0137016	0.834853	0.0643354	0.327141	-0.188548	0.00379405	0.192149	0.00316621	0.0729176	0.266598	-0.216018	0.000880676	0.209914	0.00123821	-0.103538	0.114201	0.0350789	0.593414	0.119582	0.0678489	0.159964	0.0142987	0.0360251	0.583483	-0.0252445	0.70086	-0.0126197	0.847727	-0.135051	0.0389909	-0.426645	9.09e-12	0.0181031	0.78296	0.185229	0.00447022	0.331567	2.08e-07	-0.276596	1.77e-05	0.164544	0.0117102	0.108299	0.0984012	0.378112
214913_at	ADAMTS3	antiquewhite4	0.0105918	0.871967	0.0146916	0.82311	-0.125833	0.0545785	-0.114676	0.0800166	0.0471612	0.47278	-0.0506346	0.440762	-0.0866684	0.186448	0.132808	0.0423886	-0.0653461	0.319583	0.119205	0.0687253	0.117071	0.0738731	0.125921	0.054409	0.105254	0.108292	-0.0275387	0.675154	-0.0643366	0.327132	-0.0913642	0.16361	-0.183021	0.00497805	-0.00519097	0.937047	0.0483249	0.461913	-0.0330521	0.614943	-0.015211	0.816964	0.048072	0.464263	0.0368232	0.575165	0.0239032
204749_at	NAP1L3	antiquewhite4	-0.0103949	0.874328	-0.0339534	0.605327	-0.034152	0.603218	-0.0870997	0.184258	0.0206965	0.752812	-0.0964145	0.141457	-0.0634228	0.334064	0.114358	0.0808611	-0.00302582	0.96328	0.0501811	0.444871	-0.0746294	0.255504	0.220821	0.00066917	0.192054	0.00318141	0.0497221	0.449052	0.0779522	0.234887	-0.146063	0.0254592	-0.370001	5.28e-09	0.155163	0.0175381	0.0699073	0.286898	0.319424	5.99e-07	0.0298755	0.649353	0.161226	0.0135397	0.267835	3.31e-05	0.166295
212704_at	ZCCHC11	antiquewhite4	-0.0102574	0.875977	0.0848406	0.195944	-0.124162	0.0578963	0.0358132	0.5857	0.185185	0.00447974	-0.00800017	0.903116	-0.0961259	0.142658	0.274489	2.06e-05	0.0758596	0.24773	0.0217197	0.741016	0.267974	3.27e-05	0.221045	0.000660525	0.240928	0.000198668	0.0572247	0.383538	0.113257	0.0838468	-0.198176	0.00232265	-0.202343	0.00186507	-0.104849	0.109665	0.0728726	0.266894	-0.175815	0.00701614	0.0109163	0.86808	-0.0204955	0.755136	0.0205711	0.754262	0.141329
218683_at	PTBP2	antiquewhite4	-0.00976071	0.881937	-0.0307277	0.640044	-0.104489	0.110894	0.0153791	0.814978	-0.0817476	0.212806	-0.0765728	0.2433	-0.0990203	0.130961	0.261619	5.09e-05	-0.0735257	0.26262	0.0874843	0.182321	0.0512132	0.435551	0.0495523	0.450604	0.132037	0.043612	0.131598	0.0443209	0.210875	0.00117427	-0.171973	0.00838247	-0.283524	1.06e-05	-0.0989716	0.131152	0.110671	0.0912055	-0.0181261	0.782691	-0.16136	0.0134612	0.0554599	0.398401	0.131084	0.0451647	-0.019141
209198_s_at	SYT11	antiquewhite4	-0.00972178	0.882404	0.110458	0.091836	-0.0189912	0.772597	-0.114209	0.0812602	-0.0538236	0.412486	-0.0430097	0.512659	-0.0768832	0.241388	0.043124	0.511539	-0.188121	0.00387556	-0.0147374	0.822567	-0.0496048	0.450123	0.141605	0.0303523	0.13755	0.0354796	0.149215	0.0224233	0.288364	7.36e-06	-0.240871	0.000199374	-0.364265	9.42e-09	0.162255	0.0129468	0.0361315	0.58237	0.129698	0.0475076	-0.259436	5.91e-05	0.195113	0.00272173	0.203358	0.00176683	0.20118
202196_s_at	DKK3	antiquewhite4	-0.00964956	0.883272	-0.141186	0.0308511	-0.00737672	0.910634	-0.142971	0.0287735	0.0667005	0.309634	-0.139329	0.0331455	-0.238441	0.000232187	0.17999	0.00575957	-0.0614771	0.349135	0.0657691	0.316454	-0.027588	0.674605	0.114295	0.0810319	0.152614	0.019505	-0.00117873	0.985691	0.107328	0.101473	-0.135825	0.0378729	-0.365493	8.33e-09	0.00430503	0.947774	0.0224926	0.732146	0.37255	4.07e-09	-0.0576509	0.38	0.0697264	0.288149	0.234345	0.000299111	0.232832
205817_at	SIX1	antiquewhite4	0.00922378	0.888388	-0.0781218	0.233868	-0.092966	0.156319	-0.0784943	0.231639	0.0520256	0.428294	-0.0979588	0.135162	-0.0911245	0.164722	0.117308	0.073287	-0.0906372	0.167001	-0.0494476	0.451562	0.00752473	0.908848	0.0930028	0.156154	0.125179	0.0558585	0.108648	0.0973161	0.0826596	0.207729	-0.179962	0.00576747	-0.265056	4.02e-05	-0.0233751	0.722062	0.00482371	0.941493	-0.00372685	0.95478	0.016968	0.796261	0.0876825	0.181328	0.164237	0.0118696	0.0794816
209197_at	SEPT11 /// SYT11	antiquewhite4	0.00919714	0.888708	0.0241299	0.713475	-0.112352	0.0863653	-0.129724	0.047463	-0.0569118	0.386148	-0.0751959	0.251903	-0.103044	0.115947	0.0947107	0.148659	-0.182945	0.00499631	-0.0268753	0.68255	-0.00280001	0.966018	0.203376	0.00176514	0.22272	0.000599321	0.143456	0.0282308	0.211733	0.00111975	-0.257507	6.74e-05	-0.323435	4.24e-07	0.0416819	0.525773	-0.0227071	0.729692	0.0596113	0.363983	-0.108018	0.0992831	0.150468	0.0213059	0.221927	0.000627606	0.0982802
214247_s_at	DKK3	antiquewhite4	0.0091949	0.888735	-0.177444	0.00649929	-0.0110643	0.866308	-0.159399	0.0146502	0.0172657	0.792767	-0.0562038	0.392094	-0.254243	8.38e-05	0.132692	0.0425707	-0.0753592	0.250872	0.0735133	0.2627	-0.00928587	0.887642	0.0478558	0.466277	0.130506	0.0461297	-0.0131264	0.841693	0.167585	0.0102283	-0.0865117	0.187249	-0.354024	2.58e-08	0.0174537	0.790562	0.000111188	0.99865	0.455652	2.14e-13	-0.0757271	0.248559	0.0117458	0.858157	0.266494	3.63e-05	0.126442
216247_at	RPS20	antiquewhite4	-0.00876496	0.893907	-0.0512963	0.434806	-0.0853462	0.193283	-0.0356512	0.587398	-0.0851073	0.194537	0.0874681	0.182402	-0.0836659	0.202229	0.0708442	0.280471	-0.00301663	0.963391	-0.0115571	0.860412	-0.0182085	0.781728	0.00312378	0.962092	0.0298066	0.650108	-0.0180807	0.783221	0.0353128	0.590952	0.0210945	0.748216	-0.0598007	0.362458	-0.0112911	0.863594	0.0431271	0.511508	0.0653039	0.319897	0.247568	0.00012997	-0.018454	0.77886	0.121691	0.0631031	0.0118298
219534_x_at	CDKN1C	antiquewhite4	0.00872994	0.894328	-0.024184	0.712861	-0.0682972	0.29817	-0.194611	0.00279285	0.132151	0.043429	-0.0613904	0.349816	-0.298046	3.47e-06	0.198424	0.00229282	-0.121865	0.0627245	0.0689938	0.293257	0.155698	0.0171477	0.180047	0.00574403	0.226735	0.000473289	-0.0561521	0.39253	0.23638	0.000263877	-0.266568	3.61e-05	-0.173982	0.007641	-0.0330141	0.61535	0.080672	0.218906	0.0355103	0.588877	-0.117933	0.0717572	-0.00832243	0.899234	0.178236	0.00626065	0.076908
204400_at	EFS	antiquewhite4	-0.00869125	0.894794	-0.134567	0.0397035	-0.103574	0.114073	-0.0157653	0.810418	0.165463	0.0112435	-0.00713293	0.913575	-0.285172	9.37e-06	0.328442	2.74e-07	0.0322444	0.623617	0.0548372	0.403726	0.232337	0.000338098	0.0841718	0.199505	0.223554	0.000570839	0.0714682	0.276246	0.133185	0.0417997	-0.0203638	0.75666	-0.29852	3.34e-06	-0.0634845	0.333593	0.144963	0.0265983	0.211439	0.00113816	-0.127109	0.0521529	0.103624	0.113899	0.150264	0.0214844	0.0928168
203441_s_at	CDH2	antiquewhite4	0.00746846	0.909527	-0.012627	0.847641	-0.0732923	0.264142	-0.0551631	0.400934	0.273088	2.28e-05	-0.155706	0.0171419	-0.205324	0.00158998	0.254156	8.43e-05	-0.0537357	0.41325	0.11662	0.0749999	0.0623623	0.342226	0.18137	0.00539108	0.114773	0.0797592	0.166055	0.0109517	0.0531573	0.418304	-0.183205	0.00493373	-0.285513	9.13e-06	-0.00135839	0.98351	-0.133877	0.0407394	0.114398	0.0807568	-0.0555329	0.397779	0.154138	0.0183074	0.371156	4.69e-09	0.2765
205472_s_at	DACH1	antiquewhite4	0.00669985	0.918804	-0.141389	0.030608	-0.0888794	0.175419	-0.162471	0.0128258	0.1406	0.0315601	-0.0894465	0.17267	-0.327517	2.97e-07	0.285055	9.45e-06	0.0281896	0.667927	0.00605192	0.926633	0.149127	0.0225037	0.0990322	0.130915	0.281479	1.23e-05	0.138428	0.0343107	0.0402086	0.54052	-0.156173	0.0168077	-0.274229	2.1e-05	-0.134592	0.0396668	-0.040989	0.532683	0.0438418	0.504529	0.187449	0.00400689	0.0839038	0.200945	0.328508	2.72e-07	0.0578716
204450_x_at	APOA1	antiquewhite4	0.00648154	0.921441	-0.0722298	0.271147	-0.15484	0.0177775	-0.146446	0.0250726	0.128971	0.0487754	-0.100439	0.125505	-0.1335	0.0413136	0.135649	0.0381244	0.17606	0.00693597	0.00339886	0.958756	0.111459	0.0889123	-0.00867687	0.894967	0.097745	0.13602	0.0430868	0.511904	0.0790289	0.228466	-0.0642238	0.327983	-0.0655212	0.318286	0.103934	0.112815	-0.127932	0.0506376	-0.0989072	0.131404	0.0446882	0.496329	0.140011	0.0322865	0.314441	9.14e-07	-0.0296851
203440_at	CDH2	antiquewhite4	0.00597337	0.927583	-0.0958166	0.143953	-0.115749	0.0772147	0.00236706	0.97127	0.153149	0.019077	-0.0521303	0.427365	-0.157998	0.0155557	0.155449	0.0173286	-0.0845347	0.197567	0.132649	0.0426376	0.0370983	0.572312	0.179002	0.00603715	0.117656	0.0724307	0.171081	0.00873165	0.00236606	0.971282	-0.179121	0.0060032	-0.215546	0.000904506	-0.0960741	0.142874	-0.189189	0.00367472	0.218679	0.000756905	-0.0423205	0.519445	0.0080884	0.902053	0.352154	3.09e-08	-0.052902
212364_at	MYO1B	antiquewhite4	-0.00582151	0.929419	-0.0719463	0.273038	0.0290628	0.658281	-0.102152	0.119153	0.16517	0.0113905	0.0563336	0.391	-0.269706	2.9e-05	0.345791	5.65e-08	-0.113393	0.083474	0.0689582	0.293507	0.0492519	0.453357	0.151462	0.0204547	0.0801118	0.222133	0.048663	0.458782	-0.0513386	0.434426	-0.109255	0.0954487	-0.465436	5.55e-14	-0.0592985	0.36651	0.186737	0.00415065	0.41344	4.47e-11	-0.235339	0.000281383	0.0722321	0.271132	0.187181	0.00406056	0.289802
213694_at	RSBN1	antiquewhite4	-0.00581459	0.929503	-0.00285069	0.965404	-0.183606	0.00483866	0.133672	0.0410514	0.0200195	0.760648	-0.13759	0.0354245	0.0403741	0.538853	0.42652	9.23e-12	0.053266	0.417351	-0.0469899	0.47439	0.141464	0.0305193	0.0101796	0.876909	0.262705	4.73e-05	-0.0326803	0.618929	0.0682107	0.298783	-0.0356365	0.587552	-0.200822	0.00202159	-0.00611543	0.925865	0.157845	0.0156577	-0.168114	0.00998824	0.190335	0.00346958	0.130491	0.0461558	0.0068608	0.91686	0.187719
201449_at	TIA1	antiquewhite4	0.00561734	0.931888	-0.0894014	0.172887	-0.155638	0.0171915	0.119323	0.0684513	-0.000494533	0.993996	-0.0619228	0.345645	0.0806785	0.21887	0.089977	0.170126	-0.109978	0.0932626	0.0157069	0.811107	0.087482	0.182332	0.0513516	0.43431	0.290331	6.33e-06	-0.00926181	0.887931	-0.0138388	0.833224	-0.0622818	0.342851	-0.0915296	0.162845	-0.153449	0.0188401	-0.0921139	0.160166	-0.130481	0.0461723	0.0180533	0.783542	-0.191442	0.00328147	-0.054027	0.410719	-0.193092
208725_at	EIF2S2	antiquewhite4	-0.00538399	0.934711	0.0776298	0.236835	-0.0404156	0.538435	0.0496113	0.450064	0.00227766	0.972355	0.0156182	0.812154	-0.0584346	0.373546	-0.00615965	0.925331	-0.0888996	0.17532	-0.0392622	0.5501	0.13788	0.035036	0.11618	0.0761122	0.188767	0.00375289	-0.164063	0.0119611	0.147866	0.0236816	-0.0776507	0.236709	-0.111419	0.0890257	0.0414516	0.528065	0.114666	0.0800425	-0.197344	0.00242545	0.0336621	0.608428	-0.277109	1.7e-05	-0.125552	0.0551257	0.0494719
211071_s_at	MLLT11	antiquewhite4	-0.00526327	0.936172	-0.106027	0.10571	0.0144272	0.826243	-0.27408	2.12e-05	0.0924877	0.15847	0.0884281	0.17763	-0.199771	0.00213665	0.0927095	0.157469	-0.084801	0.196153	-0.0513949	0.433922	0.117262	0.0734	0.0492961	0.452952	0.16897	0.00961008	-0.0229979	0.726367	0.138041	0.0348217	-0.195429	0.00267786	-0.362601	1.11e-08	0.0960998	0.142767	0.168894	0.00964317	0.291677	5.71e-06	-0.258179	6.44e-05	0.11715	0.0736756	0.349751	3.88e-08	0.187727
208838_at	CAND1	antiquewhite4	-0.00443399	0.946212	0.0470018	0.474279	-0.125892	0.0544642	0.14695	0.0245713	0.0983692	0.133526	-0.179098	0.00600981	-0.0656418	0.317394	0.410962	5.98e-11	-0.0703501	0.283848	0.0387231	0.555594	-0.0462082	0.481782	0.123879	0.058473	0.257857	6.58e-05	0.0435913	0.50697	0.103266	0.115159	-0.162983	0.0125416	-0.47957	7.34e-15	0.0460837	0.482964	0.305273	1.95e-06	0.050662	0.440514	-0.0620505	0.34465	0.0471266	0.473105	0.119114	0.0689402	0.346473
205471_s_at	DACH1	antiquewhite4	0.0041417	0.949753	-0.142533	0.0292719	-0.108397	0.098096	-0.173302	0.00788519	0.146662	0.0248563	-0.06295	0.337687	-0.329673	2.46e-07	0.210087	0.00122644	0.00673297	0.918404	-0.0106412	0.871375	0.135648	0.0381255	0.108792	0.0968723	0.263221	4.56e-05	0.166612	0.0106834	0.0487076	0.45837	-0.141487	0.0304917	-0.228809	0.000418259	-0.130304	0.0464711	-0.0600498	0.360458	0.0156255	0.812068	0.132972	0.0421313	0.0820145	0.211311	0.33442	1.61e-07	0.0246868
214276_at	KLF12	antiquewhite4	-0.00409661	0.950299	-0.0395817	0.546856	-0.0644577	0.326221	-0.165885	0.0110348	0.0115456	0.86055	0.0519642	0.428841	-0.137385	0.0357019	-0.0656158	0.317586	-0.0637683	0.331432	-0.0161383	0.806021	0.130516	0.0461127	0.135896	0.037771	0.105935	0.106015	-0.111893	0.0876682	0.135812	0.0378919	-0.211585	0.001129	-0.0407433	0.535144	0.000848623	0.989698	0.0445251	0.497903	0.014217	0.828735	-0.0288465	0.660665	-0.0455217	0.488323	0.203053	0.00179583	-0.103094
205549_at	PCP4	antiquewhite4	0.00372328	0.954824	-0.112461	0.0860608	-0.147291	0.0242366	-0.0829116	0.206342	-0.017667	0.788063	-0.0788275	0.229657	-0.121465	0.0635992	0.0794409	0.226041	0.0946159	0.149068	-0.0216079	0.742303	0.0192822	0.769209	0.0794303	0.226104	0.120971	0.0646912	0.0900441	0.169807	0.024213	0.712531	-0.101035	0.123267	-0.0641031	0.328895	0.110132	0.0928036	-0.0473388	0.471112	-0.0265358	0.686347	0.0468914	0.475319	0.141845	0.0300702	0.2573	6.83e-05	-0.0772791
218694_at	ARMCX1	antiquewhite4	-0.00331802	0.959737	0.0466121	0.477955	-0.101681	0.120874	0.0506788	0.440362	0.0564426	0.390083	-0.143286	0.0284202	0.0239797	0.715181	0.309125	1.42e-06	0.0288396	0.660742	-0.0209841	0.749491	0.171213	0.00867914	0.11432	0.0809633	0.245249	0.000150934	-0.0221286	0.736319	0.125372	0.0554786	-0.210671	0.00118755	-0.390126	6.31e-10	0.125138	0.0559389	0.182599	0.00508086	0.161742	0.0132397	-0.0952419	0.146384	0.198803	0.00224786	0.0510067	0.437407	0.176821
217073_x_at	APOA1	antiquewhite4	-0.00306842	0.962763	-0.0654854	0.31855	-0.148407	0.02317	-0.138021	0.0348482	0.127608	0.0512304	-0.0997586	0.128099	-0.124145	0.0579306	0.131894	0.0438416	0.179906	0.00578289	0.00377646	0.954179	0.126108	0.0540474	-0.00286148	0.965273	0.100185	0.12647	0.0323738	0.622224	0.0776643	0.236626	-0.0613576	0.350074	-0.0579237	0.377746	0.0955846	0.144931	-0.120555	0.0656233	-0.0943336	0.15029	0.0310645	0.63638	0.135945	0.0377022	0.307357	1.64e-06	-0.0331345
216894_x_at	CDKN1C	antiquewhite4	0.00293556	0.964374	-0.0332799	0.612507	-0.0978404	0.135637	-0.199874	0.00212508	0.109669	0.0941927	-0.0220579	0.737131	-0.296506	3.92e-06	0.161019	0.0136618	-0.138106	0.0347359	0.0842103	0.199299	0.143718	0.0279409	0.192453	0.00311783	0.236439	0.000262928	-0.0288779	0.660319	0.225521	0.000508535	-0.284352	9.96e-06	-0.170937	0.00878915	-0.0202825	0.757601	0.0562659	0.391571	0.0246036	0.708104	-0.133167	0.0418282	-0.0422375	0.520266	0.149761	0.0219307	0.0419674
203120_at	TP53BP2	antiquewhite4	0.000955495	0.988401	-0.045038	0.49296	-0.0626692	0.339851	-0.23507	0.00028608	0.13861	0.034073	-0.013437	0.837998	-0.286789	8.29e-06	0.192724	0.00307513	-0.126389	0.0535104	-0.0134616	0.837705	0.0998709	0.127669	0.297034	3.76e-06	0.575851	4.56e-22	0.0759586	0.247111	0.0527324	0.422038	-0.314326	9.23e-07	-0.259399	5.93e-05	-0.126633	0.0530485	0.0665805	0.310508	0.0836092	0.202536	-0.113574	0.0829797	-0.050804	0.439232	0.237765	0.000242167	0.210217
217025_s_at	DBN1	antiquewhite4	-0.000755372	0.99083	-0.0637477	0.331589	0.0243345	0.711153	-0.283245	1.08e-05	0.0311159	0.635823	0.113039	0.0844479	-0.244151	0.00016192	0.113133	0.0841879	-0.128039	0.0504431	-0.0330003	0.615497	0.190789	0.00339136	0.131412	0.0446254	0.157097	0.016163	0.0409812	0.532761	0.075806	0.248065	-0.137192	0.0359649	-0.14008	0.0322007	-0.01893	0.773309	0.0914191	0.163355	0.119463	0.0681236	-0.0296925	0.651359	0.130584	0.0459993	0.375078	3.13e-09	0.201236
214595_at	KCNG1	antiquewhite4	-0.000696723	0.991542	-0.132886	0.0422657	-0.0729903	0.26612	-0.121295	0.063974	0.086937	0.185082	-0.092933	0.156466	-0.192517	0.00310772	0.174223	0.00755616	0.081858	0.212187	-0.0276995	0.673366	0.197665	0.00238529	-0.00575517	0.930221	0.240785	0.000200457	0.0559193	0.394499	0.0742838	0.257718	0.034635	0.5981	-0.152295	0.0197634	-0.0153225	0.815646	0.0752247	0.251721	-0.000410125	0.995021	0.0429166	0.513573	0.0589415	0.369408	0.105133	0.1087	0.0134796
200644_at	MARCKSL1	antiquewhite4	0.000662766	0.991954	0.1314	0.0446444	0.0458073	0.485596	-0.102341	0.118468	0.126116	0.0540339	0.0717434	0.274396	-0.225329	0.000514309	0.180356	0.00565971	-0.0608697	0.353926	-0.0616786	0.347554	0.230756	0.000372063	0.205339	0.00158863	0.129302	0.0481942	0.0499911	0.446598	0.075825	0.247946	-0.290931	6.04e-06	-0.204917	0.00162521	0.074999	0.253151	0.122468	0.0614257	-0.00158566	0.980752	-0.200106	0.00209935	0.154428	0.0180867	0.0727893	0.267443	0.160422
205741_s_at	DTNA	antiquewhite4	-0.000377733	0.995414	-0.0518258	0.430072	-0.00694301	0.915868	-0.250153	0.000109828	0.24047	0.00020447	-0.0205503	0.754502	-0.307305	1.65e-06	0.0654984	0.318454	-0.0997774	0.128027	0.0591213	0.367946	0.198912	0.00223502	0.121879	0.0626949	0.131288	0.0448287	-0.0641097	0.328845	0.271621	2.53e-05	-0.251002	0.000103879	-0.257205	6.87e-05	0.0261713	0.690432	0.129045	0.0486454	0.00856089	0.896363	-0.134526	0.0397644	0.047463	0.469948	0.153462	0.0188303	0.0946481
217855_x_at	SDF4	bisque4	-0.157738	0.0157288	0.00801618	0.902923	0.138918	0.0336731	-0.127661	0.0511327	-0.0268067	0.683317	0.170883	0.00881087	0.00831455	0.899329	-0.137768	0.0351859	-0.118061	0.0714481	-0.0473914	0.470619	-0.14857	0.0230178	-0.106172	0.105233	-0.138445	0.034289	0.043329	0.509532	0.187876	0.00392307	0.0875115	0.182184	0.188463	0.00381016	0.0555804	0.397376	-0.0503206	0.443604	0.0190977	0.771357	-0.191156	0.00332913	0.0364397	0.579155	0.0952164	0.146492	-0.0539068
206499_s_at	RCC1	bisque4	0.152057	0.0199592	0.107463	0.101043	-0.0393388	0.549321	-0.00471134	0.942853	-0.0793704	0.226455	0.0457223	0.486407	0.0121077	0.853835	-0.139997	0.0323039	0.00187339	0.97726	-0.0551443	0.401095	0.0796133	0.225032	-0.0464977	0.479037	-0.119952	0.0669957	-0.0444847	0.498294	0.245068	0.00015269	0.0261116	0.691102	0.0783732	0.232362	0.0383542	0.559368	0.0890078	0.174794	-0.275957	1.85e-05	-0.0307671	0.639615	-0.0356669	0.587234	-0.0730738	0.265572	-0.0208193
218551_at	MIIP	bisque4	0.128184	0.0501803	-0.0740401	0.259286	0.021181	0.74722	-0.147801	0.023744	-0.0416369	0.52622	0.00414177	0.949752	-0.0890073	0.174796	-0.166568	0.010704	-0.0411918	0.530656	-0.0585035	0.372982	0.0839542	0.200674	-0.164792	0.0115824	0.0455766	0.487798	0.00887929	0.892531	0.220238	0.000692043	-0.0326131	0.619651	0.124549	0.0571138	-2.88e-05	0.99965	-0.0641803	0.328312	-0.144435	0.0271605	0.10016	0.126563	-0.165823	0.011065	0.0152856	0.816083	-0.329135
221972_s_at	SDF4	bisque4	-0.128002	0.0505095	0.0786963	0.230436	0.138806	0.0338178	-0.0719534	0.27299	0.0767699	0.242084	0.0789596	0.228876	0.0286052	0.663329	0.0830617	0.205519	-0.0731925	0.264794	-0.0607988	0.354488	-0.159421	0.0146363	-0.0564435	0.390075	-0.0690641	0.292765	0.0903538	0.168338	0.166085	0.0109368	0.0981935	0.134224	0.0278717	0.671453	0.109573	0.0944831	0.0629543	0.337654	0.0421041	0.521585	-0.165258	0.0113459	0.178593	0.00615554	0.145459	0.0260791	0.29345
216317_x_at	RHCE	bisque4	0.127445	0.0515306	-0.0154661	0.81395	-0.129183	0.0484026	-0.121344	0.0638655	-0.0854189	0.192902	0.0115216	0.860837	0.0414138	0.528441	-0.190506	0.0034399	-0.0665771	0.310532	-0.0549217	0.403001	0.0137672	0.834074	-0.046803	0.476152	0.0294837	0.65365	0.0320952	0.625225	0.14734	0.0241886	-0.0252658	0.70062	0.0348063	0.59629	-0.0602706	0.358692	-0.0806665	0.218938	-0.221844	0.000630655	-0.0852653	0.193707	0.058417	0.37369	-0.0227119	0.729636	-0.1337
221832_s_at	LUZP1	bisque4	0.127038	0.0522854	-0.143588	0.0280845	0.0725439	0.269063	-0.195026	0.00273386	-0.119029	0.0691386	0.195986	0.00260204	-0.272673	2.35e-05	-0.21854	0.000762952	-0.247663	0.000129167	0.169831	0.00924287	-0.110974	0.090319	-0.00904039	0.890593	-0.125513	0.0552024	0.170529	0.00895405	0.0814961	0.214221	-0.142519	0.0292888	-0.077157	0.239711	0.000435635	0.994711	-0.0696845	0.288439	0.267447	3.4e-05	-0.243487	0.000168923	-0.204097	0.00169834	0.181122	0.00545584	-0.185076
215566_x_at	LYPLA2	bisque4	0.123571	0.0591071	-0.0399314	0.543317	-0.0516665	0.431493	-0.220442	0.000683968	0.0480617	0.464358	0.0639102	0.330356	-0.329127	2.58e-07	-0.170901	0.00880367	-0.174707	0.007388	0.0946733	0.14882	0.0761528	0.245902	0.100914	0.123717	-0.0624855	0.341272	0.0245704	0.70848	0.147627	0.023911	-0.154274	0.0182036	0.0614247	0.349547	-0.0693508	0.290761	-0.0586781	0.371554	-0.0962987	0.141938	-0.128057	0.0504104	-0.113026	0.0844854	0.125326	0.0555676	-0.198347
219103_at	ASAP3	bisque4	0.123416	0.0594295	-0.0723313	0.270473	-0.0424704	0.517965	-0.300002	2.97e-06	-0.0696924	0.288385	0.139182	0.0333339	-0.153251	0.0189961	-0.273016	2.29e-05	-0.19313	0.00301233	0.0674115	0.304494	-0.117233	0.0734716	0.150148	0.0215869	-0.0559722	0.394051	0.160077	0.0142294	0.189209	0.00367108	-0.0811521	0.216168	-0.0436204	0.506686	0.0320935	0.625243	-0.195072	0.00272749	0.0762333	0.245401	-0.174166	0.00757595	0.0132153	0.840635	0.111759	0.0880506	-0.178028
221813_at	FBXO42	bisque4	0.12262	0.0611032	-0.0802933	0.221084	0.0599661	0.36113	-0.23996	0.00021113	-0.00524685	0.936371	-0.00395135	0.95206	-0.192081	0.00317717	-0.176428	0.00681756	-0.123221	0.0598364	-0.0327461	0.618223	-0.00394741	0.952107	-0.0414108	0.528471	0.0283305	0.666367	0.0442288	0.500771	0.193306	0.00298541	-0.0630134	0.337201	-0.0198348	0.76279	-0.0351823	0.592326	-0.0276374	0.674056	-0.0509604	0.437823	-0.174744	0.00737522	-0.0082448	0.900169	0.1472	0.024325	-0.0757369
218799_at	GPN2	bisque4	0.11007	0.0929886	0.138349	0.0344142	0.140524	0.0316531	-0.134991	0.0390785	0.0418761	0.523844	0.0171931	0.793618	-0.0997924	0.12797	-0.0771539	0.23973	-0.049554	0.450588	-0.0521952	0.426789	0.111226	0.0895848	0.0489595	0.456047	-0.0515188	0.432813	0.0233848	0.721952	0.204295	0.0016804	-0.144702	0.0268758	-0.0479979	0.464953	0.0370572	0.572737	-0.0273544	0.677206	-0.163654	0.0121782	-0.188977	0.00371378	0.149858	0.021844	0.00096235	0.988318	0.0832039
207541_s_at	EXOSC10	bisque4	0.107401	0.101241	0.0136673	0.835261	-0.0161218	0.806215	-0.172146	0.0083163	-0.0436856	0.50605	0.0169471	0.796506	-0.201873	0.00191221	-0.0690094	0.293148	-0.165318	0.0113157	0.050373	0.443129	0.0511788	0.43586	-0.0262172	0.689917	0.065577	0.317873	0.0244471	0.709877	0.231278	0.000360511	-0.085843	0.190694	-0.0519406	0.42905	0.0242252	0.712393	-0.000841241	0.989788	-0.160427	0.0140158	-0.133698	0.0410105	-0.144522	0.0270678	0.0111483	0.865302	-0.0549164
206352_s_at	PEX10	bisque4	-0.106244	0.104995	-0.0124675	0.849542	-0.0845065	0.197717	-0.0379684	0.56333	0.0390454	0.552306	0.0397595	0.545055	0.0332827	0.612477	-0.13594	0.0377097	-0.0120427	0.854611	-0.0406561	0.536019	0.10932	0.0952527	-0.067623	0.302976	-0.13983	0.0325129	0.149334	0.0223151	0.21368	0.00100458	0.147103	0.0244203	0.282142	1.17e-05	-0.106115	0.105418	-0.0910805	0.164927	-0.314728	8.92e-07	0.0491896	0.45393	-0.000118448	0.998562	0.00994648	0.879707	-0.192232
213340_s_at	TP73-AS1	bisque4	0.103591	0.114015	-0.151062	0.0207933	-0.0837745	0.201642	-0.195958	0.00260585	0.0576215	0.380243	-0.00909715	0.889911	-0.216662	0.000849135	-0.0579595	0.37745	-0.146043	0.0254793	0.017059	0.795192	0.113829	0.0822843	0.0754176	0.250504	0.0505432	0.441588	0.0923012	0.159314	0.224164	0.000550805	-0.0695974	0.289044	-0.0923624	0.159037	-0.148186	0.0233777	-0.0519947	0.428569	-0.0269072	0.682194	-0.142448	0.02937	-0.102052	0.119515	0.224007	0.000555881	-0.0636395
212395_s_at	EMC1	bisque4	0.100748	0.12434	-0.00902517	0.890776	0.0883606	0.177962	-0.257572	6.71e-05	0.0320338	0.625888	0.0511059	0.436515	-0.221807	0.000631992	-0.117087	0.0738321	-0.0691137	0.292417	-0.0195548	0.766041	0.0151613	0.817552	-0.00349917	0.95754	-0.0324245	0.621678	0.104743	0.110024	0.288091	7.51e-06	-0.104785	0.109883	-0.194764	0.0027709	0.0695442	0.289414	0.170221	0.00908067	-0.0583276	0.374423	-0.266944	3.52e-05	0.160236	0.014132	0.0933326	0.154685	0.107951
222236_s_at	ASAP3	bisque4	0.0985127	0.132957	-0.0625852	0.3405	0.0119691	0.85549	-0.28617	8.69e-06	-0.0750496	0.252829	0.138437	0.0342989	-0.22096	0.0006638	-0.245457	0.000148928	-0.2389	0.00022563	0.0232771	0.723179	-0.151192	0.0206827	0.113558	0.083022	-0.0813814	0.214869	0.194933	0.00274703	0.162715	0.0126893	-0.0960996	0.142768	-0.0189121	0.773519	-0.00527617	0.936016	-0.209277	0.00128234	0.0747759	0.254569	-0.190508	0.00343968	-0.065958	0.315063	0.102445	0.118093	-0.210086
221725_at	WASF2	bisque4	0.0932391	0.1551	0.0404539	0.538051	0.137255	0.0358796	-0.238948	0.000224946	-0.0990536	0.130831	0.20674	0.00147277	-0.171396	0.00860688	-0.207827	0.00138817	-0.279109	1.47e-05	-0.0739298	0.259998	-0.0287088	0.662185	0.122673	0.0609895	-0.111043	0.0901176	0.0859627	0.190073	0.231688	0.000351688	-0.14161	0.0303464	-0.0160307	0.807289	0.0143385	0.827294	-0.0763406	0.244736	-0.00584239	0.929167	-0.216249	0.00086925	-0.100156	0.126581	0.0760543	0.246515	-0.0523719
212904_at	LRRC47	bisque4	-0.0908283	0.166104	0.0723711	0.270209	0.0347804	0.596563	-0.0257972	0.694634	0.0111782	0.864945	0.050573	0.441319	-0.0632853	0.335116	0.0566323	0.388489	-0.139137	0.0333911	-0.0683878	0.297527	0.0449315	0.493985	0.0642144	0.328054	0.039233	0.550397	0.156851	0.0163325	0.207343	0.00142527	-0.00488062	0.940804	-0.0830459	0.205605	0.0432332	0.510469	0.0505701	0.441345	-0.107991	0.0993699	-0.100088	0.126837	0.0673978	0.304593	0.0903624	0.168297	0.118863
40829_at	WDTC1	bisque4	0.0907753	0.166353	0.0151369	0.817841	-0.0767477	0.242221	-0.0730254	0.26589	-0.111418	0.0890284	0.0898727	0.170624	-0.0640753	0.329105	-0.253128	9.03e-05	-0.240488	0.000204247	0.0669803	0.307604	0.00998684	0.879222	0.0096063	0.883791	-0.0653319	0.319689	0.0818754	0.212089	0.16396	0.0120152	-0.129086	0.0485737	0.165956	0.011	-0.0411804	0.530769	-0.253889	8.58e-05	-0.181507	0.00535562	-0.139358	0.0331095	-0.256899	7.02e-05	0.0230283	0.726019	-0.42485
203984_s_at	CASP9	bisque4	0.0888021	0.175796	-0.0388381	0.554419	-0.0389878	0.552893	-0.196269	0.00256434	0.0219163	0.738757	0.0501872	0.444815	-0.193292	0.00298753	-0.166412	0.0107787	-0.117037	0.0739563	-0.0554861	0.398178	0.0329919	0.615588	0.00851462	0.89692	0.0527857	0.421569	0.0834609	0.203341	0.334569	1.59e-07	-0.276401	1.79e-05	-0.0693074	0.291063	0.0836037	0.202566	0.0618899	0.345902	-0.238003	0.000238614	-0.0914818	0.163066	0.109143	0.0957926	0.138993	0.0335768	-0.0304288
209019_s_at	PINK1	bisque4	0.0885235	0.177161	0.0168404	0.79776	0.0433443	0.509383	0.00480152	0.941761	-0.0976285	0.13649	0.0512042	0.435632	-0.0119846	0.855305	-0.0209191	0.750241	-0.147747	0.0237959	0.00621031	0.924719	-0.0996301	0.128594	0.0193597	0.768308	-0.114225	0.0812188	0.144942	0.026621	0.106875	0.102934	-0.0612904	0.350603	-0.101085	0.123079	0.0670873	0.306831	0.0719899	0.272746	0.0147675	0.822212	-0.317671	6.96e-07	0.155195	0.0175143	0.073379	0.263576	0.141815
219131_at	UBIAD1	bisque4	-0.0856091	0.191909	0.0908767	0.165878	0.016929	0.796719	0.0603137	0.358348	0.0430122	0.512635	0.0202134	0.758401	0.110259	0.0924256	-0.0677729	0.301903	0.156999	0.0162306	-0.0390491	0.552268	0.18547	0.00441751	-0.169012	0.00959189	-0.0120844	0.854114	-0.0435894	0.506989	0.136605	0.0367739	0.136107	0.0374724	0.19175	0.00323076	-0.0103729	0.874591	0.0970723	0.138748	-0.230102	0.000387036	0.113632	0.0828214	0.11554	0.0777543	-0.187119	0.00407304	0.0424321
202292_x_at	LYPLA2	bisque4	0.0848534	0.195876	-0.101166	0.122779	-0.0390418	0.552342	-0.253191	8.99e-05	-0.0541918	0.409291	0.132634	0.0426615	-0.259651	5.83e-05	-0.324374	3.91e-07	-0.26003	5.68e-05	0.0985251	0.132908	0.0754523	0.250285	0.0689069	0.293867	-0.104293	0.111571	0.00894381	0.891755	0.151087	0.0207725	-0.133938	0.040647	0.159255	0.0147416	-0.0720105	0.272608	-0.139251	0.0332456	-0.107747	0.10014	-0.15734	0.0159972	-0.217225	0.000822392	0.0841811	0.199455	-0.38547
203081_at	CTNNBIP1	bisque4	-0.0841618	0.199559	0.144868	0.0266986	-0.117163	0.0736435	0.169179	0.00951966	0.0294297	0.654245	0.0619757	0.345233	0.15934	0.0146875	-0.147807	0.0237385	0.0355755	0.588192	-0.0485936	0.459424	-0.0250758	0.702764	-0.00253187	0.969271	-0.0483392	0.46178	0.0489847	0.455814	0.228811	0.00041822	0.0224391	0.732759	0.104462	0.110988	0.0241646	0.713081	-0.0799445	0.223103	-0.258472	6.31e-05	-0.0756211	0.249224	0.00323197	0.96078	-0.169714	0.00929195	-0.0512944
52078_at	TMEM222	bisque4	0.0829676	0.206034	0.085164	0.194239	0.0115377	0.860645	-0.100376	0.125743	-0.135863	0.0378186	0.0182483	0.781263	0.0812594	0.21556	-0.357684	1.81e-08	-0.148252	0.0233157	-0.00436812	0.94701	-0.0212815	0.746061	-0.0711747	0.278228	-0.27469	2.03e-05	-0.0306936	0.640416	0.165923	0.011016	0.0332132	0.61322	0.263612	4.44e-05	-0.0405326	0.537259	-0.237277	0.000249621	-0.256011	7.45e-05	-0.0676993	0.302429	-0.111206	0.0896431	-0.136034	0.0375751	-0.304664
218547_at	DHDDS	bisque4	0.0810512	0.216742	0.159144	0.0148117	0.10481	0.109796	-0.272345	2.4e-05	-0.110733	0.0910255	0.13239	0.043048	-0.103017	0.116041	-0.358778	1.62e-08	-0.140497	0.0316858	-0.0317688	0.628749	-0.0496586	0.449632	0.124439	0.0573338	-0.0969056	0.139431	-0.0124559	0.849681	0.201411	0.00195959	-0.155672	0.0171669	0.0176558	0.788194	0.168792	0.00968765	-0.152418	0.0196637	-0.0799453	0.223098	-0.211584	0.00112907	0.00697079	0.915533	-0.00650434	0.921166	-0.00394341
212005_at	SZRD1	bisque4	0.0790375	0.228415	0.0143902	0.826682	0.123121	0.0600441	-0.110019	0.0931426	0.0280173	0.669838	-0.0123678	0.850732	-0.0307813	0.639461	-0.176766	0.0067101	-0.0936233	0.153398	-0.0675808	0.303278	-0.0984136	0.13335	-0.0277141	0.673204	-0.0915526	0.162739	0.0617338	0.347122	0.265455	3.91e-05	0.00859026	0.896009	0.016319	0.803893	0.0945577	0.149319	-0.0643474	0.327051	-0.0444758	0.49838	-0.134637	0.0396001	0.0779037	0.23518	0.12849	0.0496296	0.0472847
203277_at	DFFA	bisque4	0.0782962	0.232822	-0.00653222	0.920829	-0.029658	0.651737	-0.201214	0.00198011	-0.0344378	0.600187	0.0039552	0.952013	-0.119059	0.0690677	-0.0402296	0.540308	-0.0580185	0.376964	-0.0765383	0.243512	0.112875	0.084902	-0.0790329	0.228442	0.108044	0.0992016	-0.0694005	0.290414	0.324064	4.02e-07	-0.0208655	0.750859	-0.0300113	0.647866	0.0729372	0.266469	0.0520383	0.428181	-0.215737	0.000894823	0.0673467	0.30496	0.0198194	0.762969	0.0315531	0.631082	0.0403075
203068_at	KLHL21	bisque4	0.0778421	0.235552	-0.0468992	0.475245	0.0168204	0.797995	-0.131231	0.0449228	-0.0453932	0.489553	0.219311	0.000729992	-0.0444055	0.49906	-0.291376	5.84e-06	-0.0892047	0.173838	-0.016517	0.801563	0.00664248	0.919497	-0.0326063	0.619724	-0.0740183	0.259427	-0.0317296	0.629172	0.235668	0.000275744	0.0728374	0.267126	0.22753	0.000451442	0.0187015	0.775973	-0.00591837	0.928248	-0.0688598	0.294198	-0.00237553	0.971167	-0.228004	0.000438882	-0.0885044	0.177255	-0.195067
201696_at	SRSF4	bisque4	0.0748877	0.253857	0.0999501	0.127365	0.00904223	0.890571	-0.020371	0.756576	-0.0633056	0.33496	0.0499779	0.446719	-0.0683047	0.298117	-0.0574853	0.381372	-0.203073	0.0017939	0.0219024	0.738917	-0.041026	0.532313	0.197415	0.00241643	-0.10787	0.0997507	0.196166	0.00257799	0.211527	0.0011326	-0.136967	0.0362735	-0.161013	0.0136655	-0.0715385	0.275773	-0.0902512	0.168823	-0.050792	0.439341	-0.39241	4.91e-10	-0.0136535	0.835425	-0.0436113	0.506775	0.163751
48659_at	MIIP	bisque4	0.0740531	0.259202	-0.147072	0.0244513	-0.0312053	0.634852	-0.212921	0.00104811	-0.00632805	0.923296	0.0302401	0.645364	-0.0745912	0.255747	-0.141402	0.0305928	-0.0358434	0.585384	0.0267722	0.683703	0.164085	0.0119494	-0.11555	0.0777276	0.147319	0.024209	-0.0510275	0.437219	0.23832	0.00023394	-0.0832296	0.204601	0.123768	0.0587019	0.0417674	0.524923	-0.0166084	0.800487	-0.199566	0.00215977	0.214028	0.000985156	-0.0799596	0.223016	0.0412068	0.530506	-0.239722
212908_at	DNAJC16	bisque4	0.0729355	0.26648	-0.0627683	0.339087	0.00563626	0.931659	-0.132299	0.0431918	-0.0136802	0.835107	0.0137464	0.83432	-0.192466	0.00311572	-0.0539735	0.411183	-0.108609	0.0974373	0.041935	0.52326	0.0357984	0.585855	-0.0170365	0.795457	0.0953166	0.146066	0.158316	0.0153458	0.290849	6.08e-06	-0.100925	0.123678	-0.122206	0.0619868	0.0110649	0.866301	0.0445237	0.497917	-0.121854	0.0627485	-0.0920763	0.160337	0.0877118	0.181182	0.0649822	0.322292	0.102732
218895_at	GPATCH3	bisque4	0.0711854	0.278155	0.130129	0.0467674	0.0787233	0.230276	-0.244016	0.000163322	0.0648866	0.323005	0.0434029	0.508809	-0.147126	0.0243977	-0.0427004	0.5157	0.00288655	0.964969	-0.0793884	0.226349	0.276871	1.73e-05	0.0582065	0.375417	0.0728864	0.266803	-0.101965	0.119836	0.28479	9.64e-06	-0.115877	0.0768857	-0.00649906	0.921229	0.173995	0.0076364	0.168432	0.00984631	-0.281312	1.25e-05	-0.0449795	0.493523	0.155078	0.0176004	-0.0688551	0.294231	0.124034
221812_at	FBXO42	bisque4	0.0684993	0.296739	-0.0379113	0.563917	0.0351035	0.593155	-0.17952	0.00589012	-0.0583257	0.374438	0.107728	0.100201	-0.120599	0.0655262	-0.22281	0.000596192	-0.189682	0.00358526	-0.0724769	0.269507	-0.104748	0.11001	0.0727458	0.267729	0.104249	0.111722	0.0469215	0.475035	0.139573	0.0328369	-0.119998	0.0668897	-0.112181	0.0868481	-0.00670242	0.918773	-0.0458258	0.48542	0.0302046	0.645751	-0.202336	0.00186572	-0.0769312	0.241094	0.117481	0.0728594	-0.0208236
215497_s_at	WDTC1	bisque4	0.0628109	0.338758	-0.00297668	0.963876	-0.0618235	0.346421	-0.0515346	0.432672	-0.0938495	0.152403	0.118279	0.0709211	-0.12692	0.0525062	-0.199561	0.00216032	-0.198002	0.00234385	0.00030381	0.996312	-0.0317086	0.629399	0.0089365	0.891843	-0.112182	0.0868467	0.0641762	0.328343	0.135821	0.037878	-0.159102	0.0148384	0.155538	0.0172637	-0.0554006	0.398906	-0.290428	6.28e-06	-0.153172	0.0190584	-0.0862919	0.188376	-0.249211	0.000116798	0.102251	0.118795	-0.354999
219238_at	PIGV	bisque4	0.061183	0.351449	0.0501286	0.445348	0.067324	0.305123	-0.130466	0.0461968	0.0971411	0.138468	-0.0425846	0.516839	-0.0621947	0.343527	-0.159769	0.0144192	0.019557	0.766016	-0.102916	0.116402	0.101976	0.119794	0.0527046	0.422283	-0.0743294	0.257424	-0.180108	0.00572732	0.10684	0.103047	0.0590115	0.368838	0.104391	0.111232	-0.125469	0.0552873	-0.0647073	0.324347	-0.142709	0.029071	0.0351701	0.592454	0.0820994	0.210837	-0.111594	0.0885241	0.0215334
51774_s_at	UBE2D4	bisque4	0.0605019	0.356847	-0.175242	0.00720644	-0.121378	0.0637912	-0.282329	1.16e-05	-0.0183016	0.780641	0.111789	0.0879625	-0.114322	0.0809594	-0.327352	3.01e-07	-0.0843398	0.198606	-0.0447856	0.49539	0.134875	0.0392479	0.13973	0.032638	0.0922127	0.159716	0.0111557	0.865214	0.247722	0.000128677	-0.168148	0.00997305	0.189893	0.00354755	-0.117445	0.0729481	-0.196223	0.00257047	-0.215394	0.000912285	0.0893538	0.173117	-0.180256	0.00568683	0.107411	0.10121	-0.429072
218580_x_at	AURKAIP1	bisque4	-0.0600932	0.360111	0.199947	0.00211698	0.0518253	0.430077	-0.0039186	0.952457	0.00186222	0.977396	0.0448483	0.494786	0.180091	0.00573189	-0.0481776	0.463281	0.0660962	0.314048	-0.113004	0.0845462	-0.0132679	0.840009	-0.142541	0.0292634	-0.142778	0.0289921	-0.0757887	0.248173	0.252519	9.4e-05	0.156159	0.0168178	0.18115	0.00544836	0.170086	0.00913658	0.0318616	0.627746	-0.217427	0.000813002	0.0330219	0.615267	0.0743389	0.257363	0.00726894	0.911934	0.0615257
213607_x_at	NADK	bisque4	0.0590772	0.368304	0.0641672	0.32841	0.005834	0.929268	-0.111256	0.0894988	-0.0659454	0.315156	0.0964978	0.141112	0.00287501	0.965109	-0.162026	0.013077	0.0582545	0.375023	0.0456642	0.486961	0.0169274	0.796738	0.0606437	0.355719	-0.0807813	0.218281	0.0959185	0.143525	0.144243	0.0273686	0.0463448	0.480486	0.105462	0.107593	0.105477	0.107543	0.0292654	0.656051	-0.179775	0.005819	-0.0166321	0.800208	0.11898	0.0692552	-0.0496892	0.449352	0.147262
220688_s_at	MRTO4	bisque4	0.0590734	0.368336	0.0851405	0.194362	0.109736	0.0939917	-0.109292	0.0953381	0.167654	0.0101968	-0.0498263	0.448101	-0.0494169	0.451844	0.0703929	0.283554	0.160777	0.0138058	-0.0357916	0.585926	0.143449	0.0282383	-0.040932	0.533254	0.0733118	0.264014	-0.107143	0.10207	0.27874	1.51e-05	0.0319875	0.626386	-0.0497231	0.449042	0.0513696	0.434149	0.161505	0.0133765	-0.28218	1.17e-05	0.179243	0.00596836	0.124762	0.0566852	-0.0246684	0.707371	0.236007
204740_at	CNKSR1	bisque4	0.0579412	0.377601	-0.0338547	0.606377	-0.0217544	0.740618	-0.0990816	0.130722	-0.0583679	0.374092	0.16634	0.0108138	-0.165611	0.0111696	-0.174782	0.00736229	-0.154021	0.0183968	-0.0657503	0.316593	0.0480283	0.464669	0.0693567	0.290719	0.0277549	0.672751	0.199211	0.0022003	0.138606	0.0340772	-0.138532	0.0341742	0.12529	0.0556396	-0.136835	0.0364556	-0.162353	0.0128915	-0.316246	7.85e-07	-0.0755494	0.249674	-0.126194	0.0538834	0.0894458	0.172673	-0.314104
218917_s_at	ARID1A	bisque4	0.0560539	0.39336	0.086005	0.189855	-0.0170904	0.794824	-0.100565	0.125028	0.0878063	0.18071	0.00270551	0.967165	-0.200521	0.00205395	0.136161	0.0373964	-0.138723	0.0339262	-0.0640333	0.329423	0.031165	0.635289	0.222975	0.000590454	0.197299	0.00243104	0.192627	0.0030904	0.152739	0.0194041	-0.160036	0.0142542	-0.270715	2.7e-05	-0.029025	0.658697	-0.0481869	0.463195	0.00401476	0.951291	-0.245334	0.000150113	0.0729426	0.266433	0.14833	0.0232422	0.254929
201173_x_at	NUDC	bisque4	0.052426	0.424744	0.131866	0.0438871	-0.0264093	0.687764	-0.0538819	0.411978	0.0805742	0.219467	-0.0137429	0.834363	-0.126191	0.0538899	0.146189	0.0253315	-0.0903272	0.168463	-0.00843217	0.897912	0.102817	0.116756	0.105013	0.109106	0.0392645	0.550077	0.0647265	0.324204	0.176056	0.00693743	-0.015298	0.815936	-0.0952731	0.146251	-0.152423	0.0196591	-0.0449767	0.49355	-0.206842	0.00146464	-0.128609	0.0494178	-0.0142543	0.828292	0.0582052	0.375428	0.21129
202178_at	PRKCZ	bisque4	0.0515303	0.43271	-0.111475	0.0888659	-0.0756715	0.248908	-0.0932447	0.155075	-0.0243706	0.710744	0.0667531	0.309252	-0.100502	0.125268	-0.0550943	0.401522	-0.0172096	0.793425	-0.0900046	0.169995	0.00549539	0.933363	0.0101329	0.87747	-0.0121887	0.852868	0.282602	1.14e-05	0.0640402	0.329371	0.00537857	0.934777	0.177706	0.00641931	-0.0568208	0.386909	-0.0455469	0.488082	-0.205646	0.0015626	0.0880274	0.17961	0.0554439	0.398537	0.0981336	0.134463	-0.140673
217122_s_at	SLC35E2 /// SLC35E2B	bisque4	0.04938	0.452182	-0.144823	0.026747	-0.0851132	0.194506	-0.15111	0.0207526	0.0061709	0.925195	0.135401	0.0384822	-0.198735	0.00225578	-0.078446	0.231927	-0.158839	0.0150069	-0.0754586	0.250246	-0.0520872	0.427747	0.157529	0.0158693	0.1309	0.0454703	0.106908	0.102826	0.107629	0.100515	-0.0702268	0.284695	-0.0398508	0.544132	-0.15352	0.0187851	-0.0833872	0.203742	0.0101156	0.877678	-0.0721673	0.271563	-0.162209	0.012973	0.225975	0.000495085	-0.0843373
201231_s_at	ENO1	bisque4	-0.0489205	0.456406	0.0957217	0.144352	0.112898	0.0848385	-0.12723	0.0519278	-0.0198862	0.762193	-0.0650154	0.322044	-0.101248	0.122472	0.0512268	0.435429	-0.0963182	0.141856	0.0234136	0.721623	-0.215069	0.000929157	-0.127158	0.0520622	-0.123151	0.0599827	0.0744975	0.256347	0.0852401	0.193839	0.0835395	0.202914	-0.0548004	0.404043	0.0716117	0.27528	0.0219775	0.738054	0.114977	0.0792212	-0.0201827	0.758756	0.14506	0.0264965	0.129259	0.0482687	0.285262
202819_s_at	TCEB3	bisque4	0.0473384	0.471116	0.0515286	0.432725	0.176341	0.00684514	-0.241897	0.000186867	0.125418	0.0553872	0.0899535	0.170239	-0.148205	0.0233602	-0.0429147	0.513593	0.123482	0.0592924	-0.0392869	0.549849	0.287384	7.93e-06	-0.0622263	0.343282	0.0847038	0.196669	0.0389987	0.552782	0.264495	4.18e-05	-0.0827696	0.207123	0.000392565	0.995234	0.138587	0.0341025	0.367901	6.54e-09	-0.190465	0.00344712	-0.149694	0.0219906	0.199192	0.00220252	-0.0871024	0.184244	0.173812
201609_x_at	ICMT	bisque4	-0.0457061	0.486561	0.0124133	0.850189	0.0676365	0.302879	-0.0936372	0.153337	0.138265	0.0345252	0.0851624	0.194247	-0.072577	0.268844	-0.0213305	0.745496	0.0765308	0.243559	-0.0525484	0.423662	0.00905902	0.890369	-0.0711372	0.278482	-0.0490859	0.454882	0.0649092	0.322836	0.190862	0.00337892	0.134046	0.0404825	0.012624	0.847676	0.0719701	0.272879	0.128231	0.0500948	0.0338823	0.606083	-0.170551	0.00894525	0.167229	0.0103925	0.000376477	0.99543	0.293601
208674_x_at	DDOST	bisque4	-0.0436054	0.506832	-0.122154	0.0620991	0.144029	0.0276009	-0.112951	0.0846931	0.146064	0.0254576	-0.00680418	0.917544	-0.234093	0.000303764	0.21284	0.00105283	0.00341173	0.9586	-0.0505437	0.441584	0.00718035	0.913003	-0.128937	0.0488356	0.119057	0.0690726	0.111843	0.0878095	0.227707	0.000446716	-0.0470765	0.473576	-0.14315	0.0285728	0.0240073	0.714867	0.120026	0.0668263	-0.00026931	0.996731	0.0017545	0.978703	0.163314	0.0123613	0.228963	0.000414435	0.120998
201561_s_at	CLSTN1	bisque4	0.0426313	0.516379	-0.0558878	0.394766	-0.152802	0.019353	-0.0612325	0.351059	-0.0651848	0.320782	0.0614974	0.348975	-0.0965172	0.141031	-0.24628	0.000141249	-0.311785	1.14e-06	-0.0369248	0.57411	-0.117363	0.0731504	0.0814596	0.214427	-0.132664	0.0426138	0.209363	0.00127627	0.0861895	0.188903	0.0825344	0.208421	0.120135	0.0665776	-0.179233	0.00597125	-0.206345	0.00150457	-0.0837481	0.201785	-0.22714	0.000462028	-0.109396	0.0950209	0.0694542	0.29004	-0.150754
201225_s_at	SRRM1	bisque4	0.0416753	0.525839	0.00529038	0.935844	0.0218348	0.739693	-0.0469906	0.474385	-0.0275126	0.675445	-0.0363064	0.580545	-0.0990122	0.130993	0.0336904	0.608127	-0.111913	0.0876102	-0.0697156	0.288224	-0.0760028	0.246836	0.09237	0.159002	0.12751	0.0514107	0.213399	0.00102047	0.111284	0.089416	-0.167725	0.0101642	-0.0923621	0.159038	-0.0616288	0.347945	-0.0503837	0.443032	-0.0771681	0.239644	-0.120787	0.065104	0.0797876	0.224016	0.0805148	0.219809	0.112877
212396_s_at	EMC1	bisque4	0.0416292	0.526297	0.0485571	0.459762	0.171338	0.00862961	-0.301126	2.72e-06	0.202939	0.00180681	0.0177887	0.786638	-0.191907	0.00320531	-0.0310981	0.636016	-0.0146756	0.823299	-0.0609287	0.353458	0.170043	0.00915425	-0.00879903	0.893497	0.065012	0.322069	-0.0140735	0.830437	0.301129	2.72e-06	-0.144506	0.0270848	-0.207627	0.00140337	0.128578	0.0494723	0.265995	3.76e-05	-0.0870655	0.184431	-0.283681	1.05e-05	0.266938	3.52e-05	0.0532173	0.417778	0.354762
220734_s_at	CPTP	bisque4	-0.0414949	0.527634	-0.0556367	0.396897	0.01258	0.848202	-0.102662	0.117313	-0.113385	0.0834966	0.108885	0.0965854	0.0192445	0.769648	-0.281445	1.24e-05	-0.153573	0.018743	-0.0609809	0.353045	-0.102044	0.119547	-0.0549493	0.402765	-0.257281	6.84e-05	0.196941	0.00247669	0.133952	0.0406246	0.124095	0.0580328	0.347618	4.75e-08	-0.0648835	0.323028	-0.187783	0.00394105	-0.106646	0.103679	-0.130302	0.0464745	-0.109833	0.093698	0.0565183	0.389446	-0.333187
216554_s_at	---	bisque4	-0.0404697	0.537891	0.107748	0.100138	0.115566	0.0776871	-0.0996595	0.128481	-0.0719781	0.272825	-0.0822888	0.209782	-0.0897512	0.171206	0.0467489	0.476663	0.0261484	0.690689	0.0698139	0.287543	-0.167791	0.0101341	-0.076087	0.246311	-0.116652	0.0749175	-0.00661797	0.919793	-0.00121443	0.985258	0.0789242	0.229085	-0.0939765	0.151847	0.078558	0.231259	0.082638	0.207848	0.0908903	0.165815	0.0988775	0.13152	0.110971	0.0903268	0.103957	0.112734	0.265756
215792_s_at	DNAJC11	bisque4	-0.039052	0.552238	0.0455652	0.487907	-0.0777002	0.236409	-0.0630681	0.33678	-0.0350437	0.593785	0.158965	0.0149257	-0.0293893	0.654688	-0.215236	0.000920469	-0.196609	0.0025196	0.0312129	0.63477	-0.0322533	0.623521	0.0820984	0.210842	-0.0512516	0.435206	0.214592	0.000954482	0.196442	0.00254154	0.00334971	0.959352	0.117078	0.0738538	-0.0584397	0.373504	-0.125265	0.0556881	-0.15838	0.0153041	-0.162536	0.0127892	-0.113797	0.0823715	0.0457323	0.486312	-0.155722
212002_at	SZRD1	bisque4	-0.0348347	0.595991	0.0445486	0.497676	0.147437	0.0240945	0.0243102	0.711429	0.140754	0.0313726	-0.109975	0.0932734	-0.105091	0.108843	0.233247	0.000319871	-0.061052	0.352484	-0.0885219	0.177169	-0.114001	0.0818197	-0.0208806	0.750686	-0.00533578	0.935295	0.12306	0.060172	0.116111	0.0762862	0.0521167	0.427485	-0.226042	0.000493122	0.00992054	0.880018	0.0729769	0.266208	0.130855	0.045545	-0.0745718	0.255872	0.165363	0.0112935	0.19513	0.00271936	0.328111
217419_x_at	AGRN	bisque4	-0.0336045	0.609041	-0.0962716	0.14205	-0.0875943	0.181769	-0.173371	0.0078601	-0.0150366	0.819027	0.178353	0.00622605	-0.14179	0.0301343	-0.233098	0.000322795	-0.244317	0.000160212	-0.0193503	0.768418	-0.108271	0.09849	0.198509	0.00228264	-0.11465	0.0800845	0.227345	0.000456443	0.0395659	0.547017	-0.129526	0.0478042	0.168285	0.00991174	-0.134189	0.040268	-0.25543	7.74e-05	-0.00603252	0.926868	-0.155944	0.016971	-0.114178	0.0813445	0.293377	5e-06	-0.256939
203057_s_at	PRDM2	bisque4	0.0329265	0.616288	-0.0890365	0.174654	-0.0422089	0.520548	-0.211277	0.00114845	0.0363594	0.579992	0.0156969	0.811226	-0.203586	0.00174542	-0.0258332	0.69423	-0.0297485	0.650745	-0.0150781	0.818536	-0.00512197	0.937882	0.120759	0.0651662	0.266214	3.7e-05	0.0659305	0.315265	0.196181	0.002576	-0.116786	0.0745823	-0.118046	0.0714843	0.00149708	0.981827	0.0466489	0.477608	-0.0275075	0.675501	-0.0302253	0.645526	0.0906047	0.167154	0.120638	0.0654382	0.115204
220526_s_at	MRPL20	bisque4	-0.0323024	0.622992	0.128937	0.0488352	0.063137	0.336251	0.0194078	0.76775	0.0884485	0.177529	-0.050345	0.443384	0.12218	0.0620434	0.103517	0.114275	0.124061	0.0581021	-0.085764	0.191104	-0.0648043	0.323621	-0.12374	0.0587586	-0.0256387	0.696418	-0.083203	0.204746	0.160594	0.0139154	0.113076	0.0843448	0.0262473	0.68958	0.184401	0.00465478	0.121066	0.0644815	-0.103777	0.113361	0.0247939	0.70595	0.119259	0.0685996	0.0340537	0.604261	0.175622
218754_at	NOL9	bisque4	0.0314204	0.632519	-0.0525205	0.423908	-0.0231325	0.72483	-0.151769	0.0201972	0.0134662	0.83765	0.0532256	0.417705	-0.174091	0.00760264	-0.111774	0.0880064	-0.128032	0.0504563	-0.0588583	0.370085	-0.0251454	0.701979	0.130848	0.0455571	0.180409	0.00564533	0.0909789	0.165401	0.279663	1.41e-05	-0.0994886	0.129141	-0.156055	0.0168916	0.0556559	0.396733	-0.024845	0.705372	0.00370405	0.955057	-0.0867769	0.185895	-0.0319137	0.627183	0.17334	0.00787137	0.073046
51146_at	PIGV	bisque4	0.029388	0.654703	0.0420487	0.522133	0.0397899	0.544748	-0.00129497	0.98428	0.0968887	0.1395	-0.0143275	0.827425	-0.00491749	0.940357	0.0080304	0.902752	0.0774727	0.237788	-0.117247	0.0734375	0.0759759	0.247003	0.00713962	0.913495	-0.0374203	0.56898	-0.166947	0.0105244	0.0681227	0.299408	0.108756	0.0969805	0.111199	0.089664	-0.201672	0.00193267	-0.052304	0.425824	-0.149667	0.0220147	0.113456	0.0833004	0.0628642	0.338347	-0.0744965	0.256353	0.0109608
200745_s_at	GNB1	bisque4	-0.0254419	0.698634	0.0544015	0.407478	0.196155	0.00257949	-0.116541	0.0751972	-0.0131486	0.841429	0.0180021	0.784141	-0.12637	0.0535466	0.0573084	0.382841	-0.235903	0.000271782	-0.0847886	0.196219	-0.188058	0.00388778	0.0748769	0.253926	0.065195	0.320706	0.0879394	0.180047	0.170653	0.00890401	-0.0556977	0.396379	-0.290772	6.12e-06	0.0897225	0.171343	0.0854202	0.192895	0.208595	0.00133118	-0.28995	6.52e-06	0.0737548	0.261131	0.171039	0.00874865	0.416535
221512_at	TMEM222	bisque4	0.0252002	0.70136	0.190629	0.00341883	0.0638773	0.330605	-0.0554768	0.398257	-0.0687572	0.29492	0.0402925	0.539674	0.107059	0.102341	-0.24403	0.000163178	-0.106775	0.103258	-0.0587018	0.371361	-0.0205331	0.754701	-0.035031	0.593919	-0.227189	0.000460688	-0.0335836	0.609264	0.171977	0.008381	0.00853523	0.896672	0.151675	0.0202758	0.0173178	0.792156	-0.150835	0.0209884	-0.280716	1.31e-05	-0.0569159	0.386114	-0.0318335	0.62805	-0.170224	0.00907922	-0.105806
212285_s_at	AGRN	bisque4	-0.0242616	0.71198	-0.0724498	0.269686	-0.106287	0.104851	-0.160419	0.014021	0.0192895	0.769125	0.157674	0.0157716	-0.155954	0.0169637	-0.178387	0.00621609	-0.229937	0.000390885	-0.0181562	0.782339	-0.112334	0.0864164	0.191696	0.0032396	-0.111346	0.089238	0.22785	0.000442924	0.0583148	0.374528	-0.129086	0.0485727	0.157488	0.0158972	-0.117921	0.0717872	-0.237157	0.000251488	-0.00561712	0.931891	-0.14197	0.0299238	-0.112771	0.0851911	0.31357	9.83e-07	-0.259592
210574_s_at	NUDC	bisque4	0.0238631	0.716506	0.152193	0.0198474	-0.0144768	0.825654	-0.00343114	0.958365	0.129857	0.0472337	-0.027129	0.679718	-0.127668	0.0511191	0.259433	5.91e-05	-0.0634676	0.333722	0.0316199	0.630359	0.0617166	0.347257	0.120643	0.0654262	0.043439	0.508457	0.0525594	0.423565	0.120057	0.0667537	-0.0075021	0.909121	-0.127664	0.0511273	-0.15287	0.0192985	-0.00239947	0.970877	-0.166499	0.0107372	-0.112091	0.0871028	-0.0246956	0.707062	0.0911374	0.164662	0.308821
211289_x_at	CDK11A /// CDK11B	bisque4	0.0238472	0.716686	-0.101195	0.122672	-0.0341889	0.602826	-0.122858	0.0605972	0.0135976	0.836089	0.0863846	0.1879	-0.133627	0.0411191	-0.055932	0.394391	-0.250574	0.000106839	0.0291925	0.656853	-0.05533	0.399508	0.14436	0.0272422	-0.0212246	0.746717	0.33326	1.78e-07	0.166835	0.0105772	-0.0998977	0.127566	-0.0169494	0.796479	-0.210973	0.00116793	-0.142886	0.02887	-0.0493828	0.452156	-0.240885	0.000199206	-0.0891674	0.174019	0.195668	0.00264503	-0.0478605
219322_s_at	WRAP73	bisque4	0.0231162	0.725016	0.159409	0.0146439	-0.0325923	0.619875	-0.0180186	0.783948	0.0600221	0.360681	0.0307905	0.639361	-0.0340135	0.604689	-0.0483367	0.461804	0.00246341	0.970101	-0.152813	0.0193443	0.196666	0.00251219	0.055549	0.397642	0.10795	0.0994986	-0.00383324	0.953491	0.296276	3.99e-06	-0.0535259	0.415079	-0.000904128	0.989024	0.0537699	0.412952	0.0859732	0.190019	-0.314375	9.19e-07	-0.0576204	0.380252	-0.0324045	0.621894	-0.0817665	0.2127	-0.0239366
219865_at	LINC00339	bisque4	0.0225249	0.731777	0.0351909	0.592235	0.0150564	0.818792	-0.107406	0.101224	0.131095	0.045147	0.0692416	0.291523	-0.017792	0.786599	-0.0479813	0.465107	0.0420793	0.521831	-0.0169272	0.79674	0.0912036	0.164354	-0.0567053	0.387877	-0.0624107	0.341851	-0.0400871	0.541745	0.25034	0.00010849	0.0744606	0.256583	-0.00969322	0.882747	0.0380269	0.562728	0.042507	0.517605	-0.0630641	0.336811	-0.0587804	0.370719	0.0236078	0.719411	-0.00250899	0.969548	-0.0279025
202297_s_at	RER1	bisque4	0.0220152	0.737621	-0.107846	0.0998257	0.0958039	0.144007	-0.105788	0.106502	-0.0261593	0.690567	-0.00523574	0.936505	-0.0293497	0.655123	-0.0392298	0.55043	-0.0269793	0.681388	-0.0305839	0.641612	-0.0838171	0.201412	-0.221676	0.000636836	-0.164549	0.0117076	0.10023	0.126298	0.206282	0.00150973	0.206941	0.00145671	0.0985438	0.132834	0.0493225	0.452709	0.0530567	0.419186	0.00552528	0.933002	-0.0399442	0.543188	0.0989266	0.131328	0.0911534	0.164587	-0.0685076
202317_s_at	UBE4B	bisque4	-0.0214193	0.744474	-0.125872	0.0545039	-0.0946983	0.148712	-0.18616	0.00427024	0.0587085	0.371306	0.0980277	0.134886	-0.205858	0.00154476	-0.0444534	0.498597	-0.155345	0.0174046	-0.0967465	0.140085	0.0631809	0.335915	0.0625022	0.341142	0.15445	0.0180701	0.144357	0.0272452	0.13509	0.0389333	-0.0656108	0.317623	-0.000266674	0.996763	-0.148173	0.0233901	-0.0195814	0.765732	-0.0741516	0.258567	-0.0176434	0.788339	-0.0655211	0.318287	0.16462	0.0116708	-0.039373
213685_at	TCEB3-AS1	bisque4	0.0210684	0.748518	0.114133	0.0814646	0.00540405	0.934469	-0.151141	0.0207267	0.0468114	0.476073	0.163208	0.0124186	0.00665365	0.919362	-0.136458	0.0369794	0.0584301	0.373583	0.0189698	0.772846	0.183143	0.00494864	0.0286426	0.662916	0.0163823	0.803148	-0.105789	0.106501	0.117806	0.0720649	-0.0975582	0.136774	0.0884462	0.177541	-0.0484032	0.461187	0.0502586	0.444167	-0.355272	2.28e-08	0.0563674	0.390715	0.00351088	0.957398	-0.0526446	0.422813	-0.112522
221648_s_at	AGMAT	bisque4	0.0193704	0.768184	-0.0765281	0.243575	-0.0928108	0.157014	-0.0201438	0.759207	0.0634785	0.333639	0.00546249	0.933762	-0.00706853	0.914353	0.0332805	0.6125	0.0900584	0.169739	-0.0374554	0.568617	0.133386	0.0414888	0.0594491	0.365292	0.232974	0.000325233	0.0321867	0.624239	0.325444	3.56e-07	-0.176527	0.00678598	-0.0410153	0.53242	0.0602885	0.358549	0.164788	0.0115847	-0.30372	2.21e-06	0.16617	0.0108956	0.060804	0.354447	0.13917	0.0333495	-0.0261524
209018_s_at	PINK1	bisque4	-0.0185705	0.777501	0.0446612	0.496589	0.129527	0.0478023	0.0228793	0.727722	-0.0213623	0.745129	0.0729366	0.266473	0.0398504	0.544136	0.0409674	0.532899	-0.0329391	0.616154	0.0354145	0.589883	-0.0434851	0.508006	-0.103114	0.115698	-0.109547	0.0945634	0.109471	0.0947923	0.173425	0.00784034	-0.0198568	0.762535	-0.0452149	0.491262	0.148421	0.0231564	0.157062	0.0161874	-0.0299957	0.648036	-0.216856	0.000839828	0.259174	6.02e-05	0.0154776	0.813814	0.273143
209234_at	KIF1B	bisque4	0.0177097	0.787563	-0.0248651	0.705144	-0.152483	0.0196103	-0.199082	0.00221521	-0.0411582	0.530991	0.0258407	0.694145	-0.143485	0.0281981	-0.115769	0.077162	-0.198577	0.0022745	0.0466053	0.47802	-0.00894698	0.891717	0.105917	0.106074	-0.00115151	0.986021	0.247651	0.000129267	0.258004	6.51e-05	-0.160123	0.0142011	-0.0766248	0.242978	-0.0978535	0.135584	-0.161419	0.0134266	-0.110536	0.0916057	-0.161544	0.0133541	0.0331528	0.613866	0.292126	5.51e-06	-0.00611467
200744_s_at	GNB1	bisque4	-0.0172847	0.792543	0.0835545	0.202833	0.234993	0.000287447	-0.225574	0.000506931	0.0115648	0.860321	0.09169	0.162106	-0.0842238	0.199226	-0.00682506	0.917292	-0.0950988	0.146994	-0.0749448	0.253494	-0.028857	0.660549	0.00413893	0.949787	-0.0658849	0.315601	0.118177	0.0711674	0.158331	0.0153363	0.0109373	0.867828	-0.132622	0.0426797	0.168981	0.00960533	0.176157	0.00690473	0.0930189	0.156082	-0.322337	4.67e-07	0.24542	0.000149283	0.111924	0.0875797	0.459373
202296_s_at	RER1	bisque4	-0.0172577	0.79286	0.0767842	0.241997	0.161113	0.0136062	-0.164849	0.0115533	-0.0149933	0.819539	0.00501841	0.939136	0.127103	0.052165	-0.143984	0.0276495	0.097404	0.137398	-0.132564	0.0427716	-0.00245741	0.970174	-0.185901	0.00432513	-0.047988	0.465045	-0.146144	0.0253768	0.240231	0.00020757	0.146356	0.0251623	0.0391714	0.551023	0.260533	5.49e-05	0.162972	0.0125477	-0.0773205	0.238714	-0.0194797	0.766913	0.26597	3.77e-05	-0.111297	0.0893807	0.327677
47773_at	FBXO42	bisque4	0.014309	0.827644	-0.124965	0.056281	0.0995017	0.12909	-0.0981502	0.134397	-0.0636388	0.332417	0.0656055	0.317662	-0.13042	0.0462745	-0.107893	0.0996771	-0.217817	0.000795141	0.0213923	0.744785	-0.18667	0.00416428	-0.00671218	0.918655	0.0437086	0.505826	0.100242	0.126251	0.0912277	0.164242	-0.0445788	0.497385	-0.159287	0.0147211	-0.0804337	0.220275	-0.112529	0.0858674	0.181396	0.00538435	-0.172084	0.0083397	-0.0951295	0.146863	0.128477	0.0496525	-0.0253323
200746_s_at	GNB1	bisque4	-0.013723	0.834598	-0.0532031	0.417902	0.13855	0.0341505	-0.121797	0.0628723	-0.0788858	0.229312	0.131802	0.0439897	-0.101079	0.123102	-0.0889162	0.175239	-0.308167	1.54e-06	-0.0620268	0.344834	-0.125559	0.0551123	-0.0156256	0.812067	-0.0241822	0.712882	0.147931	0.0236203	0.114428	0.0806756	-0.00593156	0.928088	-0.0478284	0.466532	-0.050902	0.43835	-0.0711576	0.278344	0.107543	0.100787	-0.227942	0.000440497	-0.07411	0.258836	0.224978	0.000525069	-0.0406474
201611_s_at	ICMT	bisque4	-0.0131731	0.841138	0.0275967	0.674509	-0.0347063	0.597346	0.0259475	0.692945	0.0304931	0.642601	0.164655	0.0116526	-0.0305209	0.642298	-0.0232483	0.723509	-0.158433	0.0152694	-0.108416	0.0980374	-0.111836	0.0878303	0.023087	0.725349	-0.0909961	0.16532	0.242043	0.000185149	0.146918	0.0246021	0.00389276	0.95277	-0.0649157	0.322788	-0.0520324	0.428234	-0.0361196	0.582495	0.0663867	0.311921	-0.233783	0.000309565	0.00175265	0.978725	0.0406055	0.536527	0.122584
218664_at	MECR	bisque4	0.0123871	0.850501	0.143528	0.0281513	2.38e-05	0.999711	-0.0670559	0.307058	-0.0347673	0.596702	-0.0345621	0.598871	0.0682873	0.29824	-0.0667534	0.30925	0.116889	0.0743261	-0.0873709	0.18289	-0.0136747	0.835173	-0.106594	0.103846	-0.0539672	0.411237	-0.111393	0.0891026	0.169234	0.00949622	0.178558	0.00616581	0.180823	0.00553466	0.173219	0.00791532	-0.0893297	0.173233	-0.196903	0.00248154	0.209119	0.00129345	0.108911	0.0965043	-0.115361	0.0782186	0.0739217
217994_x_at	CPSF3L	bisque4	0.0118052	0.857448	-0.00620408	0.924794	-0.097108	0.138603	-0.0353044	0.59104	-0.0678294	0.301499	-0.0163712	0.803278	0.031783	0.628595	-0.10602	0.105733	-0.032004	0.626209	-0.024956	0.704117	-0.01805	0.783581	-0.00123471	0.985012	-0.137656	0.0353359	0.102163	0.119113	0.0919195	0.161054	0.0697984	0.28765	0.233598	0.000313085	-0.120078	0.066708	-0.132019	0.0436409	-0.22598	0.00049493	0.101705	0.120786	-0.0840216	0.200311	0.0391812	0.550923	-0.182495
221949_at	UBE2D4	bisque4	0.0113109	0.863357	-0.141153	0.0308901	-0.0877602	0.18094	-0.271794	2.5e-05	-0.00594265	0.927954	0.111127	0.0898723	-0.0786172	0.230907	-0.307783	1.59e-06	-0.0989287	0.13132	-0.0360384	0.583343	0.175347	0.00717123	0.149283	0.022361	0.161582	0.0133318	-0.0111207	0.865632	0.264082	4.3e-05	-0.212287	0.00108582	0.149105	0.0225231	-0.0546508	0.405329	-0.181869	0.005263	-0.239362	0.000219192	0.0648095	0.323582	-0.148116	0.0234439	0.0175767	0.78912	-0.34998
219235_s_at	PHACTR4	bisque4	0.0109345	0.867862	-0.00928362	0.887669	0.0152568	0.816424	-0.136871	0.0364058	-0.0290941	0.657936	0.232975	0.000325229	-0.104112	0.112198	-0.151785	0.0201841	-0.251367	0.000101416	-0.0222832	0.734546	0.142252	0.0295954	0.159821	0.0143868	0.016189	0.805424	0.149395	0.0222593	0.15567	0.0171679	-0.0978222	0.13571	0.0996602	0.128478	-0.191237	0.00331558	-0.0713247	0.277214	-0.124384	0.0574463	-0.212767	0.00105714	-0.137625	0.0353785	0.130913	0.0454493	-0.16641
208675_s_at	DDOST	bisque4	0.0101299	0.877505	0.0582253	0.375263	0.0689435	0.29361	-0.182921	0.00500212	0.188779	0.00375071	-0.0691884	0.291895	-0.176482	0.00680009	0.148503	0.0230805	0.0326611	0.619135	-0.0746225	0.255548	0.136604	0.0367754	0.0574078	0.382016	0.197517	0.00240366	0.0104483	0.873688	0.244803	0.000155306	-0.156995	0.0162336	-0.317781	6.89e-07	0.172788	0.00807434	0.234231	0.000301199	-0.100524	0.125182	-0.0585019	0.372995	0.391489	5.43e-10	0.144549	0.0270389	0.577868
204074_s_at	CEP104	bisque4	0.00998158	0.879286	-0.0458099	0.485571	-0.0153651	0.815144	-0.0312253	0.634635	-0.0460734	0.483062	0.129289	0.0482167	-0.0304191	0.643409	-0.109328	0.0952278	-0.243163	0.000172449	-0.018661	0.776445	-0.0433027	0.509789	0.0485181	0.460123	-0.0576511	0.379998	0.248184	0.00012488	0.156912	0.0162909	0.0233676	0.722148	-0.025492	0.698069	-0.0735777	0.262281	-0.0360534	0.583187	-0.100599	0.124903	-0.276077	1.83e-05	-0.0315289	0.631344	0.11706	0.0739004	0.0658648
212911_at	DNAJC16	bisque4	-0.00982796	0.88113	-0.0457785	0.48587	5.12e-05	0.999378	-0.0162253	0.804996	0.0573051	0.382869	0.0768831	0.241389	-0.152524	0.0195778	0.0353715	0.590335	-0.0793655	0.226484	-0.0160224	0.807387	0.066358	0.312131	0.0453077	0.490372	0.154765	0.0178333	0.220616	0.000677111	0.216195	0.000871908	-0.0512077	0.435601	-0.0611084	0.352038	-0.0956084	0.14483	0.0937452	0.152862	-0.158275	0.015373	-0.11753	0.0727403	0.0211897	0.747119	0.0291907	0.656872	-0.00504236
33760_at	PEX14	bisque4	0.00979314	0.881548	-0.0728943	0.266751	-0.0504108	0.442787	-0.0596835	0.363401	-0.0198964	0.762075	0.0541933	0.409278	-0.128199	0.0501529	0.0529038	0.420529	-0.0811214	0.216342	0.0435495	0.507378	-0.0110758	0.866171	-0.101474	0.121637	-0.020211	0.758429	0.0905217	0.167545	0.204022	0.00170521	0.00162734	0.980246	0.119668	0.0676499	-0.0798512	0.223646	-0.0249758	0.703893	-0.0753366	0.251014	0.0412492	0.530083	-0.121391	0.0637615	0.13032	0.046444	-0.258152
203230_at	DVL1	bisque4	0.00958403	0.884059	-0.199089	0.00221438	-0.0778088	0.235753	-0.161798	0.0132071	-0.0323798	0.622159	0.155613	0.0172096	-0.128234	0.0500906	-0.116214	0.0760244	-0.111453	0.0889282	0.0111231	0.865605	0.0529957	0.419721	0.0155657	0.812774	-0.0284604	0.664929	0.224257	0.000547791	0.102129	0.119236	0.0475178	0.469435	0.233071	0.000323325	-0.234806	0.00029076	-0.141552	0.0304153	-0.136244	0.0372785	0.0458322	0.485359	-0.175062	0.00726691	0.195052	0.00273023	-0.324674
218608_at	ATP13A2	bisque4	0.00806814	0.902297	-0.121174	0.0642414	0.109257	0.0954433	-0.209195	0.0012881	0.0693075	0.291062	0.259626	5.83e-05	-0.214112	0.00098053	-0.219495	0.000722318	-0.150893	0.0209387	-0.096506	0.141077	0.107918	0.0995982	0.0329083	0.616483	-0.0763496	0.24468	0.178647	0.00613997	0.135573	0.0382334	-0.0703016	0.284181	0.0109552	0.867613	-0.0349059	0.595239	-0.0359617	0.584146	0.00126545	0.984638	-0.27331	2.24e-05	-0.0381391	0.561576	0.229272	0.000406811	-0.106815
222000_at	C1orf174	bisque4	0.00433528	0.947408	0.0440532	0.502475	0.080329	0.220878	-0.134553	0.0397243	-0.0371457	0.571821	-0.0110588	0.866374	-0.0226791	0.730012	0.00810053	0.901907	0.0459315	0.484412	-0.0862297	0.188696	0.065838	0.315947	-0.164198	0.0118902	0.126097	0.0540696	-0.161076	0.013628	0.318539	6.46e-07	0.0537033	0.413532	0.0175612	0.789303	0.21761	0.000804565	0.151549	0.0203812	-0.209943	0.0012362	0.0882626	0.178446	0.0927037	0.157495	-0.0457908	0.485753	0.084248
212401_s_at	CDK11A /// CDK11B	bisque4	0.00324359	0.960639	-0.0964128	0.141464	-0.011236	0.864254	-0.253096	9.05e-05	-0.0525921	0.423276	0.167745	0.0101549	-0.113031	0.0844692	-0.360778	1.33e-08	-0.267258	3.44e-05	-0.00605026	0.926653	0.0643663	0.326908	0.0904143	0.168052	-0.0310787	0.636227	0.217864	0.000792997	0.256509	7.2e-05	-0.11204	0.0872478	0.0701659	0.285114	-0.0879692	0.179899	-0.159056	0.0148679	-0.114754	0.0798103	-0.281721	1.21e-05	-0.146465	0.025053	0.108611	0.0974318	-0.278447
210775_x_at	CASP9	bisque4	0.00288359	0.965005	0.0498882	0.447536	0.0169554	0.796409	-0.183427	0.004881	0.100515	0.125219	-0.00745149	0.909732	-0.124	0.0582258	0.0075859	0.90811	-0.0348133	0.596216	-0.0458869	0.484837	0.056683	0.388064	0.0498984	0.447443	0.107354	0.101393	0.0685551	0.296345	0.329207	2.56e-07	-0.232022	0.00034463	-0.18998	0.00353205	0.137835	0.0350959	0.157197	0.016095	-0.201219	0.00197963	-0.0877905	0.180789	0.279879	1.39e-05	0.0904908	0.167691	0.300793
208918_s_at	NADK	bisque4	-0.00260194	0.968421	0.0542765	0.408558	0.122096	0.062225	-0.126722	0.0528791	-0.0352075	0.59206	0.14023	0.032015	-0.0197062	0.764283	-0.0858112	0.190859	0.0483159	0.461997	0.0644738	0.326099	0.0412956	0.52962	-0.024289	0.711669	-0.056444	0.390071	0.0723228	0.270529	0.233315	0.00031854	0.144323	0.0272813	0.104499	0.110861	0.12165	0.0631942	0.0646607	0.324696	-0.0786151	0.230919	-0.128206	0.0501402	0.0160983	0.806493	-0.0439001	0.503962	0.0241457
208919_s_at	NADK	bisque4	0.00149655	0.981834	0.0140744	0.830426	0.0934917	0.15398	-0.031379	0.632968	-0.0923652	0.159024	0.159709	0.0144563	0.00277639	0.966305	-0.226583	0.000477577	-0.140805	0.0313106	-0.0654697	0.318667	-0.0103247	0.875169	0.100132	0.126672	-0.0878193	0.180645	0.198686	0.00226157	0.234914	0.000288842	-0.0104776	0.873336	0.107702	0.100282	-0.0116943	0.858773	-0.0602849	0.358578	-0.141818	0.0301011	-0.203354	0.00176724	-0.0647379	0.324118	0.00589829	0.928491	-0.133312
218771_at	PANK4	bisque4	0.00105228	0.987226	0.0174516	0.790586	0.0683692	0.297659	-0.106479	0.104223	-0.121082	0.0644454	0.167392	0.0103172	-0.0566143	0.38864	-0.201828	0.00191672	-0.0871805	0.183849	-0.0694698	0.289931	0.160867	0.0137521	-0.0723206	0.270544	-0.000849594	0.989686	0.00359523	0.956376	0.303295	2.28e-06	0.0631843	0.335889	0.0438864	0.504095	0.1079	0.099655	0.166681	0.0106502	-0.17282	0.00806238	-0.146729	0.0247898	0.0408755	0.533819	-0.053401	0.416169	-0.0328988
201155_s_at	MFN2	bisque4	-0.000758017	0.990798	0.011236	0.864253	0.0515453	0.432576	-0.121497	0.0635281	-0.0465271	0.478759	0.141149	0.0308956	-0.107169	0.101985	-0.166651	0.0106649	-0.218963	0.000744698	-0.0180021	0.784141	-0.0825399	0.20839	0.0342478	0.602201	-0.08749	0.182292	0.2021	0.00188929	0.191138	0.00333222	-0.0897382	0.171268	0.0354786	0.589209	-0.126967	0.0524189	-0.0536679	0.413841	-0.0229873	0.726488	-0.217778	0.000796916	-0.102685	0.117228	0.0909366	0.165598	-0.136024
201516_at	SRM	bisque4	-8.88e-05	0.998922	-0.0500831	0.445761	0.0392876	0.549842	-0.0728116	0.267296	-0.00796423	0.903549	0.0741548	0.258547	-0.0757702	0.248289	-0.211288	0.00114775	0.0432895	0.509919	-0.0497014	0.449241	-0.00767614	0.907022	-0.0542358	0.40891	0.0156264	0.812057	-0.00446928	0.945785	0.172932	0.00802077	0.00170888	0.979257	0.188187	0.00386277	0.127044	0.0522749	-0.0988642	0.131573	-0.0896519	0.171682	0.109105	0.095909	-0.115671	0.0774152	0.032676	0.618975	-0.174444
202584_at	NFX1	blue	-0.271887	2.48e-05	0.496447	5.78e-16	-0.0267204	0.684282	0.315284	8.51e-07	0.066849	0.308556	0.156357	0.0166775	0.186955	0.0041061	-0.0248915	0.704846	0.0400884	0.541732	-0.00278796	0.966164	-0.0307505	0.639796	0.223267	0.000580493	-0.0101517	0.877244	0.222344	0.000612582	-0.162679	0.0127095	0.00869782	0.894715	0.169752	0.00927589	-0.105928	0.106038	-0.189307	0.00365305	-0.19183	0.00321773	0.0500354	0.446196	-0.0200983	0.759735	-0.109721	0.0940368	-0.0663048
204106_at	TESK1	blue	-0.23077	0.000371758	0.391084	5.68e-10	0.0887395	0.176102	0.287384	7.93e-06	0.091675	0.162175	0.254282	8.36e-05	0.133793	0.040867	-0.042804	0.514681	-0.0799926	0.222824	0.01279	0.845698	0.0692291	0.29161	0.0409865	0.532708	-0.233074	0.000323266	0.245579	0.000147764	-0.044063	0.502379	-0.021367	0.745075	0.208908	0.00130853	-0.103992	0.112611	-0.0588341	0.370282	-0.094554	0.149335	-0.230807	0.000370931	-0.143358	0.0283402	-0.0119801	0.855358	-0.301274
215009_s_at	THAP9-AS1	blue	0.215912	0.000886004	-0.0188045	0.774772	-0.105205	0.108457	-0.0776266	0.236855	0.0139887	0.831444	-0.144218	0.0273955	-0.0864138	0.18775	0.17016	0.00910569	0.00120617	0.985358	-0.0276045	0.674422	0.086875	0.185397	0.012034	0.854715	0.141924	0.0299767	-0.0185031	0.778287	0.0179399	0.784868	0.0268159	0.683215	-0.109139	0.0958038	-0.133044	0.0420192	-0.0207321	0.7524	-0.11467	0.080032	0.0839661	0.200609	-0.134607	0.0396447	0.0448441	0.494826	0.112973
221839_s_at	UBAP2	blue	-0.208287	0.00135376	0.441316	1.43e-12	0.000472178	0.994268	0.185322	0.00444979	0.0490399	0.455306	0.204228	0.00168647	0.0148016	0.821808	-0.0746123	0.255613	-0.138669	0.0339953	-0.0442155	0.5009	0.0150821	0.818489	0.298511	3.35e-06	-0.0393911	0.54879	0.288396	7.34e-06	-0.0651634	0.320941	-0.124372	0.0574704	0.134279	0.040133	-0.110764	0.0909325	-0.183621	0.00483505	-0.196805	0.00249412	-0.11326	0.0838379	-0.111099	0.089954	-0.155909	0.0169963	-0.176673
218068_s_at	ZNF672	blue	-0.207183	0.00143768	0.110785	0.0908726	-0.0326005	0.619787	0.166829	0.0105801	0.0252445	0.70086	0.228598	0.000423581	0.182523	0.00509943	-0.122228	0.0619401	-0.0911601	0.164556	-0.205475	0.00157708	0.143314	0.0283889	0.172238	0.00828126	0.324641	3.82e-07	0.0952554	0.146326	-0.00134458	0.983678	-0.0486625	0.458787	0.195087	0.00272537	-0.137234	0.0359083	-0.139153	0.0333707	-0.248713	0.000120657	-0.098651	0.132411	-0.124268	0.0576802	-0.105668	0.106904	-0.211365
212302_at	RTF1	blue	0.199485	0.00216899	-0.0939316	0.152043	-0.0966198	0.140607	-0.0963334	0.141794	-0.0163987	0.802954	0.0549775	0.402523	-0.0915061	0.162953	-0.0764383	0.24413	0.0543703	0.407747	-0.173759	0.00772035	0.283435	1.07e-05	0.054656	0.405284	0.000809656	0.990171	0.0600874	0.360157	-0.106489	0.104192	0.0505162	0.441833	0.120966	0.0647026	-0.237541	0.000245558	-0.030911	0.638049	-0.110278	0.0923676	-0.0458804	0.484899	-0.05578	0.395679	0.0265495	0.686194	-0.0511466
215695_s_at	GYG2	blue	-0.198313	0.00230615	0.153535	0.0187734	-0.0390954	0.551797	0.493324	9.35e-16	-0.0190606	0.771788	0.185338	0.0044464	0.128963	0.04879	0.0708677	0.280311	-0.0623103	0.342629	0.0134889	0.837381	-0.020941	0.749987	0.0463782	0.480169	0.0271115	0.679913	0.00386745	0.953076	-0.088927	0.175187	-0.114354	0.0808726	-0.00791083	0.904193	-0.194342	0.0028315	-0.0520306	0.42825	0.023257	0.723409	-0.203422	0.00176079	-0.196566	0.00252522	-0.1681	0.00999446	-0.10926
203050_at	TP53BP1	blue	0.195571	0.00265841	0.0213833	0.744888	-0.0834818	0.203227	-0.192898	0.00304802	-0.0731089	0.265342	-0.0189632	0.772922	-0.115804	0.0770729	-0.0944629	0.149729	-0.0639951	0.329712	0.0113233	0.863209	0.182189	0.00518254	0.122876	0.0605606	0.152139	0.0198919	-0.0100439	0.878537	-0.115467	0.0779443	-0.144634	0.0269482	-0.0590856	0.368236	-0.0166985	0.799428	-0.0128609	0.844854	-0.0485641	0.459697	-0.146129	0.0253916	-0.0120355	0.854697	0.0552505	0.400187	0.0329994
202323_s_at	ACBD3	blue	-0.19527	0.00269991	0.00543126	0.934139	0.0257684	0.694959	0.12863	0.0493802	0.0435865	0.507017	0.12361	0.0590276	-0.00287323	0.96513	0.139496	0.0329337	-0.186751	0.00414768	-0.0325778	0.620031	-0.0712184	0.277932	0.156918	0.0162862	0.307289	1.65e-06	0.186841	0.00412937	-0.146743	0.0247761	0.0447619	0.495618	-0.00809869	0.901929	-0.202228	0.00187652	-0.104082	0.112299	0.0995762	0.128802	-0.0902569	0.168796	-0.133717	0.0409817	0.169936	0.00919907	-0.0308275
214766_s_at	AHCTF1	blue	-0.193176	0.0030053	-0.0413414	0.529163	-0.0468865	0.475365	0.0839937	0.200461	0.0873056	0.183219	0.114858	0.0795347	0.0389587	0.55319	0.137453	0.0356101	0.0625331	0.340903	-0.125672	0.0548922	0.133599	0.0411621	0.118401	0.0706296	0.478716	8.32e-15	0.0693968	0.29044	-0.0856222	0.191841	0.0416525	0.526065	0.0845722	0.197367	-0.238576	0.000230235	-0.074156	0.258539	-0.117871	0.0719086	-0.06592	0.315343	-0.263534	4.46e-05	0.118688	0.0699454	-0.16533
202214_s_at	CUL4B	blue	-0.191681	0.00324216	0.0717008	0.274682	-0.0609839	0.353022	0.259135	6.03e-05	0.0245407	0.708816	0.0280056	0.669968	0.410693	6.17e-11	0.232131	0.00034236	-0.00214886	0.973918	-0.0825955	0.208083	0.155764	0.0171004	0.107375	0.101325	0.165433	0.0112585	0.0942743	0.150548	-0.0826327	0.207878	-0.0482368	0.462731	0.0108733	0.868595	-0.126777	0.052776	0.0734155	0.263337	-0.129324	0.0481564	0.0377161	0.565927	0.00214451	0.97397	-0.0879497	0.179996	0.105398
200643_at	HDLBP	blue	-0.191302	0.00330485	-0.10878	0.0969067	-0.120503	0.0657418	0.050004	0.446481	0.0372663	0.570572	0.0947196	0.14862	-0.0994301	0.129367	0.213604	0.00100884	-0.0252448	0.700857	0.00904174	0.890577	-0.0106459	0.871319	0.132364	0.0430897	0.15651	0.0165703	0.194583	0.00279682	-0.12897	0.0487771	0.00998897	0.879197	0.0738123	0.260759	-0.17704	0.00662415	-0.121	0.0646271	0.0867177	0.186197	0.0640645	0.329186	-0.0299268	0.648791	0.212021	0.00110197	0.10627
212437_at	CENPB	blue	-0.189148	0.00368218	-0.026346	0.688473	-0.141067	0.0309941	0.185528	0.00440506	0.0658374	0.315951	0.0530593	0.419163	-0.0512723	0.435021	0.0662462	0.312949	0.0434504	0.508345	0.0559356	0.394361	0.0230077	0.726255	0.21409	0.00098176	0.00390443	0.952628	0.138291	0.0344907	-0.126317	0.053649	-0.00959924	0.883876	0.153224	0.019017	-0.119625	0.0677484	-0.0779325	0.235007	-0.0355434	0.588529	0.0519038	0.429378	-0.0997536	0.128119	0.0294594	0.653918	-0.201956
202602_s_at	HTATSF1	blue	-0.185677	0.00437301	0.137429	0.035643	-0.0412233	0.530342	0.305789	1.87e-06	0.0716917	0.274743	0.0789323	0.229037	0.452814	3.13e-13	0.392333	4.95e-10	0.0126568	0.847286	-0.0781065	0.233959	0.00468663	0.943152	0.157499	0.0158894	0.168598	0.0097729	0.188129	0.00387391	-0.0721976	0.271361	0.0135355	0.836827	-0.074084	0.259003	-0.144112	0.0275104	0.0236082	0.719407	-0.00517181	0.937279	-0.0695462	0.2894	0.0571618	0.384062	-0.0447585	0.495651	0.229985
213308_at	SHANK2	blue	-0.185532	0.00440411	0.0472554	0.471895	-0.17624	0.0068779	0.23617	0.000267328	0.0349933	0.594316	0.0043036	0.947792	0.104157	0.112042	0.195155	0.00271593	0.091048	0.165078	0.0489651	0.455994	-0.155018	0.0176448	0.0447861	0.495385	0.0266409	0.685171	0.203616	0.00174267	-0.0927905	0.157105	0.059766	0.362737	0.0933267	0.154711	-0.0171232	0.794439	-0.078069	0.234185	-0.102904	0.116445	-0.069729	0.288131	-0.0278773	0.671391	-0.110744	0.0909928	-0.0419385
200861_at	CNOT1	blue	-0.184022	0.00474175	0.0081478	0.901337	-0.175994	0.00695761	0.141048	0.0310172	-0.059761	0.362777	0.0903011	0.168587	0.0856027	0.191943	0.0453109	0.490341	0.0327702	0.617964	-0.0325276	0.62057	-0.0665826	0.310493	0.380885	1.7e-09	0.072149	0.271685	0.111754	0.0880638	-0.131204	0.0449675	-0.0753303	0.251054	0.12536	0.0555016	-0.125939	0.0543738	-0.0760703	0.246415	-0.154133	0.018311	0.0650112	0.322075	-0.09687	0.139577	-0.0481122	0.463889	-0.0553528
205816_at	ITGB8	blue	0.183892	0.00477171	-0.139424	0.0330247	0.00347755	0.957802	-0.244786	0.00015548	-0.00672257	0.91853	0.117211	0.0735245	-0.0309694	0.637415	-0.207007	0.00145151	-0.171156	0.00870201	0.117369	0.073135	-0.109406	0.0949886	-0.131001	0.0453025	-0.135439	0.038427	0.0553517	0.399324	0.136233	0.0372954	0.0157597	0.810485	0.129953	0.0470684	-0.0279601	0.670472	-0.0220629	0.737074	0.0761417	0.245971	-0.173574	0.00778666	-0.109655	0.0942361	0.151786	0.0201833	-0.207734
213918_s_at	NIPBL	blue	-0.182441	0.00511976	-0.0558253	0.395295	0.0268506	0.682827	0.0375591	0.567546	0.0429961	0.512793	0.0949151	0.14778	-0.010542	0.872564	0.0987454	0.132039	-0.148181	0.0233825	0.0291101	0.65776	-0.0138111	0.833552	-0.033051	0.614955	-0.0137687	0.834056	0.354544	2.45e-08	-0.090257	0.168796	-0.000512848	0.993774	-0.0243649	0.710809	-0.202386	0.0018608	0.00711569	0.913783	0.0234948	0.720698	-0.242417	0.00018081	0.0405311	0.537274	0.193894	0.00289716	0.0637161
219192_at	UBAP2	blue	-0.177817	0.00638587	0.431717	4.84e-12	-0.0293088	0.655573	0.222421	0.000609845	0.0425363	0.517315	0.167353	0.0103352	-0.0152612	0.816371	0.07713	0.239877	-0.0664277	0.311622	0.0158472	0.809452	0.00941202	0.886126	0.23848	0.000231623	-0.0123073	0.851453	0.26817	3.23e-05	-0.117464	0.0729028	-0.0583773	0.374015	0.112134	0.0869825	-0.15904	0.0148778	-0.146831	0.0246882	-0.156318	0.0167056	-0.0453789	0.48969	-0.159718	0.0144509	-0.0861801	0.188952	-0.15053
206008_at	TGM1	blue	0.17645	0.00681045	-0.152394	0.0196827	-0.0238757	0.716363	-0.129095	0.0485568	-0.188828	0.00374143	-0.132114	0.0434877	-0.00265199	0.967814	-0.246049	0.000143364	-0.0537705	0.412947	-0.0212478	0.746449	-0.148399	0.0231778	-0.112291	0.0865382	-0.180504	0.00561978	-0.0107031	0.870634	-0.0940958	0.151325	0.0156018	0.812348	0.145519	0.0260174	-0.0755551	0.249638	-0.222757	0.000598015	0.153514	0.0187895	0.160381	0.0140441	0.0791124	0.227973	0.285815	8.92e-06	-0.159852
210306_at	L3MBTL1	blue	0.175568	0.00709738	-0.109196	0.0956303	-0.242334	0.00018177	-0.0593092	0.366424	-0.0192356	0.769752	-0.0287559	0.661665	-0.10182	0.120363	0.0396318	0.546349	-0.106523	0.10408	0.0981725	0.134308	0.0554821	0.398212	0.230919	0.000368431	0.100416	0.125594	0.0578871	0.378047	-0.0434616	0.508236	-0.167041	0.0104803	-0.0900891	0.169593	-0.150002	0.0217154	-0.204221	0.0016871	-0.0810467	0.216767	-0.000193052	0.997656	-0.232697	0.000330772	0.0688571	0.294216	-0.19203
202053_s_at	ALDH3A2	blue	0.175202	0.00721968	0.133007	0.0420774	0.05046	0.442342	-0.12562	0.0549924	0.00721454	0.91259	-0.0966406	0.140521	-0.115849	0.0769569	-0.20716	0.00143955	-0.109529	0.0946161	-0.092861	0.156789	-0.00779747	0.905559	0.1205	0.0657491	0.128185	0.0501785	0.091461	0.163162	0.104912	0.10945	-0.261318	5.2e-05	-0.132768	0.0424508	0.17062	0.00891712	0.051502	0.432964	-0.0514511	0.433419	-0.0521066	0.427575	0.169133	0.00953986	0.0172277	0.793212	0.0159395
204967_at	SHROOM2	blue	-0.175116	0.00724872	0.0661984	0.313299	-0.103917	0.112873	0.391828	5.24e-10	0.0691087	0.292452	0.0125454	0.848613	0.16344	0.0122932	0.0531	0.418806	-0.0283512	0.666138	0.0497475	0.44882	-0.177775	0.00639861	-0.0193383	0.768558	-0.0780781	0.23413	0.114727	0.0798807	-0.209547	0.00126345	0.117867	0.0719181	-0.022965	0.726742	-0.0988322	0.131698	-0.0436002	0.506883	0.16681	0.0105891	-0.234376	0.000298531	0.00148182	0.982012	-0.138715	0.033936	0.050915
203212_s_at	MTMR2	blue	-0.174891	0.00732494	-0.0126168	0.847762	-0.168375	0.00987142	0.0787623	0.230044	0.193705	0.00292531	0.120299	0.066203	-0.0826079	0.208014	0.0911729	0.164497	0.393197	4.5e-10	-0.100532	0.125154	0.168857	0.00965934	0.163575	0.0122204	0.11236	0.0863425	0.123578	0.0590924	-0.036108	0.582616	-0.0441097	0.501926	0.113805	0.082351	-0.128566	0.049494	-0.0410465	0.532108	-0.0565063	0.389547	0.0335329	0.609806	0.0447551	0.495683	0.0845367	0.197556	-0.0397194
216199_s_at	MAP3K4	blue	0.17418	0.0075712	-0.064724	0.324222	-0.0176895	0.7878	-0.0602808	0.358611	0.0482078	0.463	0.1676	0.0102215	-0.0981676	0.134327	-0.190115	0.00350826	-0.174694	0.00739263	-0.0749014	0.25377	0.22884	0.000417487	0.128128	0.0502812	0.011642	0.859398	0.0269891	0.681279	0.0249981	0.703641	-0.203497	0.00175373	-0.0350698	0.59351	-0.128692	0.0492694	0.315451	8.39e-07	-0.0350999	0.593193	-0.16732	0.0103505	-0.200372	0.00207011	-0.07614	0.245981	-0.170652
219623_at	ACTR5	blue	0.173909	0.00766687	-0.0411503	0.53107	-0.056001	0.393807	-0.110823	0.0907615	-0.00136079	0.983481	-0.0511845	0.435808	-0.112846	0.0849842	-0.219025	0.000742055	-0.00133167	0.983835	-0.0127977	0.845607	0.182977	0.00498876	0.0185047	0.778269	0.104569	0.11062	-0.0405657	0.536927	0.118417	0.0705905	-0.0736102	0.26207	0.000478627	0.99419	0.0293121	0.655537	0.0276805	0.673577	-0.174866	0.00733357	-0.055035	0.40203	-0.0296778	0.65152	-0.16652	0.0107272	-0.170788
203264_s_at	ARHGEF9	blue	-0.173709	0.00773832	0.064445	0.326316	-0.231443	0.000356943	0.0986277	0.132503	0.0508263	0.439031	-0.00515169	0.937522	0.0955055	0.145265	-0.05826	0.374978	-0.109945	0.0933614	-0.0247189	0.706799	-0.00155889	0.981077	0.350798	3.51e-08	0.0615168	0.348823	0.159975	0.0142922	-0.0300323	0.647636	-0.151167	0.0207038	-0.00470454	0.942936	-0.0509014	0.438355	-0.0503739	0.443121	-0.0543202	0.40818	-0.151138	0.0207287	-0.0341261	0.603493	-0.0611762	0.351504	-0.0793003
220486_x_at	LOC101928589 /// TMEM164	blue	-0.172759	0.00808522	0.0980437	0.134822	-0.0836807	0.202149	0.371061	4.74e-09	0.0709669	0.279637	0.166027	0.0109654	0.356507	2.03e-08	-0.0536323	0.414151	-0.0252084	0.701267	-0.111033	0.090146	-0.0419739	0.522874	0.108659	0.097281	-0.0135185	0.837029	0.2377	0.000243151	-0.0611641	0.351599	0.103562	0.114116	0.178624	0.00614669	-0.00906955	0.890243	-0.174572	0.00743449	-0.170913	0.00879879	-0.160456	0.0139985	0.0225489	0.731502	-0.0745047	0.256301	-0.0795327
218079_s_at	GGNBP2	blue	0.172431	0.00820813	-0.156636	0.0164823	0.0191593	0.77064	-0.118328	0.0708044	-0.0440663	0.502347	0.13678	0.0365312	-0.221545	0.000641698	-0.190258	0.00348307	-0.233969	0.000306075	-0.0388614	0.554182	0.0225354	0.731656	0.0759205	0.247349	0.134695	0.0395132	-0.0339601	0.605256	0.0771805	0.239568	-0.194402	0.00282291	-0.175333	0.00717576	-0.096901	0.13945	0.151178	0.0206948	0.0646738	0.324598	-0.306698	1.73e-06	-0.169762	0.00927181	0.0101049	0.877806	-0.0793755
218849_s_at	PPP1R13L	blue	0.171563	0.00854147	-0.187467	0.00400329	-0.0319707	0.626568	-0.270399	2.76e-05	-0.212175	0.00109255	0.0663109	0.312476	-0.137814	0.0351239	-0.325866	3.43e-07	-0.237769	0.000242107	0.0824313	0.208991	-0.288921	7.05e-06	-0.00680529	0.917531	-0.145961	0.0255626	0.128021	0.0504745	0.0867388	0.18609	0.0308664	0.638534	0.0975308	0.136885	0.1721	0.00833362	-0.100457	0.125436	0.261189	5.24e-05	-0.117138	0.0737062	-0.152335	0.0197307	0.0687371	0.295061	-0.357311
219560_at	C22orf29	blue	-0.171157	0.00870153	0.125766	0.0547081	-0.0461821	0.48203	0.0906204	0.16708	0.04402	0.502797	0.431119	5.21e-12	-0.0391109	0.551639	0.107971	0.0994312	0.0792086	0.227406	-0.1439	0.0277408	0.10562	0.107064	0.0874794	0.182345	0.0473485	0.471021	0.117678	0.0723766	0.00206806	0.974898	0.0871888	0.183807	0.0125723	0.848293	0.0221468	0.736111	0.147948	0.0236036	-0.0992645	0.130009	-0.110105	0.0928839	0.0934398	0.154209	-0.00924157	0.888174	0.0639402
209214_s_at	EWSR1	blue	-0.171037	0.00874924	0.0458961	0.484749	0.0435811	0.507069	0.168358	0.00987926	0.0512232	0.435461	0.340113	9.57e-08	-0.00963753	0.883416	0.326181	3.34e-07	0.0326114	0.619669	0.00715883	0.913263	-0.0432433	0.51037	0.01503	0.819105	-0.0514241	0.43366	0.130283	0.0465066	-0.0256625	0.69615	0.112793	0.0851323	0.00527504	0.93603	-0.135679	0.0380817	0.149728	0.0219594	0.153713	0.0186347	-0.146069	0.0254533	-0.17104	0.00874796	0.132878	0.0422785	0.0590434
201862_s_at	LRRFIP1	blue	-0.170428	0.00899547	-0.0703884	0.283585	-0.0335635	0.609479	0.126701	0.0529182	0.0908765	0.165879	0.0139088	0.832392	0.0227219	0.729522	0.317231	7.22e-07	-0.0602233	0.35907	0.0789528	0.228916	-0.125727	0.0547845	0.0702011	0.284871	0.180918	0.00550931	0.166914	0.0105399	-0.195426	0.00267832	0.0727446	0.267737	-0.0104046	0.874212	-0.20547	0.00157744	0.0278453	0.671746	0.132894	0.0422538	0.0682213	0.298708	-0.00139441	0.983073	0.138665	0.0340005	0.270455
214600_at	TEAD1	blue	0.16922	0.0095021	-0.0912375	0.164197	-0.0131486	0.841428	-0.0838233	0.201379	-0.129145	0.0484692	-0.192396	0.00312684	-0.206511	0.00149114	0.076009	0.246797	-0.269816	2.88e-05	0.10788	0.0997177	-0.19135	0.0032967	0.0770673	0.24026	0.00213014	0.974145	0.0494731	0.451328	0.110422	0.0919412	-0.238148	0.00023647	-0.16141	0.0134317	-0.128692	0.0492697	-0.0748595	0.254037	0.145097	0.026458	-0.18114	0.00545098	-0.214044	0.000984308	0.268303	3.2e-05	-0.0291863
217286_s_at	NDRG3	blue	0.167685	0.0101826	0.0253146	0.70007	-0.00135878	0.983506	-0.0580904	0.376372	-0.034739	0.597	0.0306582	0.640801	-0.203094	0.00179194	-0.0543329	0.408071	-0.0713163	0.27727	-0.0264397	0.687423	0.0880456	0.17952	-0.075451	0.250293	0.136321	0.037171	-0.0949538	0.147615	0.114482	0.0805309	-0.0469745	0.474536	-0.0974053	0.137393	0.0571372	0.384267	0.0428512	0.514216	-0.065519	0.318302	-0.0667428	0.309327	-0.265147	3.99e-05	0.0121504	0.853326	-0.107888
202223_at	STT3A	blue	-0.167066	0.0104688	0.0469677	0.4746	-0.0162073	0.805208	0.160115	0.0142061	0.125144	0.055927	0.104024	0.112501	-0.0555944	0.397256	0.0911984	0.164378	0.378554	2.18e-09	-0.180866	0.00552319	-0.00122669	0.985109	0.0729285	0.266527	-0.00511917	0.937916	0.00495991	0.939844	-0.0641711	0.328381	0.121257	0.0640562	0.159051	0.0148708	-0.0526741	0.422553	-0.00700131	0.915164	0.063231	0.335531	0.00777946	0.905777	0.0158594	0.809309	0.0148583	0.821137	0.192026
200825_s_at	HYOU1	blue	-0.166904	0.0105447	-0.0515131	0.432864	0.0194902	0.766791	0.0657507	0.31659	0.145934	0.0255905	0.190592	0.00342505	-0.0595362	0.364589	0.0639635	0.329951	0.350337	3.67e-08	-0.0959237	0.143503	0.136856	0.0364265	0.0487082	0.458365	0.00763884	0.907472	0.084323	0.198695	-0.0384907	0.557971	0.0276119	0.67434	0.213041	0.0010411	-0.138041	0.0348212	0.0131902	0.840934	-0.050539	0.441626	-0.112457	0.0860695	-0.0767368	0.242288	0.104855	0.109642	-0.073329
204976_s_at	AMMECR1	blue	-0.166807	0.0105907	0.193813	0.0029092	0.0303002	0.644707	0.27363	2.19e-05	0.0541214	0.4099	0.0326653	0.61909	0.190481	0.00344437	0.128796	0.0490846	-0.0669216	0.30803	-0.00625522	0.924176	-0.0792814	0.226978	0.133867	0.0407535	0.0554915	0.398132	0.170108	0.00912734	-0.0114675	0.861484	-0.115523	0.0777982	-0.138687	0.0339728	0.111366	0.0891788	-0.0438428	0.504519	-0.145291	0.0262544	-0.164289	0.0118426	0.146177	0.0253433	0.0325324	0.620518	0.118718
202572_s_at	DLGAP4	blue	0.1666	0.0106888	-0.165258	0.0113459	-0.152088	0.0199337	-0.150091	0.0216374	-0.0234115	0.721647	0.11651	0.075277	-0.180551	0.00560726	-0.0474821	0.469769	-0.23657	0.000260807	0.171736	0.00847414	0.0604718	0.357087	0.067968	0.30051	-0.0253728	0.699414	0.130362	0.0463727	0.153669	0.0186686	-0.0438531	0.504419	-0.0305846	0.641604	-0.054244	0.408839	-0.104942	0.109349	-0.0271093	0.679938	-0.212623	0.00106567	-0.217791	0.000796325	0.20284	0.00181636	-0.195813
203269_at	NSMAF	blue	-0.166186	0.0108877	-0.126772	0.0527855	-0.0110924	0.865971	0.216545	0.000854776	0.0085009	0.897085	0.037365	0.569551	0.107461	0.101049	0.000689555	0.991629	0.141954	0.0299421	-0.048699	0.45845	-0.00527628	0.936015	0.0442198	0.500858	0.00480154	0.941761	0.173929	0.00765963	-0.0323769	0.62219	0.16251	0.0128039	0.125253	0.0557117	-0.136781	0.0365306	-0.0636941	0.331996	0.0119837	0.855316	0.042471	0.517959	-0.0447191	0.496031	-0.0284582	0.664954	-0.22825
219381_at	C5orf42	blue	-0.16227	0.0129384	-0.0443227	0.499861	-0.230553	0.000376646	0.098661	0.132372	0.0869355	0.185089	-0.0624187	0.341789	-0.0994511	0.129285	0.23785	0.000240885	0.00527136	0.936074	0.0527281	0.422076	0.0815334	0.214011	0.0249787	0.703861	0.215525	0.000905579	0.0496612	0.449607	-0.014951	0.820039	-0.0264387	0.687435	-0.0104088	0.874161	-0.191774	0.00322684	-0.0907366	0.166534	-0.162299	0.012922	0.136261	0.0372559	-0.0999144	0.127502	0.147675	0.0238651	-0.156267
204089_x_at	MAP3K4	blue	0.16156	0.0133446	-0.0522803	0.426034	-0.0107239	0.870385	-0.0559276	0.394429	0.0773268	0.238676	0.178755	0.0061084	-0.0990701	0.130767	-0.132358	0.0430988	-0.154694	0.017886	-0.031409	0.632643	0.174067	0.00761095	0.150865	0.0209628	0.0508402	0.438906	0.0285798	0.66361	0.0390773	0.551982	-0.209241	0.00128485	-0.0154709	0.813894	-0.11627	0.0758842	0.345652	5.72e-08	0.000788557	0.990427	-0.145177	0.0263737	-0.177691	0.00642406	-0.0869414	0.185059	-0.12337
212291_at	HIPK1	blue	-0.161397	0.0134397	0.0149895	0.819584	-0.10335	0.114863	0.149211	0.0224265	0.100997	0.123409	-0.00927951	0.887718	-0.0134311	0.838068	0.207644	0.00140206	-0.271751	2.51e-05	0.0591277	0.367895	0.00152573	0.981479	0.303651	2.22e-06	0.131572	0.0443639	0.260025	5.68e-05	-0.0423874	0.518785	-0.118258	0.0709736	-0.198052	0.00233775	-0.178507	0.00618077	-0.0140681	0.830502	-0.0413782	0.528796	-0.250191	0.000109558	0.0254351	0.698711	0.00202369	0.975436	0.208866
213534_s_at	PASK	blue	-0.160839	0.0137688	0.0208832	0.750655	-0.191022	0.00335175	0.221918	0.000627951	0.106371	0.104577	0.014851	0.821223	0.0115002	0.861092	0.231132	0.000363718	0.0360793	0.582916	0.00988005	0.880504	0.112962	0.0846626	0.0320147	0.626093	0.127499	0.0514306	0.029783	0.650366	0.107071	0.102302	-0.046909	0.475153	-0.0321025	0.625146	-0.187432	0.0040103	-0.0420205	0.522413	-0.196281	0.00256273	-0.109529	0.0946165	-0.173498	0.00781391	0.131133	0.0450846	-0.0244866
211962_s_at	ZFP36L1	blue	0.160831	0.0137731	-0.269035	3.04e-05	-0.0569481	0.385844	0.0138148	0.833508	-0.0635313	0.333236	-0.139863	0.0324716	-0.0888532	0.175547	0.208359	0.00134844	-0.166124	0.010918	0.325032	3.69e-07	-0.254591	8.19e-05	-0.121815	0.0628329	-0.0922624	0.15949	0.293126	5.1e-06	-0.129865	0.04722	0.0387776	0.555037	-0.0620368	0.344756	-0.2243	0.000546418	-0.0406399	0.536182	0.212684	0.00106203	0.0433183	0.509637	0.0358101	0.585732	0.182216	0.00517571	-0.0949787
213437_at	RUFY3	blue	0.160147	0.0141861	-0.056194	0.392177	-0.0855994	0.19196	-0.187111	0.00407445	0.00931771	0.887259	0.113118	0.0842307	-0.123389	0.059485	-0.146472	0.0250457	-0.119127	0.068908	0.0998047	0.127922	0.123016	0.0602661	0.0620684	0.34451	-0.00195795	0.976234	-0.00320839	0.961066	0.105329	0.108041	-0.208057	0.00137085	-0.0308197	0.639043	-0.0518321	0.430017	0.0663053	0.312516	-0.0797354	0.22432	-0.275068	1.97e-05	-0.166411	0.0107792	0.114124	0.0814892	-0.174332
202054_s_at	ALDH3A2	blue	0.159415	0.0146403	0.181247	0.00542313	0.0605814	0.356215	-0.00989073	0.880376	0.0771266	0.239897	-0.0805619	0.219538	-0.0998806	0.127631	-0.0161677	0.805675	-0.0871239	0.184136	-0.0638485	0.330823	0.0391278	0.551467	0.0938178	0.152542	0.16552	0.0112149	0.0938352	0.152466	0.114973	0.0792338	-0.202057	0.00189365	-0.110272	0.0923864	0.106068	0.105573	0.0927222	0.157412	-0.0437631	0.505295	0.0371069	0.572223	0.0751336	0.252297	0.03452	0.599317	-0.0607166
213713_s_at	GLB1L2	blue	-0.159309	0.014707	0.0490944	0.454804	-0.21801	0.000786408	0.208084	0.00136886	0.0450786	0.492571	0.0602878	0.358555	0.10543	0.107701	-0.0295435	0.652994	0.371208	4.67e-09	0.010412	0.874123	0.0747798	0.254544	0.147893	0.0236562	0.00204075	0.975229	-0.0502211	0.444507	0.0112257	0.864377	0.0836552	0.202288	0.446135	7.61e-13	-0.111521	0.0887337	-0.0772673	0.239039	-0.326945	3.12e-07	0.221993	0.000625212	-0.122875	0.0605632	-0.111366	0.0891803	-0.263812
206825_at	OXTR	blue	0.159196	0.014779	-0.12202	0.0623893	-0.152669	0.0194606	0.0359624	0.584139	-0.0607982	0.354493	-0.0191286	0.770997	0.0587992	0.370566	-0.0745559	0.255973	0.0154279	0.814402	0.0538864	0.41194	-0.133388	0.0414863	-0.107867	0.099761	-0.200422	0.00206469	0.0233684	0.722139	-0.051947	0.428993	0.287316	7.97e-06	0.226076	0.000492118	-0.10656	0.103958	-0.228701	0.000420966	0.0583297	0.374406	0.100132	0.12667	-0.127948	0.0506071	0.16376	0.0121214	-0.172999
215411_s_at	TRAF3IP2	blue	0.158673	0.0151135	-0.0706574	0.281745	-0.193882	0.00289902	-0.0314256	0.632462	0.0311185	0.635794	0.0774944	0.237657	-0.104151	0.11206	-0.105753	0.10662	0.058544	0.37265	0.087425	0.182618	0.143495	0.0281871	0.074881	0.2539	0.0462004	0.481856	0.0769247	0.241134	-0.0717505	0.274349	-0.110001	0.0931961	0.200588	0.00204665	-0.116144	0.0762046	0.294521	4.58e-06	-0.18673	0.00415193	0.226188	0.000488886	-0.114726	0.0798841	-0.11936	0.0683634	-0.273259
213307_at	SHANK2	blue	-0.15805	0.015521	0.0549118	0.403087	-0.184351	0.00466612	0.195823	0.00262407	0.0263486	0.688444	-0.0250383	0.703187	0.116476	0.0753623	0.0381239	0.561732	0.0204544	0.755611	0.0314335	0.632377	-0.194714	0.00277803	0.0906434	0.166972	0.021542	0.743061	0.201868	0.0019127	-0.112249	0.086658	0.0036667	0.955509	0.172304	0.00825604	-0.0344159	0.60042	-0.165452	0.011249	-0.141993	0.0298966	0.00831711	0.899298	-0.0677658	0.301954	-0.121868	0.0627181	-0.179448
218665_at	FZD4	blue	-0.156897	0.0163009	0.0919158	0.161071	-0.118024	0.0715356	0.288542	7.26e-06	0.109742	0.093974	-0.0384162	0.558734	0.140416	0.0317856	0.0397863	0.544785	0.317521	7.05e-07	0.0243462	0.711021	-0.00686771	0.916777	-0.00261924	0.968211	-0.105153	0.108634	0.126284	0.0537102	-0.16073	0.0138335	0.254984	7.98e-05	0.240565	0.000203257	-0.135405	0.0384755	-0.0764619	0.243985	-0.111487	0.0888302	0.105977	0.105876	-0.103608	0.113956	-0.157292	0.0160303	-0.171779
210513_s_at	VEGFA	blue	-0.156436	0.0166219	0.030414	0.643465	-0.0149111	0.820512	-0.161916	0.0131396	-0.00923678	0.888232	0.17674	0.00671836	-0.0365704	0.577793	-0.0667141	0.309535	-0.202923	0.00180831	0.0334407	0.610789	0.105671	0.106892	0.0504885	0.442083	-0.109778	0.0938636	0.0399602	0.543027	-0.0203331	0.757015	0.0543665	0.40778	-0.00778309	0.905733	-0.11079	0.0908568	-0.00956103	0.884335	0.0387833	0.55498	-0.207685	0.00139893	-0.103384	0.114744	0.100741	0.124365	0.0671249
214874_at	PKP4	blue	-0.154176	0.0182779	0.0450686	0.492667	-0.188555	0.00379268	0.166098	0.0109307	0.0756671	0.248935	-0.0950682	0.147125	0.0460985	0.482824	0.277064	1.71e-05	0.0151009	0.818266	-0.0435293	0.507575	-0.0411582	0.530991	0.211104	0.00115949	0.115826	0.0770162	0.256224	7.34e-05	0.0551413	0.40112	-0.109203	0.0956079	-0.124983	0.0562457	-0.0973102	0.137779	-0.0483261	0.461902	-0.172675	0.00811653	0.00384227	0.953382	0.0593724	0.365912	0.111094	0.0899691	0.087002
201869_s_at	TBL1X	blue	-0.153941	0.0184582	0.14638	0.0251383	-0.0238515	0.716638	0.30278	2.38e-06	0.190327	0.00347102	0.00512025	0.937903	0.137832	0.0350998	0.189588	0.00360213	0.108268	0.0984985	-0.0966099	0.140648	-0.0463267	0.480657	0.130671	0.0458534	0.0633052	0.334963	0.0849234	0.195506	-0.121724	0.0630329	0.0785939	0.231045	0.0402268	0.540336	-0.203825	0.00172325	-0.0238891	0.716211	-0.0943021	0.150426	-0.0453955	0.48953	0.038018	0.562819	-0.208363	0.00134814	0.318808
218546_at	C1orf115	blue	-0.153585	0.0187342	0.120182	0.066469	-0.0298782	0.649323	0.31822	6.64e-07	0.0129006	0.844381	-0.0363402	0.580192	0.17124	0.00866833	0.0660162	0.314636	-0.0284792	0.664722	0.06325	0.335386	0.0298274	0.649879	0.0562137	0.392011	0.197914	0.00235458	0.262884	4.67e-05	-0.197293	0.00243189	-0.136477	0.0369531	0.0552027	0.400596	-0.11082	0.0907684	-0.123624	0.0589988	-0.217602	0.00080494	-0.0567071	0.387862	0.0710026	0.279395	-0.210919	0.00117143	-0.09092
218304_s_at	OSBPL11	blue	0.153305	0.0189537	-0.0165768	0.800858	-0.0460501	0.483283	-0.0432333	0.510469	0.0285756	0.663656	-0.037767	0.565402	-0.0705979	0.282151	0.0235499	0.720071	-0.053519	0.415139	-0.0133004	0.839622	0.0433564	0.509264	0.0983056	0.133778	0.0324934	0.620937	-0.0637775	0.331362	0.0653627	0.31946	-0.0484335	0.460906	0.00698195	0.915398	0.0406921	0.535658	0.206033	0.00153026	0.0297157	0.651105	-0.160145	0.0141877	-0.0500117	0.446411	0.0841981	0.199364	0.0675883
213135_at	TIAM1	blue	0.152345	0.0197228	-0.0718202	0.273881	-0.170624	0.00891552	0.0388209	0.554595	-0.123729	0.0587826	0.0496175	0.450007	0.00398294	0.951677	-0.110369	0.0920995	-0.0664928	0.311147	0.0557857	0.395632	0.0857417	0.19122	0.118149	0.0712352	-0.00976344	0.881904	0.167894	0.0100874	0.064076	0.3291	-0.0393574	0.549133	0.156832	0.0163461	-0.153856	0.0185239	-0.106184	0.105192	-0.183689	0.00481926	-0.0439887	0.503101	-0.128206	0.0501403	0.0331351	0.614055	-0.209444
210964_s_at	GYG2	blue	-0.151989	0.0200153	0.223515	0.000572146	-0.0713409	0.277104	0.474563	1.52e-14	0.0268658	0.682657	0.140524	0.0316529	0.137022	0.036198	0.174923	0.00731434	-0.0641293	0.328696	0.0647754	0.323837	-0.0254989	0.697992	0.121391	0.0637613	0.0837767	0.20163	0.0210367	0.748884	-0.0573461	0.382528	-0.0994189	0.12941	-0.192413	0.00312408	-0.111921	0.0875866	0.0871219	0.184146	0.0632936	0.335052	-0.227784	0.000444673	-0.0838813	0.201066	-0.156357	0.0166776	0.219239
206734_at	JRKL	blue	-0.151573	0.0203614	-0.101757	0.120596	-0.16051	0.013966	0.213372	0.00102204	0.122484	0.0613922	0.00924854	0.88809	-0.0372934	0.570292	0.199339	0.00218558	0.488306	2e-15	-0.00496439	0.93979	-0.0344775	0.599766	0.0502054	0.44465	0.0317608	0.628835	0.096588	0.140739	-0.0958521	0.143804	0.17373	0.00773071	0.309288	1.4e-06	-0.0960216	0.143093	-0.0932184	0.155193	-0.0537595	0.413043	0.140254	0.0319848	-0.0529317	0.420284	0.0554367	0.398598	-0.178624
204462_s_at	SLC16A2	blue	-0.151306	0.0205866	0.164262	0.0118563	0.00342565	0.958432	0.25001	0.00011086	-0.0100641	0.878295	0.039499	0.547695	0.148484	0.0230976	0.0257212	0.695489	-0.0144059	0.826495	0.0576367	0.380117	-0.0456859	0.486754	0.045827	0.485408	0.0112297	0.864329	0.106631	0.103728	-0.0808138	0.218095	-0.0844555	0.197989	-0.0289457	0.659571	-0.0589529	0.369315	0.0933584	0.15457	0.0825096	0.208558	-0.0776611	0.236645	-0.0615324	0.348701	-0.215492	0.000907272	0.0041568
203407_at	PPL	blue	0.151042	0.020811	-0.266944	3.52e-05	-0.144571	0.0270151	-0.320123	5.64e-07	0.0289909	0.659073	0.147944	0.0236073	-0.263763	4.39e-05	-0.170724	0.00887519	-0.189872	0.00355114	0.0158804	0.80906	-0.111703	0.0882106	0.147599	0.0239379	-0.0948674	0.147985	0.112824	0.0850444	-0.0214482	0.74414	-0.125517	0.0551934	0.0236967	0.718399	-0.235761	0.000274162	-0.0475959	0.468704	0.220963	0.000663687	-0.0492067	0.453772	-0.0916183	0.162436	0.410703	6.16e-11	-0.147035
214855_s_at	RALGAPA1 /// RALGAPA1P	blue	-0.150605	0.0211872	0.0432709	0.5101	-0.132697	0.0425618	0.130391	0.0463233	0.20003	0.00210777	-0.00445112	0.946005	0.0448346	0.494918	0.153157	0.01907	0.0116864	0.858867	-0.0846876	0.196754	0.114788	0.0797196	0.221865	0.000629894	0.264912	4.06e-05	0.268192	3.22e-05	-0.0390499	0.55226	-0.0881219	0.179142	-0.175212	0.00721627	-0.0907348	0.166543	-0.00771235	0.906586	-0.196726	0.00250447	-0.0513354	0.434455	0.334176	1.64e-07	0.0466666	0.47744	0.0910471
201924_at	AFF1	blue	0.150003	0.0217152	-0.125535	0.0551582	0.0164964	0.801805	-0.11026	0.0924226	-0.0975582	0.136774	-0.00452039	0.945166	-0.0267074	0.684427	-0.17628	0.00686492	-0.200226	0.00208609	0.0402031	0.540576	-0.120261	0.0662903	0.0250734	0.702791	-0.099867	0.127683	0.0705715	0.282331	-0.152584	0.0195285	-0.0194465	0.767299	0.0123715	0.850688	-0.202419	0.00185753	-0.109164	0.0957265	0.0571057	0.384529	-0.163365	0.0123333	-0.265206	3.97e-05	-0.0463833	0.48012	-0.18234
201737_s_at	MARCH6	blue	-0.149255	0.0223867	-0.0671671	0.306254	-0.139328	0.0331467	0.213777	0.000999133	-0.0174197	0.79096	0.0054335	0.934112	-0.0206132	0.753774	0.250159	0.000109781	-0.233677	0.000311592	0.0447935	0.495314	-0.138267	0.0345224	0.0227653	0.729025	-0.0751384	0.252267	0.279954	1.38e-05	-0.138314	0.03446	0.0434179	0.508663	-0.0877242	0.18112	-0.147903	0.0236464	-0.176397	0.00682723	0.0187628	0.775259	0.00993179	0.879883	-0.122383	0.0616071	0.192123	0.00317036	-0.165062
219045_at	RHOF	blue	0.148964	0.0226532	-0.195671	0.00264475	0.0331839	0.613533	-0.247361	0.000131721	-0.119611	0.0677815	0.0445339	0.497819	-0.181517	0.00535313	-0.250651	0.000106299	-0.0969192	0.139375	-0.0726938	0.268073	-0.0864679	0.187473	-0.0723593	0.270287	-0.0833116	0.204154	-0.104622	0.110439	0.0441409	0.501624	0.0719289	0.273154	0.185786	0.00434958	-0.173669	0.00775263	-0.104867	0.109601	0.159111	0.0148329	-0.00756711	0.908337	-0.202905	0.00181006	0.300839	2.78e-06	-0.170689
218494_s_at	SLC2A4RG	blue	-0.148452	0.023128	0.0732913	0.264148	0.00574324	0.930366	0.0577406	0.379258	0.0419532	0.52308	0.0719685	0.272889	0.0155038	0.813505	-0.0785779	0.231141	0.0235609	0.719945	-0.0282257	0.667528	0.0299903	0.648096	0.0256468	0.696327	-0.200019	0.00210893	0.0631856	0.335879	0.130393	0.0463198	0.0510106	0.437372	0.142596	0.0292	0.0927074	0.157479	-0.0253576	0.699584	-0.0946309	0.149003	-0.196066	0.00259136	-0.138445	0.0342883	-0.122634	0.0610716	-0.232155
202681_at	USP4	blue	0.148259	0.0233091	-0.0361863	0.581798	-0.21982	0.000708935	-0.185627	0.00438371	-0.0945085	0.149532	0.0270744	0.680327	-0.0815527	0.213902	-0.353837	2.63e-08	-0.0432295	0.510505	-0.0775354	0.237408	0.176577	0.00676977	-0.00566518	0.93131	-0.0571462	0.384192	0.0488505	0.457051	0.0855342	0.1923	-0.0171969	0.793574	0.31247	1.08e-06	-0.105295	0.108153	-0.23851	0.000231186	-0.210883	0.00117375	0.102465	0.118021	-0.114672	0.0800268	0.0115636	0.860335	-0.283276
219952_s_at	MCOLN1	blue	0.14797	0.0235828	0.0369211	0.574149	-0.0686378	0.295761	-0.0844479	0.198029	-0.00229409	0.972156	0.166079	0.0109397	-0.0807845	0.218263	-0.0662098	0.313215	-0.029407	0.654494	0.0370633	0.572674	0.117029	0.0739757	0.0925298	0.158279	-0.0383781	0.559124	0.107751	0.100128	-0.0376472	0.566637	0.0249135	0.704597	0.00248837	0.969799	-0.00710005	0.913972	-0.030797	0.63929	0.0815749	0.213777	-0.0842895	0.198875	-0.0462601	0.481289	0.00407645	0.950544	-0.131085
210564_x_at	CFLAR	blue	-0.14748	0.0240528	0.182747	0.00504462	0.112118	0.0870282	0.163757	0.012123	0.132478	0.0429081	-0.103128	0.115649	0.231017	0.000366242	0.242554	0.000179252	-0.0120945	0.853993	0.0449268	0.49403	-0.137417	0.0356588	0.0570338	0.385129	0.0296424	0.651909	0.0638739	0.330631	-0.173251	0.00790384	0.0516184	0.431923	0.0041308	0.949885	-0.0848081	0.196116	-0.0839038	0.200945	-0.104443	0.111053	-0.0808285	0.218011	0.105738	0.106669	-0.151316	0.020578	0.37271
216320_x_at	MST1	blue	0.147443	0.0240887	-0.159737	0.0144394	-0.1504	0.0213655	-0.140572	0.0315939	-0.0155941	0.812438	-0.0875096	0.182194	-0.250213	0.000109395	-0.20648	0.00149362	-0.125635	0.0549624	-0.00783575	0.905098	-0.0769309	0.241096	0.158214	0.0154127	0.0411623	0.53095	0.112803	0.0851036	0.137004	0.0362223	-0.284853	9.59e-06	-0.00147073	0.982147	-0.0210065	0.749232	-0.269825	2.87e-05	-0.0639708	0.329896	-0.0717686	0.274227	-0.0645781	0.325316	0.229361	0.000404644	-0.258435
221810_at	RAB15	blue	-0.147266	0.0242613	0.00447929	0.945664	0.0650734	0.321611	0.0652572	0.320243	0.121093	0.0644206	0.117253	0.0734212	0.0181073	0.782911	-0.0288443	0.660689	0.026036	0.691951	-0.0803095	0.220991	-0.129708	0.047489	0.0655688	0.317933	-0.166313	0.0108267	0.331441	2.1e-07	0.0314835	0.631836	0.0817453	0.212819	-0.0205194	0.754859	0.0544749	0.406844	-0.0307908	0.639358	0.0774741	0.23778	-0.311948	1.13e-06	0.298918	3.24e-06	-0.098833	0.131695	0.0641526
211934_x_at	GANAB	blue	-0.147258	0.0242686	-0.00636618	0.922835	-0.0562059	0.392076	0.132196	0.043357	0.142816	0.0289491	0.102687	0.117222	-0.03793	0.563725	0.247952	0.000126774	0.119401	0.0682679	-0.0712028	0.278037	0.0908626	0.165944	0.036837	0.575022	-0.0339977	0.604856	0.118627	0.07009	-0.0693596	0.290699	0.162442	0.0128416	0.315596	8.29e-07	-0.10179	0.120473	0.0153273	0.815589	-0.0947791	0.148364	-0.109931	0.093405	0.0322598	0.623451	0.123883	0.0584659	0.129572
212957_s_at	LINC01278	blue	-0.146799	0.0247198	0.116659	0.0749016	-0.0729328	0.266498	0.0647863	0.323755	0.0980431	0.134824	0.193086	0.00301913	0.0824445	0.208918	-0.179177	0.00598727	0.00307252	0.962713	-0.0807243	0.218607	0.293557	4.93e-06	0.209271	0.00128276	0.139839	0.0325013	0.0661894	0.313365	0.0383689	0.559218	-0.182911	0.0050047	0.168828	0.00967213	-0.0796671	0.224718	-0.0246042	0.708097	-0.233591	0.000313223	-0.130651	0.0458855	-0.00854355	0.896571	-0.138868	0.0337375	-0.109865
204431_at	TLE2	blue	0.146412	0.0251062	-0.140998	0.0310769	-0.107875	0.0997333	-0.0567096	0.387841	-0.0747572	0.254688	-0.0149256	0.82034	-0.0699997	0.286259	-0.0848076	0.196119	-0.0628553	0.338416	-0.164242	0.011867	-0.111116	0.0899052	0.0484376	0.460868	0.11039	0.0920359	-0.110877	0.090602	-0.116492	0.0753209	-0.0190624	0.771767	0.0273955	0.676748	0.0221166	0.736457	-0.0408331	0.534244	-0.000224488	0.997275	0.152241	0.0198077	-0.00580951	0.929564	0.0386242	0.556605	-0.0499962
219910_at	FICD	blue	-0.146205	0.0253153	-0.122922	0.0604635	0.0928764	0.15672	0.0424285	0.518379	-0.0130433	0.842682	0.00719738	0.912798	-0.0585896	0.372277	-0.0173534	0.791738	-0.227642	0.000448452	0.0546083	0.405695	-0.05596	0.394155	0.0338597	0.606324	0.0394504	0.548189	0.192511	0.00310857	0.012324	0.851254	-0.173621	0.00776972	0.0888488	0.175568	-0.154317	0.0181707	-0.131217	0.0449455	-0.0603576	0.357997	-0.139636	0.0327569	-0.0474628	0.46995	0.0204807	0.755306	-0.0875247
210346_s_at	CLK4	blue	0.145835	0.0256918	-0.241034	0.000197337	-0.103426	0.114593	-0.00280746	0.965928	-0.212936	0.00104724	-0.0396387	0.546279	0.0494218	0.451799	-0.191308	0.00330374	-0.117255	0.0734159	0.0249609	0.704062	-0.0518467	0.429887	-0.0608009	0.354471	0.0471163	0.473202	-0.00422304	0.948768	-0.156106	0.0168558	0.0168167	0.798038	0.0841718	0.199505	-0.275054	1.98e-05	-0.215853	0.000888978	0.047059	0.473741	0.0986673	0.132347	-0.195335	0.00269088	0.0223279	0.734034	-0.392547
204473_s_at	ZNF592	blue	-0.145767	0.0257615	-0.223328	0.000578434	-0.173406	0.0078473	0.0129956	0.84325	0.237722	0.000242816	0.119863	0.0671991	0.013053	0.842567	-0.0620869	0.344366	-0.0254891	0.698102	0.0422795	0.51985	0.0854358	0.192814	0.0611129	0.352003	0.00262159	0.968182	0.256497	7.21e-05	-0.134313	0.040082	0.109494	0.0947233	0.193735	0.00292078	-0.269711	2.9e-05	-0.230883	0.000369223	-0.0111264	0.865564	0.00323804	0.960706	-0.0116212	0.859647	0.158734	0.0150742	-0.143688
205614_x_at	MST1	blue	0.145186	0.0263639	-0.168186	0.00995571	-0.145218	0.0263301	-0.124515	0.0571822	-0.0692092	0.291749	-0.107703	0.100281	-0.224164	0.000550805	-0.178225	0.00626396	-0.0906363	0.167006	-0.0141273	0.829799	-0.10078	0.12422	0.116291	0.0758295	0.041702	0.525573	0.0860815	0.18946	0.101479	0.12162	-0.270056	2.83e-05	0.00546096	0.93378	-0.0120122	0.854975	-0.281495	1.23e-05	-0.0631288	0.336314	-0.0272888	0.677937	-0.0525215	0.4239	0.223129	0.000585188	-0.24529
221877_at	IRGQ	blue	0.144727	0.026849	-0.176848	0.00668426	-0.0768435	0.241632	-0.172851	0.00805093	-0.0159743	0.807953	0.110818	0.0907748	-0.219622	0.000717055	-0.0803764	0.220605	-0.156294	0.0167223	0.0320967	0.625209	0.00955326	0.884429	0.124162	0.0578954	0.111869	0.0877356	0.182693	0.00505771	0.24154	0.000191133	-0.164786	0.0115855	-0.218913	0.000746833	0.180311	0.00567205	-0.0629344	0.337807	0.0481534	0.463506	-0.203969	0.00171002	0.0151803	0.817328	0.250915	0.000104476	0.00855612
200697_at	HK1	blue	-0.144725	0.0268506	-0.0107378	0.870218	-0.0803461	0.22078	-0.0237056	0.718298	-0.143732	0.0279261	0.202232	0.00187613	0.105359	0.107937	-0.242099	0.000184501	-0.10306	0.115889	-0.0765593	0.243383	-0.128777	0.0491179	0.125574	0.0550832	-0.173902	0.00766943	0.17189	0.00841457	-0.0371629	0.571642	0.106142	0.105329	0.222571	0.000604542	-0.0625611	0.340686	-0.203701	0.00173472	0.0618153	0.346485	-0.131867	0.0438854	-0.0479912	0.465015	-0.0134804	0.837482	-0.164852
206652_at	ZMYM5	blue	0.144378	0.0272225	-0.179997	0.00575763	-0.0216334	0.742009	0.108588	0.0975033	-0.192304	0.0031414	0.0115989	0.859912	-0.0548635	0.403501	0.00398889	0.951605	-0.17708	0.00661188	-0.000918882	0.988845	-0.266449	3.64e-05	0.0491258	0.454516	-0.0328264	0.617362	0.24147	0.000191989	-0.036586	0.577632	-0.0491021	0.454734	-0.077252	0.239132	-0.082499	0.208617	-0.125069	0.0560753	0.191233	0.00331633	-0.0345071	0.599453	-0.0754073	0.250569	0.198024	0.00234116	-0.201731
204391_x_at	TRIM24	blue	-0.144365	0.0272361	-0.00495649	0.939885	-0.172353	0.00823735	0.18513	0.00449196	0.107982	0.0993962	0.0627474	0.339248	0.0899014	0.170487	0.159222	0.0147622	-0.0645182	0.325766	0.0446503	0.496695	0.102898	0.116466	0.0739451	0.2599	-0.0774206	0.238105	0.374981	3.16e-09	-0.0738741	0.260359	0.0178055	0.786441	0.0255918	0.696946	-0.192134	0.00316861	-0.106875	0.102933	-0.127905	0.0506855	-0.115689	0.0773694	-0.026476	0.687016	-0.0769059	0.241249	-0.14473
214763_at	ACOT11	blue	0.144302	0.0273042	-0.0658106	0.316148	-0.109765	0.0939052	-0.183869	0.00477715	0.0731284	0.265214	0.132746	0.0424848	-0.105999	0.105802	-0.088741	0.176095	-0.00349928	0.957539	-0.0693652	0.29066	0.162506	0.0128059	-0.00917235	0.889006	0.0847376	0.196489	-0.129582	0.0477072	0.16066	0.0138758	-0.110612	0.0913788	0.0433688	0.509143	-0.0971053	0.138614	0.0183476	0.780103	-0.0555081	0.39799	0.111317	0.0893223	-0.1645	0.0117326	0.213645	0.00100655	-0.152155
201326_at	CCT6A	blue	0.144122	0.0274995	-0.129295	0.0482072	-0.188539	0.00379573	0.0519095	0.429327	-0.0186909	0.776097	-0.106762	0.103302	-0.0525819	0.423366	0.212535	0.00107093	-0.0433446	0.509379	0.0365996	0.57749	0.0599579	0.361195	0.037694	0.566155	0.160302	0.0140918	0.0356302	0.587618	-0.000995267	0.987918	0.0445849	0.497326	-0.205444	0.00157967	-0.102964	0.116232	0.0228622	0.727917	-0.0231878	0.724199	0.203973	0.00170968	-0.184475	0.00463806	0.119917	0.0670765	-0.0278648
220046_s_at	CCNL1	blue	0.14376	0.027895	-0.109683	0.0941501	-0.112758	0.0852279	-0.0376176	0.566943	-0.0722879	0.270761	-0.0545891	0.40586	-0.0766611	0.242754	-0.128041	0.0504384	-0.110996	0.0902539	0.345977	5.55e-08	-0.0426906	0.515795	-0.0497044	0.449213	-0.0386632	0.556206	0.041686	0.525733	0.0210226	0.749046	-0.0783249	0.23265	-0.00599064	0.927374	-0.178496	0.00618395	-0.132103	0.0435059	-0.0561845	0.392257	-0.146588	0.0249299	-0.185521	0.00440651	-0.0424991	0.517683	-0.165381
201103_x_at	NBPF10 /// NBPF11 /// NBPF12 /// NBPF15 /// NBPF19 /// NBPF20 /// NBPF26 /// NBPF8 /// NBPF9	blue	0.14347	0.028215	-0.162204	0.012976	-0.136455	0.0369837	0.0373472	0.569735	0.0337712	0.607265	-0.0545326	0.406347	-0.0576842	0.379724	-0.0219254	0.738653	-0.174672	0.00740005	0.0520608	0.427982	-0.0469041	0.475199	0.203169	0.00178472	0.217085	0.000828959	0.183914	0.00476661	-0.037929	0.563735	-0.215444	0.000909734	-0.178992	0.00604001	-0.12422	0.057778	-0.071173	0.278239	-0.0725003	0.269351	-0.184743	0.00457775	-0.0121272	0.853603	0.0622882	0.342801	-0.0331422
218734_at	NAA40	blue	-0.143101	0.0286279	-0.0874013	0.182737	-0.11707	0.0738752	0.0196594	0.764826	0.0527148	0.422194	0.178789	0.00609866	-0.0138552	0.833029	-0.0167433	0.798901	0.0920883	0.160282	-0.190844	0.00338203	0.102088	0.119386	0.129348	0.0481138	0.0746146	0.255598	0.0565232	0.389405	0.042389	0.518768	0.0153358	0.81549	0.29492	4.44e-06	-0.116234	0.0759734	-0.0449038	0.494252	-0.111123	0.0898844	-0.0948434	0.148088	-0.0112779	0.863752	0.144385	0.0272148	-0.056272
215287_at	STRN	blue	0.142833	0.0289303	-0.0852799	0.19363	-0.07923	0.22728	-0.022279	0.734594	0.00913554	0.889449	-0.0585323	0.372746	-0.0994919	0.129128	-0.0571179	0.384428	-0.289238	6.88e-06	0.103449	0.114515	-0.109611	0.0943697	-0.0284136	0.665448	0.079895	0.223391	0.111487	0.0888303	-0.0960505	0.142973	-0.0918944	0.161169	-0.0808165	0.21808	-0.219741	0.000712136	-0.0943368	0.150276	-0.0255758	0.697126	-0.105096	0.108824	-0.317865	6.84e-07	-0.0080174	0.902909	-0.213371
213514_s_at	DIAPH1	blue	-0.14257	0.0292295	-0.0366604	0.576858	-0.0532983	0.417068	0.0747953	0.254445	-0.13809	0.0347567	0.00658342	0.92021	0.0741662	0.258474	-0.103389	0.114725	-0.0926904	0.157555	0.10429	0.11158	-0.158717	0.0150851	0.0614502	0.349346	-0.217861	0.000793132	0.144921	0.0266433	-0.198924	0.00223366	0.0283094	0.666601	0.260968	5.32e-05	-0.264115	4.29e-05	-0.276028	1.84e-05	-0.0939909	0.151784	0.0557393	0.396025	-0.164875	0.01154	0.0137655	0.834094	-0.244644
213266_at	TP53BP1	blue	0.142104	0.0297674	-0.129456	0.0479268	-0.205787	0.00155073	-0.103259	0.115184	-0.0656795	0.317116	-0.0494514	0.451528	-0.133474	0.0413544	-0.0568486	0.386677	-0.296173	4.02e-06	0.0472364	0.472073	0.112639	0.0855603	0.260163	5.63e-05	0.197537	0.00240123	0.191847	0.00321496	-0.123414	0.0594344	-0.230603	0.000375528	-0.119156	0.0688403	-0.363861	9.81e-09	-0.226414	0.000482389	-0.096712	0.140227	0.00278945	0.966146	-0.251815	9.85e-05	0.0848427	0.195933	-0.256362
219312_s_at	ZBTB10	blue	-0.141257	0.0307662	0.00997067	0.879416	-0.0497798	0.448525	0.0816616	0.213289	0.00467393	0.943306	0.0370254	0.573068	-0.035088	0.593318	0.363927	9.75e-09	0.105036	0.109029	0.12165	0.0631926	0.125178	0.05586	-0.0784809	0.231718	0.0368292	0.575103	0.123766	0.0587057	-0.0306643	0.640734	0.302008	2.53e-06	0.0858144	0.190842	-0.144077	0.0275487	0.0435026	0.507835	-0.096622	0.140598	-0.0246179	0.707942	0.0548885	0.403286	0.0989489	0.131241	0.0293536
203291_at	CNOT4	blue	-0.141075	0.0309839	0.0484875	0.460406	-0.138906	0.033689	0.196911	0.00248054	-0.101745	0.12064	0.199084	0.00221502	0.267343	3.42e-05	0.14215	0.0297144	-0.0192824	0.769207	-0.0107216	0.870412	0.0436737	0.506167	0.0782997	0.232801	-0.0850917	0.194619	0.221093	0.000658693	-0.116737	0.0747048	0.0494008	0.451991	0.184652	0.00459817	-0.0735777	0.262282	-0.102126	0.119249	-0.228899	0.000416029	-0.00033396	0.995946	-0.0169812	0.796106	-0.0261908	0.690214	-0.184514
212644_s_at	MAPK1IP1L	blue	-0.140884	0.0312143	0.0372735	0.570497	0.0318648	0.627711	0.100552	0.125078	0.126383	0.0535218	0.0795844	0.225202	0.00757556	0.908235	0.220678	0.000674704	-0.122445	0.0614745	-0.0685091	0.29667	0.0270802	0.680263	0.151687	0.0202655	0.076585	0.243224	0.306186	1.81e-06	-0.0161459	0.805932	-0.0411115	0.531458	-0.189764	0.00357058	-0.0486319	0.45907	-0.0121752	0.853029	-0.00542664	0.934195	-0.18334	0.0049017	0.337887	1.17e-07	0.27903	1.48e-05	0.15139
203366_at	POLG	blue	-0.140832	0.0312774	-0.0224953	0.732116	-0.113465	0.0832757	0.166278	0.0108434	0.0811356	0.216262	0.0464666	0.479331	0.0638565	0.330763	-0.0681164	0.299453	0.0686384	0.295756	-0.0226773	0.730033	0.115596	0.0776096	-0.00259741	0.968476	-0.150082	0.0216452	0.14413	0.02749	-0.239008	0.000224115	0.143702	0.027959	0.341878	8.13e-08	-0.266668	3.59e-05	-0.221752	0.000634042	-0.192091	0.00317549	0.0753593	0.250871	-0.13657	0.0368223	-0.142166	0.0296955	-0.216147
204172_at	CPOX	blue	0.14064	0.0315113	-0.114789	0.0797184	-0.0293067	0.655596	-0.036484	0.578694	-0.00460014	0.9442	-0.141081	0.0309775	-0.156054	0.0168925	0.257089	6.93e-05	0.0453079	0.49037	0.0803009	0.22104	0.106508	0.104129	0.0437029	0.505882	0.248035	0.000126092	-0.0442168	0.500887	0.146763	0.0247554	-0.211367	0.0011427	-0.108348	0.0982484	0.00276814	0.966405	0.125607	0.0550173	-0.058646	0.371816	0.138069	0.0347839	0.00480006	0.941779	0.0152782	0.81617	0.0162644
210281_s_at	ZMYM2	blue	0.140382	0.0318274	-0.188931	0.00372238	-0.0615752	0.348365	-0.0735864	0.262225	-0.00900746	0.890989	-0.16356	0.0122285	-0.267051	3.49e-05	0.0189262	0.773354	-0.154789	0.0178154	0.102704	0.117162	-0.0902458	0.168849	0.0989823	0.13111	0.117418	0.0730156	0.171415	0.00859937	0.00585885	0.928967	-0.210605	0.00119188	-0.236449	0.000262763	-0.104399	0.111203	-0.0992955	0.129889	0.0471371	0.473006	-0.0849844	0.195184	-0.0993918	0.129515	0.282654	1.13e-05	0.000674444
203482_at	SLF2	blue	-0.140194	0.0320594	-0.161434	0.0134179	-0.0226654	0.730168	0.110133	0.0928001	0.0939422	0.151997	0.000381889	0.995364	-0.00945818	0.885571	0.083059	0.205533	-0.166447	0.0107622	-0.0515596	0.432449	-0.00340879	0.958636	0.186932	0.00411077	0.199714	0.00214303	0.192945	0.00304076	-0.0627721	0.339057	-0.0933102	0.154784	-0.155663	0.0171731	-0.2562	7.36e-05	-0.112817	0.0850652	0.134953	0.0391336	-0.0959987	0.143189	-0.106542	0.104018	0.149222	0.0224168	-0.0354855
40837_at	TLE2	blue	0.139765	0.0325946	-0.126363	0.0535601	-0.108944	0.0964032	-0.0343615	0.600996	-0.0855293	0.192326	-0.0186281	0.776829	-0.0405524	0.537061	-0.08903	0.174686	-0.0780562	0.234262	-0.119317	0.0684643	-0.141581	0.0303803	0.0122398	0.852259	0.075049	0.252834	-0.091843	0.161404	-0.111275	0.0894433	-0.0185819	0.777368	0.0266598	0.68496	0.0293184	0.655467	-0.0229587	0.726814	0.0437836	0.505096	0.123774	0.05869	-0.0249132	0.704601	0.00224066	0.972804	-0.0417604
212606_at	WDFY3	blue	0.139654	0.0327336	-0.0564883	0.389699	-0.122951	0.0604017	0.059309	0.366425	0.0134664	0.837649	0.0316012	0.630561	0.0533981	0.416195	0.0313777	0.632982	-0.166889	0.0105519	0.0948972	0.147857	-0.0532546	0.417451	0.141606	0.0303516	0.13609	0.0374971	-0.020384	0.756426	-0.179894	0.0057862	-0.078013	0.234522	-0.144131	0.0274892	-0.158234	0.0153998	-0.00804732	0.902548	0.194705	0.00277942	-0.057012	0.385311	-0.20972	0.00125146	0.0258859	0.693638	-0.134203
205902_at	KCNN3	blue	-0.13926	0.0332338	0.00234649	0.97152	-0.233087	0.000323004	0.128279	0.0500092	-0.0328581	0.617022	0.0279288	0.67082	-0.0260934	0.691307	0.0981917	0.134232	-0.0637834	0.331318	-0.00452993	0.94505	-0.00513103	0.937772	0.176713	0.00672681	0.195779	0.00262999	0.0283677	0.665955	-0.0248938	0.70482	-0.0637048	0.331915	-0.101088	0.123067	-0.13241	0.0430162	-0.132088	0.0435294	-0.204919	0.00162504	-0.0248266	0.705581	-0.112985	0.0845968	0.00900703	0.890994	-0.117804
221937_at	SYNRG	blue	0.138856	0.0337525	-0.203921	0.00171445	0.0176791	0.787921	-0.234105	0.000303524	0.0198318	0.762825	0.226968	0.000466796	-0.264834	4.08e-05	-0.0961931	0.142377	-0.290846	6.08e-06	-0.0668225	0.308748	0.103536	0.114208	0.194345	0.00283117	0.201458	0.00195475	0.0578038	0.378735	0.0348397	0.595937	-0.275392	1.93e-05	-0.262013	4.96e-05	-0.138311	0.0344645	0.148395	0.0231813	0.150584	0.021205	-0.221138	0.000656987	-0.135516	0.0383152	0.22452	0.000539394	-0.0391167
213378_s_at	DDX11 /// DDX12P /// LOC642846	blue	-0.138809	0.0338139	0.0471123	0.473239	-0.119199	0.0687399	0.0935243	0.153836	0.174659	0.00740449	-0.0354412	0.589603	-0.0617972	0.346627	0.2325	0.00033477	0.0611577	0.351649	-0.0268367	0.682982	0.0927431	0.157318	0.130513	0.0461177	0.0449842	0.493477	0.151433	0.0204793	0.190707	0.00340543	-0.0856319	0.19179	0.0338191	0.606756	-0.112482	0.0859995	-0.00375513	0.954438	-0.237023	0.000253584	0.030351	0.644152	-0.0258646	0.693876	0.0386913	0.555919	0.0114215
205088_at	MAMLD1	blue	-0.13859	0.0340984	0.114182	0.0813339	-0.227909	0.000441362	0.113561	0.0830152	-0.114693	0.0799716	0.0713164	0.277269	0.358605	1.65e-08	0.0198522	0.762588	-0.0433498	0.509329	-0.0798016	0.223934	0.0237212	0.71812	0.130207	0.0466349	0.0568871	0.386354	0.218281	0.000774359	-0.0576317	0.380158	-0.08068	0.218861	0.109867	0.0935977	-0.0287538	0.661688	-0.237909	0.000240002	-0.192737	0.00307319	0.0584388	0.373511	0.107594	0.100624	-0.00989338	0.880344	-0.0931376
212032_s_at	PTOV1	blue	0.138311	0.0344644	0.0224986	0.732078	-0.173869	0.00768092	-0.160426	0.0140168	-0.0422522	0.52012	0.0378512	0.564536	-0.177588	0.00645537	-0.0865536	0.187034	-0.219822	0.000708855	0.04669	0.477219	0.0953488	0.145929	0.112482	0.0860006	-0.0279408	0.670687	0.191776	0.00322662	0.32009	5.66e-07	-0.246819	0.000136418	-0.171719	0.00848081	0.392835	4.69e-10	0.030458	0.642985	-0.0527259	0.422096	-0.187677	0.003962	0.024951	0.704174	0.194492	0.0028098	-0.124461
201856_s_at	ZFR	blue	-0.138034	0.0348313	-0.0821475	0.210569	-0.154073	0.0183566	0.0974468	0.137225	0.00942394	0.885982	-0.090474	0.16777	-0.0238848	0.71626	0.232367	0.000337486	-0.0821528	0.210539	0.00793574	0.903893	0.0250897	0.702607	0.0304093	0.643515	-0.0298007	0.650172	0.234081	0.000303973	0.0317865	0.628558	0.0779297	0.235023	-0.0932429	0.155083	-0.127702	0.0510567	0.0123312	0.851169	-0.0293056	0.655609	-0.110997	0.0902515	-0.00091073	0.988944	0.223723	0.000565223	0.0965961
220946_s_at	SETD2	blue	-0.137983	0.0348982	0.0188521	0.774217	-0.172387	0.00822453	0.108393	0.0981091	-0.0343405	0.601218	0.0929275	0.156491	0.0158885	0.808965	0.229006	0.000413357	-0.154689	0.0178902	-0.0845083	0.197707	0.0250109	0.703497	0.170291	0.00905178	0.0837524	0.201761	0.387484	8.41e-10	-0.0199404	0.761565	0.055163	0.400935	-0.017224	0.793256	-0.121506	0.0635087	-0.0444672	0.498463	-0.113551	0.0830425	0.0242052	0.71262	0.0195856	0.765683	0.0729967	0.266078	0.0344232
203499_at	EPHA2	blue	0.136999	0.0362297	-0.186232	0.00425513	0.000389334	0.995274	-0.174766	0.00736791	-0.0474265	0.47029	0.0169227	0.796793	-0.0833567	0.203908	-0.230045	0.000388367	-0.191882	0.00320938	0.214551	0.000956644	-0.29228	5.45e-06	-0.0756602	0.248978	-0.162621	0.0127418	0.144772	0.0268004	0.0151278	0.817948	-0.00347574	0.957824	0.0409968	0.532605	-0.100696	0.124538	-0.202675	0.00183242	0.2988	3.27e-06	-0.106078	0.105542	-0.076572	0.243304	0.367739	6.64e-09	-0.0722358
212173_at	AK2	blue	0.136696	0.036647	0.0589718	0.369161	0.126241	0.0537943	-0.135749	0.0379819	0.0496122	0.450056	0.13726	0.0358729	-0.0346591	0.597845	-0.250051	0.000110562	-0.17582	0.00701444	-0.0790813	0.228156	0.129725	0.047461	-0.0375063	0.568091	-0.140441	0.031755	-0.200202	0.00208871	-0.0323691	0.622274	-0.0727734	0.267548	0.0532268	0.417694	-0.121273	0.064022	0.16393	0.0120309	-0.154675	0.0179004	-0.203599	0.0017442	-0.177527	0.00647384	-0.0247661	0.706265	-0.17681
208694_at	PRKDC	blue	-0.136456	0.0369814	0.0355172	0.588804	0.00454806	0.944831	0.0994805	0.129172	0.186065	0.00429026	-0.0343161	0.601476	-0.191572	0.00325999	0.511452	5.34e-17	0.166983	0.0105077	0.00913804	0.889419	0.147533	0.0240017	-0.0397334	0.545319	0.191271	0.00330994	0.0797413	0.224285	0.127012	0.0523347	0.221617	0.000639023	-0.217218	0.000822752	0.0190537	0.771869	0.196074	0.00259029	0.0267936	0.683463	0.0333171	0.612109	0.127363	0.0516816	0.111452	0.0889301	0.359189
212913_at	MSH5-SAPCD1 /// SAPCD1	blue	-0.136283	0.0372246	-0.0940968	0.151321	-0.183519	0.00485921	0.097627	0.136496	0.0973846	0.137477	-0.026863	0.682688	-0.0280649	0.66931	-0.0562116	0.392028	-0.0296727	0.651576	0.0523958	0.425011	0.316364	7.77e-07	0.232959	0.000325535	0.172831	0.00805819	0.0925365	0.158249	-0.0479601	0.465305	-0.142543	0.0292612	0.0847572	0.196386	-0.399256	2.29e-10	-0.0674168	0.304456	-0.246381	0.000140334	-0.0990077	0.131011	-0.250705	0.000105927	-0.100977	0.123482	-0.304309
208117_s_at	LAS1L	blue	-0.135776	0.0379422	0.15275	0.0193949	-0.10366	0.113772	0.321963	4.82e-07	0.0246578	0.70749	0.0887872	0.175869	0.352126	3.1e-08	-0.126926	0.0524961	-0.0608211	0.354312	-0.058855	0.370111	0.12384	0.0585537	0.20234	0.00186536	-0.012637	0.847521	0.153303	0.0189552	-0.0486468	0.458932	-0.0258838	0.693661	0.155312	0.0174284	-0.239325	0.000219712	-0.0360726	0.582986	-0.279865	1.39e-05	0.0327433	0.618253	-0.126392	0.0535051	-0.113035	0.0844588	-0.0782453
212357_at	FAM168A	blue	-0.135485	0.0383606	-0.020507	0.755003	-0.0736458	0.261839	0.00539369	0.934594	-0.079939	0.223135	0.0787078	0.230368	0.0198475	0.762642	-0.0393881	0.548821	-0.160156	0.014181	-0.0749333	0.253567	-0.0743444	0.257328	0.162532	0.0127914	-0.00243306	0.97047	0.298864	3.25e-06	-0.0261147	0.691068	-0.0336757	0.608283	0.178853	0.00608018	-0.196138	0.00258178	-0.15189	0.0200968	0.00796481	0.903542	-0.177518	0.00647657	-0.0148926	0.820731	0.204547	0.00165779	-0.0676559
219225_at	PGBD5	blue	-0.135485	0.038361	0.0600591	0.360384	-0.135289	0.0386446	0.222708	0.000599728	0.0580062	0.377065	0.0356395	0.58752	0.194705	0.00277938	0.021819	0.739875	0.11127	0.0894561	-0.0488593	0.45697	-0.0875422	0.18203	0.00101721	0.987652	0.060427	0.357444	0.103352	0.114854	0.0315529	0.631085	-0.0533468	0.416644	0.0519538	0.428933	-0.0169125	0.796913	-0.0230186	0.72613	-0.0822668	0.209904	0.0167481	0.798845	-0.0193334	0.768615	-0.141745	0.0301867	-0.0102398
208914_at	GGA2	blue	0.135308	0.0386159	-0.110746	0.0909859	-0.145181	0.0263691	-0.0597494	0.362871	-0.0779646	0.234813	0.0797099	0.224468	0.0883654	0.177939	-0.284307	1e-05	-0.0604718	0.357087	0.0421821	0.520813	-0.0971035	0.138621	0.162832	0.012625	-0.152422	0.0196599	0.0129135	0.844227	-0.139631	0.0327631	-0.0349373	0.594907	0.181055	0.0054734	-0.134516	0.0397788	-0.228338	0.000430216	-0.0558684	0.39493	-0.0182966	0.780698	-0.202678	0.00183215	-0.0710069	0.279365	-0.181403
222217_s_at	SLC27A3	blue	-0.134868	0.0392586	0.081784	0.212601	-0.10398	0.112654	0.036684	0.576612	0.172616	0.00813844	0.050788	0.439377	-0.0552714	0.400008	-0.0823958	0.209189	-0.0230644	0.725608	-0.0711061	0.278692	0.0928229	0.15696	0.0996273	0.128605	0.108544	0.0976388	0.0855972	0.191972	0.095136	0.146835	-0.0819721	0.211548	0.00963913	0.883397	0.0354899	0.589091	-0.108628	0.097379	-0.138314	0.0344604	-0.275789	1.87e-05	-0.0588925	0.369806	-0.127232	0.0519245	-0.231774
206845_s_at	RNF40	blue	-0.134694	0.039515	-0.0379265	0.563761	-0.113218	0.0839553	-0.0694309	0.290202	0.110136	0.0927912	0.223481	0.000573257	0.0590748	0.368324	-0.0860065	0.189847	-0.148236	0.0233304	-0.0647492	0.324033	0.313143	1.02e-06	0.193171	0.00300599	-0.0345031	0.599495	0.148388	0.0231878	-0.0245408	0.708816	-0.0606407	0.355743	0.278598	1.53e-05	-0.324881	3.74e-07	-0.0912296	0.164234	-0.180561	0.00560446	-0.103608	0.113955	-0.118697	0.0699228	0.0747559	0.254697	-0.258741
213612_x_at	NBPF10 /// NBPF12 /// NBPF15 /// NBPF19 /// NBPF20 /// NBPF26 /// NBPF8 /// NBPF9	blue	0.13459	0.03967	-0.163655	0.0121773	-0.185083	0.0045023	0.0508262	0.439032	0.0270504	0.680595	-0.0511557	0.436067	-0.0633446	0.334662	-0.00979853	0.881483	-0.17363	0.00776636	0.0733995	0.263442	-0.0467201	0.476935	0.198501	0.00228359	0.198549	0.00227785	0.197216	0.00244159	-0.0402084	0.540521	-0.201465	0.00195403	-0.158926	0.0149505	-0.126561	0.0531832	-0.0841225	0.199769	-0.077908	0.235154	-0.175248	0.00720432	-0.04197	0.522913	0.0646054	0.325112	-0.100107
202752_x_at	SLC7A8	blue	-0.134451	0.0398762	0.192163	0.00316395	-0.13303	0.0420416	0.159605	0.0145213	0.124353	0.0575084	-0.0111572	0.865196	0.135143	0.0388562	0.0312592	0.634267	-0.0803776	0.220598	0.128376	0.0498352	0.00676814	0.917979	0.220352	0.000687522	-0.0240218	0.714703	0.213975	0.000988103	-0.0274416	0.676235	-0.116515	0.0752631	-0.0363776	0.579802	0.032287	0.623159	-0.140117	0.0321554	-0.0653369	0.319651	-0.14863	0.0229614	0.172794	0.00807202	-0.177409	0.00651007	-0.0221905
211337_s_at	TUBGCP4	blue	0.134216	0.0402275	0.0191579	0.770656	-0.110336	0.0921964	0.0325866	0.619936	-0.00132278	0.983943	0.0185749	0.77745	-0.000805582	0.990221	-0.00636851	0.922807	0.0661089	0.313954	-0.0682028	0.29884	0.0368457	0.574932	-0.00932613	0.887158	0.0251107	0.70237	0.021633	0.742014	-0.11743	0.0729858	0.142989	0.0287538	0.0410648	0.531925	-0.0724865	0.269443	0.00106332	0.987092	-0.0677408	0.302132	0.0645489	0.325535	0.0171686	0.793906	-0.0470206	0.474102	0.115964
211488_s_at	ITGB8	blue	0.134007	0.0405421	-0.0636335	0.332458	-0.0968803	0.139535	-0.23409	0.000303803	0.00193582	0.976503	0.0162917	0.804215	-0.0875959	0.181761	-0.154214	0.0182489	-0.273433	2.22e-05	0.0985543	0.132793	-0.0904394	0.167933	-0.0296419	0.651914	-0.0742876	0.257693	0.0877671	0.180905	0.16436	0.0118054	-0.067127	0.306544	-0.0244451	0.709899	-0.0625637	0.340667	-0.0923206	0.159226	0.0439451	0.503525	-0.181843	0.00526982	-0.114166	0.0813777	0.141363	0.0306392	-0.0466695
202968_s_at	DYRK2	blue	0.133814	0.0408353	-0.110173	0.0926819	-0.00316041	0.961647	-0.220529	0.000680536	0.121808	0.0628486	0.0442036	0.501015	-0.209897	0.00123932	-0.0273185	0.677606	-0.178135	0.0062907	0.0798755	0.223504	-0.0089596	0.891565	-0.0441749	0.501293	-0.0388621	0.554174	0.147033	0.0244889	0.133927	0.0406633	-0.0274293	0.676372	-0.176586	0.00676709	0.0360753	0.582958	0.0924371	0.158698	0.12113	0.064339	-0.217668	0.000801926	0.0868452	0.185548	0.459277	1.3e-13	0.110861
219932_at	SLC27A6	blue	-0.133632	0.0411118	0.0864046	0.187797	-0.163106	0.0124744	0.211746	0.00111892	0.00137027	0.983366	0.0204917	0.75518	0.196252	0.00256661	0.20414	0.00169446	0.0465201	0.478825	0.0846113	0.19716	-0.0922324	0.159627	0.16732	0.0103504	0.0574101	0.381996	0.0339055	0.605836	-0.0254179	0.698905	0.092101	0.160225	-0.0400459	0.542161	-0.0107269	0.870349	-0.0864799	0.187412	-0.0112497	0.86409	-0.012189	0.852865	-0.0019853	0.975902	-0.00601691	0.927056	0.115681
214908_s_at	TRRAP	blue	-0.133422	0.0414336	0.170569	0.00893798	-0.112484	0.0859945	0.234209	0.000301601	0.194192	0.00285338	-0.0440984	0.502036	0.0140706	0.830471	0.436345	2.7e-12	0.0398631	0.544008	0.088877	0.175431	-0.000460578	0.994409	0.298564	3.33e-06	0.150165	0.0215713	0.224438	0.000542001	-0.0347905	0.596457	-0.0431535	0.51125	-0.316406	7.74e-07	-0.0825407	0.208386	0.0525635	0.423528	-0.0176858	0.787843	-0.0663098	0.312483	0.175585	0.007092	0.0974382	0.137259	0.48814
214185_at	KHDRBS1	blue	0.133315	0.0415982	-0.085163	0.194244	-0.0734983	0.262798	-0.101396	0.121925	0.00300748	0.963502	0.143629	0.0280393	-0.0703119	0.28411	-0.124575	0.0570608	-0.0992449	0.130085	0.0257207	0.695495	-0.00531397	0.935559	0.0320709	0.625487	-0.150825	0.0209972	-0.0659649	0.315012	0.0444486	0.498643	-0.0352758	0.591341	0.0712646	0.27762	-0.16912	0.00954512	-0.0388634	0.554162	-0.0593601	0.366011	-0.19319	0.00300311	-0.115121	0.0788452	0.0208505	0.751033	-0.0759565
207711_at	SOGA1	blue	0.13267	0.0426045	-0.18321	0.00493252	-0.134252	0.0401735	-0.110989	0.0902734	-0.0615409	0.348634	0.0272283	0.678611	-0.11495	0.0792922	-0.25147	0.00010073	-0.141898	0.0300072	0.161533	0.0133604	-0.0703673	0.28373	-0.0515386	0.432636	-0.046074	0.483057	0.0859614	0.190081	0.0645823	0.325285	-0.00384252	0.953378	-0.0395676	0.546999	-0.0556321	0.396936	-0.177381	0.00651875	-0.0402094	0.540512	-0.0888273	0.175673	-0.247251	0.00013266	0.167629	0.0102079	-0.344634
204685_s_at	ATP2B2	blue	-0.131812	0.0439749	0.0331767	0.61361	0.00981789	0.881251	-0.0562554	0.391659	-0.0682876	0.298237	0.104135	0.112117	-0.0484033	0.461186	-0.0878974	0.180256	-0.178285	0.006246	0.0515854	0.432218	0.0310123	0.636948	0.206385	0.00150135	0.157031	0.016209	0.0199696	0.761227	0.102029	0.119603	-0.0904936	0.167677	0.0358615	0.585195	-0.0875396	0.182043	-0.0707371	0.281201	-0.217877	0.00079241	-0.0814851	0.214283	-0.133019	0.0420572	0.0019757	0.976019	-0.111627
212538_at	DOCK9	blue	-0.13152	0.0444487	-0.0352838	0.591257	-0.0805899	0.219377	0.258238	6.41e-05	-0.00451591	0.94522	0.0759649	0.247072	0.112746	0.085261	0.14545	0.0260892	-0.11227	0.0865979	0.0128149	0.845401	-0.214769	0.00094502	0.0034756	0.957826	-0.0184769	0.778594	0.170993	0.00876685	-0.166131	0.0109145	0.202154	0.00188389	0.0708612	0.280356	-0.164892	0.0115311	-0.205038	0.00161459	0.0837056	0.202014	0.0245339	0.708893	-0.0836641	0.202239	0.195272	0.00269951	0.0160055
217534_at	FAM49B	blue	0.131465	0.0445393	-0.19465	0.00278718	-0.0482478	0.462629	-0.121089	0.0644292	-0.202124	0.00188692	0.116699	0.0747998	0.00391606	0.952487	-0.40664	9.88e-11	-0.273545	2.2e-05	0.103506	0.114313	-0.187974	0.00390388	-0.0781475	0.233714	-0.210097	0.0012258	0.0788343	0.229617	-0.0656622	0.317243	0.254212	8.4e-05	0.192361	0.0031324	-0.10052	0.125199	-0.160345	0.0140658	0.0285395	0.664055	-0.172338	0.00824314	-0.314533	9.07e-07	-0.0278156	0.672076	-0.423452
208798_x_at	GOLGA8A	blue	0.131027	0.04526	-0.199749	0.00213905	-0.0810456	0.216774	-0.0902351	0.168899	0.0176554	0.788199	-0.00221449	0.973121	-0.101599	0.121176	-0.135194	0.0387825	-0.117618	0.0725251	0.00366762	0.955498	-0.00616548	0.92526	0.104809	0.109799	-0.00521019	0.936814	0.123542	0.0591689	-0.0506601	0.440532	-0.160683	0.0138619	-0.0534186	0.416016	-0.207296	0.00142891	-0.159385	0.0146594	-0.0156077	0.812278	-0.11781	0.0720548	-0.212811	0.00105454	0.097523	0.136916	-0.227538
210409_at	MLLT4-AS1	blue	0.13096	0.0453711	-0.0856074	0.191918	-0.155995	0.016935	-0.0282784	0.666944	0.0480954	0.464045	0.0329965	0.615538	-0.113376	0.0835212	-0.00772156	0.906475	0.0142028	0.828903	-0.0424879	0.517793	0.216019	0.000880623	0.0938718	0.152305	0.217092	0.000828642	-0.00841381	0.898134	0.0596102	0.363992	-0.111507	0.0887717	0.143279	0.0284275	-0.11408	0.0816066	0.0484203	0.461028	-0.141166	0.0308747	0.200091	0.00210102	-0.177554	0.00646557	0.0941992	0.150874	-0.274113
221750_at	HMGCS1	blue	-0.130917	0.0454417	0.190005	0.00352766	0.0284864	0.664642	0.103565	0.114105	0.0984357	0.133262	0.216176	0.000872855	-0.0457565	0.486081	0.0603089	0.358386	0.0014727	0.982123	-0.0531786	0.418116	-0.021233	0.74662	0.144997	0.0265623	0.0145838	0.824387	0.0710675	0.278954	0.0179058	0.785268	-0.060777	0.354661	-0.0400989	0.541626	0.0541709	0.409472	0.131585	0.0443424	-0.0109733	0.867397	-0.296572	3.9e-06	0.0343485	0.601134	0.0783357	0.232586	0.0990351
201397_at	PHGDH	blue	-0.130797	0.0456424	0.153559	0.0187544	-0.0496771	0.449463	0.0558314	0.395244	0.0334838	0.610329	-0.0878586	0.18045	0.0816784	0.213194	0.0849895	0.195157	-0.0179516	0.784732	-0.0170673	0.795095	0.0675396	0.303574	0.225128	0.000520436	-0.0393924	0.548777	0.130557	0.046044	0.0409203	0.53337	-0.145755	0.0257739	-0.0893357	0.173204	-0.0489375	0.456249	-0.0582602	0.374976	-0.143991	0.0276422	-0.100207	0.126385	0.143332	0.0283686	-0.0919449	0.160937	0.0701956
200610_s_at	NCL	blue	-0.130242	0.0465768	-0.0332676	0.612638	-0.16533	0.0113101	0.219465	0.000723562	0.123253	0.0597678	-0.055363	0.399227	-0.0843231	0.198695	0.492774	1.02e-15	0.0371582	0.571691	0.0821935	0.210312	0.0522675	0.426147	0.201948	0.00190462	0.182645	0.0050696	0.270877	2.67e-05	-0.122178	0.0620489	0.0625276	0.340946	-0.113679	0.0826931	-0.320076	5.67e-07	-0.025368	0.699467	-0.00462066	0.943951	0.0539542	0.411351	-0.0629869	0.337404	0.192372	0.00313056	0.189673
221883_at	PKNOX1	blue	0.129866	0.0472173	0.0425501	0.51718	-0.104558	0.11066	0.0336518	0.608538	-0.155457	0.0173223	0.0128176	0.84537	0.0954239	0.145611	-0.10378	0.113353	-0.215958	0.000883711	-0.107966	0.0994475	-0.220191	0.000693938	0.0435549	0.507325	0.00757284	0.908268	0.011629	0.859554	0.0239981	0.714972	0.00414618	0.949699	-0.0836063	0.202552	0.0806963	0.218768	-0.125729	0.0547812	0.0577243	0.379392	-0.0633729	0.334446	-0.0692876	0.291201	0.111054	0.0900853	-0.166019
218678_at	NES	blue	-0.129524	0.0478088	-0.142488	0.0293234	-0.10712	0.102143	0.235982	0.000270449	-0.0460318	0.483458	0.0663547	0.312155	-0.0105665	0.87227	0.0994488	0.129294	-0.0386253	0.556594	0.0903057	0.168565	0.0409427	0.533147	0.0467313	0.476829	0.130959	0.0453721	0.159613	0.0145165	-0.103786	0.11333	0.178624	0.00614663	-0.00825525	0.900043	-0.190461	0.00344785	-0.105051	0.108979	0.13276	0.0424629	-0.0883866	0.177834	-0.153725	0.0186248	0.00587788	0.928737	-0.140601
221884_at	MECOM	blue	-0.129452	0.0479337	0.102085	0.119397	-0.103581	0.11405	0.134521	0.0397722	0.083815	0.201424	0.147634	0.0239048	-0.109037	0.0961163	0.191906	0.00320544	-0.116986	0.0740845	0.0274265	0.676403	0.208809	0.00131561	0.222684	0.000600563	0.197889	0.00235761	0.177262	0.0065553	0.110709	0.0910934	-0.156943	0.016269	-0.133284	0.0416473	-0.123466	0.0593245	0.129589	0.0476957	-0.246392	0.000140229	-0.111627	0.0884284	-0.09308	0.155809	0.00763266	0.907547	0.0262678
203513_at	SPG11	blue	0.128418	0.0497599	-0.0318402	0.627977	-0.0533738	0.416408	0.0819756	0.211528	-0.0312041	0.634865	0.0121684	0.853111	-0.0380569	0.56242	0.0021906	0.973411	-0.0280389	0.669598	0.041705	0.525544	-0.0710597	0.279007	0.0568258	0.386868	0.122595	0.0611546	0.0598643	0.361947	-0.271296	2.59e-05	0.0843264	0.198678	0.102408	0.118226	-0.251202	0.000102523	-0.0388067	0.55474	-0.0823508	0.209438	0.0911125	0.164778	-0.135589	0.0382112	-0.0571812	0.3839	-0.0149763
208861_s_at	ATRX	blue	-0.12839	0.049809	0.0159998	0.807653	-0.154473	0.0180527	0.274497	2.06e-05	0.0695679	0.28925	0.00243991	0.970386	0.177863	0.00637204	0.0849571	0.195328	-0.0849603	0.195312	-0.00644518	0.92188	0.00155111	0.981171	0.0910145	0.165234	0.183328	0.00490448	0.0970054	0.139022	-0.156448	0.0166141	-0.0946223	0.14904	-0.00818862	0.900846	-0.092021	0.160589	-0.0818031	0.212494	0.00051859	0.993704	-0.100825	0.12405	-0.0551296	0.40122	-0.0300839	0.647071	-0.127913
221560_at	MARK4	blue	0.128371	0.0498426	-0.0661732	0.313483	-0.0864486	0.187572	-0.203877	0.00171849	-0.149645	0.0220344	0.205997	0.00153322	-0.13444	0.0398917	-0.244697	0.00015637	-0.215259	0.00091925	0.0842882	0.198882	-0.0193801	0.768071	0.111608	0.0884832	-0.0858104	0.190863	0.149887	0.0218182	0.212702	0.00106096	-0.132442	0.0429649	0.0653248	0.319742	0.295307	4.31e-06	-0.137492	0.0355572	0.0291431	0.657396	-0.191185	0.00332436	-0.151521	0.0204051	0.191694	0.00324005	-0.38445
201867_s_at	TBL1X	blue	-0.12831	0.0499539	0.0973508	0.137614	-0.0745602	0.255946	0.293417	4.99e-06	0.0857181	0.191342	0.0298579	0.649546	0.208238	0.00135738	0.0395318	0.547362	0.0941348	0.151155	-0.0947094	0.148665	-0.0460031	0.483731	0.118014	0.071561	0.0115247	0.8608	0.0325405	0.620432	-0.116301	0.0758041	0.0517798	0.430482	0.173473	0.00782294	-0.203235	0.00177849	-0.0665765	0.310536	-0.0869151	0.185193	-0.00889776	0.892309	-0.0465282	0.478748	-0.245794	0.000145739	0.150279
218071_s_at	MKRN2	blue	0.127931	0.0506383	-0.104189	0.11193	-0.172017	0.00836566	-0.0304083	0.643526	-0.196085	0.00258878	-0.0231686	0.724418	0.0338181	0.606767	-0.111143	0.0898265	0.0261228	0.690977	-0.0272243	0.678656	-0.0529009	0.420555	-0.00908433	0.890065	-0.0449702	0.493612	0.0722133	0.271257	-0.0705895	0.282209	0.19575	0.002634	0.197775	0.0023717	-0.109496	0.0947172	-0.192687	0.00308092	-0.0917839	0.161675	0.300724	2.81e-06	-0.0213727	0.74501	-0.0100231	0.878787	-0.0934339
206299_at	FAM155B	blue	-0.127784	0.0509071	0.0280697	0.669256	-0.143753	0.0279021	0.0739088	0.260134	0.0151525	0.817656	-0.0180054	0.784102	0.0691342	0.292273	0.181597	0.00533258	-0.0102832	0.875667	-0.00465205	0.943571	-0.0410222	0.532351	0.147696	0.0238443	0.136655	0.0367049	0.141875	0.0300345	0.0638723	0.330643	-0.236086	0.000268726	-0.0776041	0.236991	0.00311676	0.962177	-0.0147823	0.822036	-0.213174	0.00103339	0.0536424	0.414062	0.0792326	0.227265	0.191735	0.00323333	-0.020169
212771_at	FAM171A1	blue	-0.127628	0.0511934	0.117132	0.0737213	-0.0922956	0.15934	0.0599648	0.36114	0.141597	0.0303619	0.129592	0.0476905	-0.0902374	0.168889	0.191355	0.00329592	-0.0458724	0.484975	-0.089057	0.174555	0.138227	0.0345747	0.342661	7.56e-08	0.264201	4.26e-05	0.198257	0.00231285	0.00506732	0.938544	-0.153379	0.0188954	-0.0555333	0.397776	-0.0557033	0.396331	-0.0133524	0.839004	-0.110866	0.0906337	-0.108639	0.0973444	0.00216035	0.973778	0.120066	0.066735	-0.000485422
214596_at	CHRM3	blue	-0.127481	0.0514644	0.0521299	0.427368	0.119105	0.0689596	-0.17278	0.00807709	0.0676675	0.302657	-0.016672	0.799739	-0.212411	0.00107835	0.122098	0.0622214	-0.156708	0.0164323	-0.088048	0.179508	0.0864233	0.187702	0.0566108	0.38867	0.237393	0.00024783	0.0307912	0.639353	-0.041574	0.526846	-0.154453	0.018068	-0.231151	0.000363289	0.0531374	0.418478	0.119201	0.0687362	0.0262174	0.689915	-0.0331005	0.614425	0.0379936	0.563071	0.0138402	0.833206	0.11618
203176_s_at	TFAM	blue	-0.127247	0.0518961	-0.0937795	0.152711	-0.123478	0.0593003	0.196203	0.00257304	0.039456	0.548131	-0.0574195	0.381918	0.0898318	0.17082	0.308308	1.52e-06	0.168708	0.00972462	-0.140264	0.0319725	0.0904509	0.167879	-0.0447387	0.495842	0.117554	0.0726806	0.0813597	0.214992	-0.0802824	0.221147	0.126773	0.0527833	0.0932752	0.15494	-0.107421	0.101178	0.0337809	0.607163	-0.136239	0.0372856	0.238397	0.00023282	0.0148817	0.82086	0.00661361	0.919846	-0.138325
219564_at	KCNJ16	blue	-0.126735	0.0528548	0.0423484	0.51917	-0.0093777	0.886538	0.0289759	0.659239	0.0170197	0.795654	0.130934	0.0454144	-0.0412323	0.530252	-0.000800864	0.990278	-0.0487486	0.457991	0.125821	0.0546013	-0.13929	0.0331951	0.111633	0.0884105	-0.06561	0.317629	0.0124388	0.849885	-0.0414764	0.527817	-0.163474	0.0122748	-0.0735993	0.262141	0.122283	0.0618228	0.0337393	0.607606	-0.108905	0.0965226	-0.0443514	0.499584	0.0576538	0.379976	0.17498	0.0072949	-0.00197785
204756_at	MAP2K5	blue	0.126214	0.0538457	-0.101466	0.121667	-0.0578524	0.378333	-0.0182461	0.781289	-0.0236361	0.719088	0.0665258	0.310906	0.0145812	0.824418	-0.319717	5.84e-07	0.0416708	0.525883	-0.0884584	0.177481	0.198402	0.00229538	-0.0237946	0.717285	-0.0457263	0.486368	-0.0811798	0.216011	-0.129346	0.0481183	-0.0654132	0.319086	0.301151	2.71e-06	-0.114706	0.0799357	-0.124666	0.056878	-0.187641	0.00396892	0.209942	0.0012363	-0.123131	0.0600239	-0.19845	0.00228962	-0.310091
212981_s_at	TCAF1	blue	-0.126073	0.0541154	0.0928828	0.156691	-0.190278	0.00347962	0.277671	1.63e-05	0.0620974	0.344285	-0.0153124	0.815766	0.0236141	0.71934	0.457354	1.7e-13	0.0199216	0.761783	0.120541	0.0656553	-0.082578	0.20818	0.236596	0.000260382	0.129771	0.0473817	0.278196	1.57e-05	-0.177598	0.0064523	0.00846318	0.897539	-0.123161	0.0599608	-0.142233	0.0296174	0.0575685	0.380682	0.042391	0.518749	-0.0634814	0.333617	-0.0065424	0.920706	0.00814618	0.901357	0.0874126
202011_at	TJP1	blue	0.125814	0.0546157	-0.00028595	0.996529	-0.16813	0.00998089	0.0722268	0.271167	-0.0279185	0.670934	-0.0348422	0.595911	-0.139897	0.0324289	0.240882	0.000199239	0.0579037	0.37791	0.108872	0.0966256	-0.0069215	0.916128	0.116179	0.0761136	0.0474634	0.469945	0.262749	4.71e-05	-0.131885	0.0438562	-0.14731	0.0242184	-0.109652	0.0942448	-0.124363	0.0574878	0.0360405	0.583321	0.0939144	0.152119	-0.0203984	0.756259	0.0161722	0.805622	0.127636	0.0511782	0.064043
212293_at	HIPK1	blue	-0.125783	0.054676	0.0212938	0.745919	-0.15358	0.0187383	0.234835	0.000290249	0.0894604	0.172603	-0.0187548	0.775351	0.0654454	0.318847	0.361653	1.22e-08	-0.0985212	0.132923	0.070686	0.28155	0.0671773	0.306181	0.232837	0.00032796	0.210149	0.00122223	0.141704	0.0302355	-0.0362956	0.580657	-0.0770149	0.240581	-0.144277	0.0273318	-0.177982	0.00633616	0.0481244	0.463775	-0.141088	0.0309686	-0.100084	0.126852	0.0365313	0.578201	-0.072859	0.266983	0.168952
208703_s_at	APLP2	blue	-0.125405	0.0554138	-0.0708053	0.280736	-0.0552652	0.400062	0.0349942	0.594308	0.125941	0.0543701	0.00799959	0.903123	-0.0638764	0.330612	0.0812354	0.215695	0.216305	0.000866498	-0.00267775	0.967501	-0.171338	0.00862992	0.0452057	0.49135	-0.11306	0.0843909	0.0372693	0.570541	-0.125274	0.0556696	0.0541371	0.409765	0.0622233	0.343305	-0.0612968	0.350553	0.00176843	0.978534	0.124525	0.0571618	-0.00593279	0.928073	0.0483289	0.461876	0.140586	0.0315766	0.286018
213301_x_at	TRIM24	blue	-0.125367	0.0554876	-0.0136398	0.835587	-0.15292	0.0192585	0.187454	0.00400591	0.101263	0.122417	0.0710284	0.27922	0.129405	0.0480156	0.119258	0.0686013	-0.0682465	0.298529	0.0216679	0.741612	0.0950074	0.147385	0.0880692	0.179403	-0.0731865	0.264834	0.389125	7.03e-10	-0.0515752	0.432309	0.0104083	0.874167	0.0466583	0.477518	-0.19214	0.00316772	-0.105168	0.108581	-0.14038	0.0318297	-0.13814	0.0346905	0.00973337	0.882265	-0.0904661	0.167807	-0.17107
221971_x_at	AGAP4 /// AGAP5 /// AGAP9 /// CTGLF12P	blue	0.125203	0.0558096	-0.290211	6.39e-06	-0.189607	0.00359867	-0.122917	0.0604737	-0.0520917	0.427708	0.0634991	0.333482	-0.187729	0.00395179	-0.229355	0.000404806	-0.163398	0.0123157	0.0476786	0.467931	-0.00286533	0.965226	0.204635	0.00165004	0.0383848	0.559055	0.185163	0.00448451	0.00722863	0.91242	-0.209564	0.00126225	0.0191487	0.770763	-0.247353	0.000131794	-0.253422	8.85e-05	-0.10673	0.103406	-0.113579	0.0829663	-0.259598	5.85e-05	0.0866611	0.186486	-0.387292
203795_s_at	BCL7A	blue	-0.124859	0.0564926	-0.182245	0.00516852	-0.190425	0.00345403	-0.038805	0.554757	0.123296	0.059679	0.0712151	0.277954	-0.201362	0.00196468	0.108279	0.0984655	-0.0134082	0.83834	0.0207412	0.752295	0.189869	0.00355167	0.180482	0.00562566	0.172144	0.00831703	0.154229	0.0182375	-0.0919433	0.160944	-0.0482491	0.462617	-0.0319863	0.6264	-0.151462	0.0204543	0.0362639	0.580988	-0.0188306	0.774467	0.0529117	0.42046	0.0446994	0.496221	0.195076	0.00272687	0.0181061
212301_at	RTF1	blue	0.124848	0.0565135	-0.0842065	0.199319	-0.14832	0.0232518	0.107167	0.101992	-0.0443699	0.499404	-0.0246288	0.707818	0.0352638	0.591467	0.213509	0.00101421	0.00773096	0.906361	-0.0227727	0.728941	0.0289108	0.659955	0.0453316	0.490143	0.0817714	0.212672	0.103119	0.11568	-0.247699	0.000128873	0.0953474	0.145936	-0.0139236	0.832217	-0.240247	0.000207366	-0.0789837	0.228733	-0.0523258	0.425631	0.0596823	0.363411	-0.0439892	0.503096	0.0530499	0.419246	0.10172
204819_at	FGD1	blue	-0.124841	0.0565288	0.0182105	0.781704	-0.0758238	0.247954	0.363605	1.01e-08	0.0480678	0.464302	0.13069	0.0458202	0.121814	0.0628358	0.0805772	0.21945	0.0915801	0.162612	-0.0714762	0.276192	0.0762412	0.245353	0.0293323	0.655314	-0.0184329	0.779108	0.0866817	0.18638	-0.0341328	0.603421	-0.069661	0.288603	0.0508376	0.43893	-0.101792	0.120468	0.0202487	0.757992	0.030478	0.642766	-0.0908888	0.165822	-0.0360953	0.582749	-0.0459897	0.483858	-0.135079
206758_at	EDN2	blue	0.124787	0.0566352	-0.104401	0.111197	-0.189529	0.00361277	-0.0396517	0.546147	0.0689748	0.293391	-0.134872	0.0392537	-0.0807358	0.218541	0.076277	0.24513	0.101513	0.121495	0.186127	0.00427717	0.0660713	0.31423	0.0251983	0.701381	0.0113307	0.86312	0.205132	0.00160646	0.022674	0.73007	-0.104513	0.110814	0.0520547	0.428036	-0.0212011	0.746988	0.00596684	0.927662	-0.0688818	0.294043	0.0193827	0.768041	0.0745829	0.255801	-0.0270375	0.680739	-0.135732
217748_at	ADIPOR1	blue	-0.124582	0.0570471	0.045799	0.485675	-0.0783958	0.232226	0.162659	0.0127205	0.112236	0.0866921	-0.0681156	0.299459	0.0588674	0.37001	0.138435	0.034302	0.0706858	0.281551	-0.149812	0.0218843	0.0701849	0.284983	0.0636313	0.332475	0.381428	1.61e-09	-0.0704754	0.282989	-0.100158	0.12657	0.0918182	0.161518	0.146758	0.024761	-0.164325	0.0118234	0.0771227	0.239921	-0.111119	0.0898948	-0.0666283	0.31016	-0.0738403	0.260577	-0.0978537	0.135583	0.115519
219054_at	NPR3	blue	-0.124502	0.0572079	0.178197	0.00627217	0.0194324	0.767464	0.053585	0.414563	0.0138179	0.833472	0.103937	0.112805	-0.0206779	0.753027	-0.0723324	0.270465	0.0724672	0.269571	-0.014247	0.828379	-0.0555762	0.397411	0.163285	0.0123766	-0.156817	0.0163566	0.101251	0.122464	-0.0466748	0.477363	-0.0986116	0.132566	-0.0148493	0.821243	0.0428707	0.514025	-0.0211486	0.747593	-0.081783	0.212607	-0.0691359	0.292261	0.0466054	0.478018	-0.0841023	0.199877	-0.0721552
204081_at	NRGN	blue	-0.123989	0.058249	0.0120017	0.855101	-0.160778	0.0138049	0.0965715	0.140807	0.0583355	0.374358	0.0399821	0.542805	0.0171595	0.794012	-0.0383599	0.55931	0.227849	0.000442941	0.0193811	0.768059	0.0226538	0.730301	-0.0044467	0.946058	-0.0954963	0.145304	0.157511	0.0158818	-0.0579829	0.377257	-0.0877662	0.18091	0.208713	0.00132256	0.02446	0.70973	-0.170677	0.00889396	-0.0840075	0.200387	0.1127	0.0853899	0.103417	0.114626	-0.0397154	0.545502	-0.182934
213900_at	FAM189A2	blue	-0.12389	0.0584512	0.136397	0.0370649	-0.184675	0.00459288	0.129317	0.0481687	-0.0400886	0.54173	0.0202856	0.757565	0.173469	0.00782442	-0.108311	0.0983633	-0.0239128	0.715941	0.154245	0.0182255	-0.0383555	0.559355	0.0200883	0.75985	-0.168682	0.00973601	0.0683031	0.298128	-0.10545	0.107631	-0.0573471	0.382519	0.182783	0.00503577	-0.190398	0.00345876	-0.0821201	0.210721	-0.154959	0.0176884	0.0276798	0.673585	-0.116199	0.0760628	-0.336162	1.37e-07	-0.196124
35776_at	ITSN1	blue	0.123633	0.0589791	-0.165915	0.0110202	-0.212121	0.00109584	-0.058463	0.373313	-0.0757251	0.248572	0.0768301	0.241715	-0.0972868	0.137874	-0.315593	8.29e-07	-0.16643	0.01077	0.0607414	0.354943	-0.0257329	0.695358	0.197874	0.00235945	-0.0138987	0.832512	0.244439	0.000158969	0.0999329	0.127431	-0.167285	0.0103664	0.0442309	0.500751	-0.114115	0.0815131	-0.268847	3.08e-05	0.0948826	0.14792	-0.22859	0.000423792	-0.200306	0.00207736	0.122907	0.0604948	-0.381377
208704_x_at	APLP2	blue	-0.123574	0.0591018	-0.152339	0.0197279	-0.131083	0.0451673	0.016189	0.805423	0.1032	0.115393	0.0870802	0.184356	-0.0425116	0.517559	-0.109708	0.0940745	0.163988	0.0120004	0.0318256	0.628135	-0.110102	0.0928938	0.0403409	0.539187	-0.205222	0.00159867	0.0764028	0.24435	-0.134346	0.040032	0.0547024	0.404885	0.23903	0.000223803	-0.162027	0.0130765	-0.121448	0.0636364	0.0482909	0.462229	-0.0289018	0.660055	-0.101445	0.121745	0.117332	0.0732278	-0.0685336
208485_x_at	CFLAR	blue	-0.123556	0.0591396	0.179908	0.00578235	0.0746855	0.255146	0.177344	0.00652994	0.0866241	0.186674	0.0239267	0.715783	0.188472	0.0038085	0.154465	0.0180584	-0.138152	0.0346743	0.0371041	0.572252	-0.0911895	0.16442	0.176626	0.00675426	0.0498867	0.44755	0.127535	0.0513641	-0.251176	0.000102698	0.0252154	0.701188	0.00683555	0.917165	-0.181087	0.00546485	-0.120127	0.0665961	-0.0838936	0.201	-0.156522	0.0165617	0.0229219	0.727235	-0.135719	0.0380245	0.286713
201868_s_at	TBL1X	blue	-0.123204	0.0598703	0.0409171	0.533403	-0.0811969	0.215914	0.355806	2.17e-08	0.088602	0.176776	0.0447059	0.496158	0.188969	0.00371523	0.119388	0.0682996	0.0465535	0.478509	-0.0764494	0.244062	-0.0623013	0.342699	0.0279592	0.670482	-0.0435451	0.507421	0.105054	0.108969	-0.197249	0.00243744	0.14226	0.0295865	0.169902	0.00921307	-0.299573	3.08e-06	-0.0640323	0.32943	-0.0829341	0.206218	0.0264484	0.687326	-0.153461	0.0188313	-0.136788	0.0365195	-0.0808595
218951_s_at	PLCXD1	blue	-0.121984	0.0624673	0.127638	0.0511747	-0.132577	0.0427513	0.400213	2.06e-10	0.0824473	0.208903	0.0411228	0.531345	0.0798957	0.223387	0.0427527	0.515185	0.0850092	0.195054	-0.0718364	0.273772	0.12369	0.0588624	0.111016	0.0901972	0.0229469	0.72695	0.0865323	0.187143	0.07174	0.274419	-0.110705	0.0911065	0.0537564	0.41307	-0.194577	0.00279769	-0.0832648	0.204409	-0.108837	0.0967306	-0.174637	0.00741201	0.00558289	0.932305	-0.122402	0.0615681	-0.0163529
208866_at	CSNK1A1	blue	-0.121911	0.0626258	-0.10215	0.119159	-0.0462483	0.4814	0.219154	0.000736565	-0.0830812	0.205412	-0.00548685	0.933467	0.152972	0.0192175	0.038675	0.556085	-0.159592	0.0145297	0.0697107	0.288258	-0.215828	0.0008902	0.00899754	0.891109	-0.115205	0.0786239	0.169186	0.00951678	-0.224631	0.000535905	0.111529	0.0887093	0.0288419	0.660716	-0.213144	0.00103514	-0.17703	0.00662719	0.136582	0.0368059	-0.0221427	0.736158	-0.152741	0.0194027	0.0340536	0.604263	-0.132337
213236_at	SASH1	blue	0.121382	0.0637815	-0.185324	0.00444935	0.0285457	0.663987	-0.284701	9.7e-06	-0.0159506	0.808233	0.248343	0.000123593	-0.221816	0.000631666	-0.267733	3.33e-05	-0.180854	0.0055264	0.105727	0.106707	-0.0551009	0.401466	0.0697189	0.288201	-0.0703629	0.28376	0.0676545	0.30275	0.0133224	0.83936	-0.0568753	0.386454	0.0249105	0.704632	-0.126934	0.0524802	0.259945	5.71e-05	0.220932	0.000664872	-0.242152	0.00018388	-0.177124	0.00659802	0.2153	0.000917167	-0.163932
219495_s_at	ZNF180	blue	-0.121146	0.0643026	0.129303	0.0481927	-0.145595	0.0259383	0.0899397	0.170305	0.0565609	0.389088	-0.0340986	0.603784	-0.0862957	0.188356	0.214501	0.000959334	0.0334406	0.61079	-0.0264597	0.687199	0.0793674	0.226473	0.0841188	0.199789	0.14005	0.0322375	0.143713	0.0279469	0.297887	3.52e-06	-0.105639	0.107	-0.258496	6.3e-05	0.2655	3.89e-05	0.11185	0.0877909	0.000522669	0.993655	-0.210336	0.00120973	0.112272	0.0865908	0.0675787	0.303293	0.187808
212727_at	DLG3	blue	-0.121133	0.0643324	0.230988	0.000366905	-0.193798	0.00291148	0.335834	1.41e-07	0.0723466	0.270371	0.0290688	0.658215	0.192478	0.00311384	-0.113302	0.0837246	-0.130999	0.0453065	-0.0395418	0.547261	0.00677594	0.917885	0.185796	0.00434743	-0.0904951	0.16767	0.146319	0.0251996	-0.0108943	0.868343	-0.109823	0.0937289	0.135808	0.0378978	-0.167031	0.010485	-0.114589	0.0802472	-0.363123	1.06e-08	-0.198395	0.00229629	-0.260213	5.61e-05	-0.230749	0.000372232	-0.244406
203122_at	TRAPPC12	blue	0.121056	0.0645024	-0.204199	0.00168906	-0.141016	0.0310553	-0.132382	0.0430606	-0.0947852	0.148338	0.106408	0.104454	-0.120486	0.0657805	-0.242484	0.000180048	-0.157644	0.0157919	0.022706	0.729704	0.0916387	0.162342	0.0833052	0.204189	0.0906347	0.167013	0.188254	0.00385005	-0.0455327	0.488218	-0.104473	0.110952	0.122	0.0624317	-0.243836	0.000165206	-0.251117	0.000103099	-0.15923	0.0147574	-0.011037	0.866635	-0.136266	0.0372487	0.0388677	0.554118	-0.30123
216092_s_at	SLC7A8	blue	-0.120989	0.0646528	0.181791	0.00528283	-0.163605	0.0122043	0.191874	0.0032106	0.122416	0.0615376	-0.00892621	0.891967	0.147685	0.0238551	0.0477631	0.467141	-0.0664198	0.311679	0.125217	0.0557827	-0.00372208	0.954838	0.20154	0.0019462	-0.0347944	0.596415	0.219741	0.000712137	-0.0297522	0.650704	-0.103614	0.113934	-0.0223722	0.733526	0.037943	0.56359	-0.106458	0.104293	-0.073832	0.260631	-0.154096	0.018339	0.181123	0.00545538	-0.193616	0.00293863	-0.0268983
213394_at	MAPKBP1	blue	0.12043	0.065906	-0.211672	0.00112352	-0.212991	0.00104401	-0.0158533	0.809381	-0.0745983	0.255702	0.0475544	0.469093	-0.0412966	0.52961	-0.193758	0.00291739	-0.0989301	0.131314	0.0896629	0.171629	-0.0428994	0.513743	0.0459349	0.48438	-0.015729	0.810847	0.0738354	0.260609	-0.20177	0.00192268	0.00582603	0.929364	0.204468	0.00166483	-0.278475	1.54e-05	-0.293566	4.93e-06	-0.0043255	0.947526	0.0182983	0.780679	-0.319383	6.01e-07	-0.0800833	0.222298	-0.404982
216264_s_at	LAMB2	blue	0.120153	0.0665363	-0.0834726	0.203278	-0.161166	0.0135747	-0.153809	0.0185597	-0.0795902	0.225168	0.0716203	0.275222	-0.149756	0.0219348	-0.353651	2.67e-08	-0.279223	1.46e-05	-0.00426694	0.948236	-0.153206	0.0190312	0.0780968	0.234018	-0.132769	0.0424489	0.0420584	0.522037	-0.0466644	0.477461	-0.0845665	0.197398	0.0771361	0.239839	-0.103945	0.112777	-0.231135	0.000363653	0.0909483	0.165544	-0.0272309	0.678582	-0.150521	0.0212602	0.0433651	0.509179	-0.243362
213400_s_at	TBL1X	blue	-0.119824	0.067289	0.0116255	0.859595	-0.1214	0.063741	0.248577	0.000121726	0.0538819	0.411978	0.053706	0.413509	0.11356	0.0830181	-0.0303869	0.64376	-0.00881279	0.893331	-0.064446	0.326309	-0.0951893	0.146608	0.0824093	0.209113	-0.0484294	0.460944	0.101814	0.120385	-0.165173	0.011389	0.0746577	0.255323	0.200658	0.0020391	-0.267284	3.44e-05	-0.152218	0.0198267	-0.0220821	0.736854	-0.0822516	0.209989	-0.158504	0.0152233	-0.165787	0.0110827	-0.0878922
214753_at	N4BP2L2	blue	0.119271	0.068572	-0.292778	5.24e-06	-0.0980775	0.134687	-0.113261	0.0838353	-0.116269	0.0758861	-0.083425	0.203536	-0.210947	0.00116956	-0.149864	0.021838	-0.281627	1.22e-05	0.100274	0.126132	-0.186462	0.00420721	0.136243	0.0372807	0.0960272	0.14307	0.22968	0.00039697	-0.133913	0.0406845	-0.0952461	0.146366	-0.115173	0.0787079	-0.145577	0.0259569	-0.301531	2.63e-06	0.147337	0.0241918	-0.0646531	0.324753	-0.127187	0.0520078	0.166483	0.010745	-0.204053
208986_at	TCF12	blue	0.119162	0.0688263	-0.166023	0.0109671	-0.0429066	0.513672	0.0828187	0.206852	0.05926	0.366822	0.0343527	0.601089	-0.104736	0.110048	0.271059	2.63e-05	-0.00900774	0.890986	-0.000875682	0.98937	0.108016	0.0992905	-0.0837175	0.20195	0.22446	0.000541299	0.0772422	0.239192	-0.255727	7.59e-05	-0.00397572	0.951764	-0.111509	0.0887681	-0.216541	0.000854995	-0.024472	0.709594	0.152463	0.0196272	0.098975	0.131139	-0.0552679	0.400039	0.154359	0.0181389	-0.0107091
214093_s_at	FUBP1	blue	0.118916	0.0694051	-0.126171	0.0539282	-0.168571	0.00978464	0.0527741	0.421671	-0.000556015	0.99325	-0.167393	0.0103167	-0.121518	0.0634817	0.0438957	0.504005	-0.0952707	0.146261	0.0105477	0.872495	-0.0419395	0.523216	0.0987101	0.132178	0.274545	2.05e-05	0.0191054	0.771267	0.0546108	0.405674	-0.204432	0.00166814	-0.118498	0.0703964	-0.192039	0.00318397	-0.146361	0.0251574	-0.153328	0.0189352	-0.0266436	0.685141	-0.300205	2.93e-06	0.119623	0.0677541	-0.185068
55065_at	MARK4	blue	0.118857	0.0695436	-0.0928672	0.156761	-0.108089	0.099061	-0.160064	0.0142374	-0.087211	0.183696	0.14547	0.0260681	-0.178084	0.00630568	-0.152483	0.0196111	-0.195045	0.00273121	0.0818143	0.212431	-0.047184	0.472566	0.0438011	0.504926	-0.120759	0.0651663	0.170656	0.00890256	0.156126	0.0168415	-0.0920624	0.160401	0.0302885	0.644835	0.327702	2.92e-07	-0.130392	0.0463219	0.102188	0.119022	-0.172052	0.00835196	-0.11933	0.068433	0.248645	0.000121192	-0.355059
221850_x_at	AGAP11 /// AGAP4 /// AGAP6 /// AGAP7P /// CTGLF12P /// LOC101060581 /// LOC105369258	blue	0.118345	0.0707643	-0.27926	1.45e-05	-0.221441	0.00064557	-0.092504	0.158396	-0.0193804	0.768068	0.0606492	0.355676	-0.138691	0.0339672	-0.175749	0.00703781	-0.158031	0.0155337	0.0521063	0.427577	0.0236391	0.719055	0.196887	0.00248357	0.0328076	0.617563	0.20202	0.00189736	-0.0311442	0.635515	-0.197119	0.00245395	0.0166361	0.800161	-0.293796	4.84e-06	-0.280571	1.32e-05	-0.122527	0.0613008	-0.107196	0.101899	-0.241284	0.000194246	0.109358	0.0951369	-0.392867
206822_s_at	L3MBTL1	blue	0.117965	0.0716804	-0.0855729	0.192098	-0.218673	0.000757161	-0.146602	0.0249165	-0.0249797	0.70385	0.00309147	0.962483	-0.149291	0.0223541	-0.0175432	0.789513	-0.0462802	0.481098	0.132298	0.043194	0.182751	0.00504358	0.210008	0.00123177	0.0891042	0.174325	0.037691	0.566186	0.0348469	0.595861	-0.149106	0.0225225	-0.0683764	0.297608	-0.0909931	0.165334	-0.120244	0.0663277	-0.121402	0.0637383	-0.0594268	0.365472	-0.184079	0.00472855	0.0560275	0.393583	-0.205193
217807_s_at	GLTSCR2	blue	0.117907	0.071821	-0.256908	7.01e-05	-0.167624	0.0102101	-0.121839	0.062781	-0.212948	0.00104654	0.123114	0.06006	-0.132503	0.0428686	-0.185755	0.00435632	-0.0824872	0.208682	0.0854182	0.192906	-0.152991	0.0192021	0.0233599	0.722235	0.0572156	0.383614	0.160771	0.0138092	-0.008077	0.90219	-0.0676715	0.302628	0.126785	0.0527606	0.00366216	0.955564	-0.27258	2.36e-05	0.0469304	0.474951	0.334105	1.65e-07	-0.222934	0.000591883	0.215536	0.000905008	-0.440549
208248_x_at	APLP2	blue	-0.117859	0.0719379	-0.16565	0.0111505	-0.125349	0.0555223	0.0173238	0.792085	0.0896852	0.171522	0.0779166	0.235102	-0.0512113	0.435568	-0.100578	0.12498	0.166733	0.0106254	0.0568434	0.38672	-0.112759	0.085225	0.0282519	0.667237	-0.174717	0.00738467	0.0930288	0.156038	-0.130005	0.0469795	0.0375426	0.567716	0.235115	0.000285293	-0.153267	0.0189838	-0.124004	0.0582175	0.0580161	0.376984	-0.0281658	0.668191	-0.0901797	0.169163	0.133492	0.0413257	-0.08081
218319_at	PELI1	blue	0.117519	0.0727678	-0.0802924	0.221089	-0.0366226	0.577251	-0.0283203	0.66648	0.138091	0.0347554	0.0292527	0.65619	-0.203139	0.00178759	0.116044	0.0764593	0.0642119	0.328073	0.102664	0.117304	0.0221223	0.736392	-0.0782506	0.233096	0.0695774	0.289183	-0.019865	0.76244	-0.0224842	0.732243	0.16323	0.0124068	0.00329194	0.960053	-0.118294	0.0708872	0.119916	0.0670784	0.107272	0.101653	0.0154567	0.814062	-0.0697978	0.287655	0.197158	0.00244891	-0.102473
218296_x_at	MSTO1 /// MSTO2P	blue	-0.117491	0.072836	-0.0541964	0.409251	-0.101148	0.122844	0.00529615	0.935774	0.104025	0.112497	0.0195302	0.766327	0.0148105	0.821702	-0.035705	0.586833	0.0773923	0.238277	0.0363548	0.58004	0.0370964	0.572331	0.091603	0.162507	0.159035	0.0148811	0.271365	2.58e-05	-0.0991081	0.130618	0.0763569	0.244634	0.125998	0.0542598	0.00474601	0.942434	-0.0736181	0.262019	-0.219747	0.000711921	0.0780373	0.234375	0.0486069	0.459301	0.0115839	0.860092	-0.129899
207108_s_at	NIPBL	blue	-0.117257	0.073411	0.141742	0.030191	-0.0501221	0.445407	0.118259	0.0709703	0.0932078	0.15524	-0.0366473	0.576994	-0.0873765	0.182862	0.369688	5.45e-09	-0.131406	0.0446351	0.0508243	0.43905	-0.00390659	0.952602	0.158474	0.015243	0.0590745	0.368326	0.328932	2.62e-07	-0.0348718	0.595598	-0.0592849	0.36662	-0.332549	1.9e-07	-0.156105	0.0168561	0.123149	0.0599854	-0.0398822	0.543814	-0.159098	0.0148411	0.17942	0.00591835	0.193618	0.00293831	0.442563
222052_at	C19orf54	blue	-0.116799	0.0745493	0.0668508	0.308543	-0.0931476	0.155508	-0.0359196	0.584586	0.0249669	0.703994	0.0972506	0.138021	-0.111502	0.0887865	-0.0355877	0.588064	-0.091536	0.162816	-0.0811619	0.216113	0.0199974	0.760904	0.0919059	0.161116	-0.0042264	0.948727	0.0989021	0.131424	0.35343	2.73e-08	-0.178887	0.00607027	0.00609563	0.926105	-0.0242103	0.712562	-0.0626205	0.340227	-0.0633482	0.334634	-0.134628	0.039613	-0.0868298	0.185626	0.108695	0.0971719	-0.0570463
209107_x_at	NCOA1	blue	-0.115757	0.0771943	-0.00679119	0.917701	-0.0288187	0.660972	0.0150264	0.819147	0.00445622	0.945943	0.107267	0.101672	-0.0559188	0.394503	0.00842487	0.898	-0.196323	0.00255721	0.0408789	0.533785	-0.148249	0.0233187	0.106887	0.102896	0.00518742	0.93709	0.259316	5.96e-05	0.0072657	0.911973	-0.143496	0.0281869	-0.0567174	0.387775	-0.181809	0.00527824	-0.208091	0.00136836	0.0167644	0.798653	-0.239961	0.000211123	-0.0782664	0.233001	0.146896	0.0246241	-0.0825836
212576_at	MGRN1	blue	0.115746	0.0772221	-0.113235	0.0839083	-0.13531	0.0386133	-0.141269	0.0307515	-0.000742014	0.990992	0.0923296	0.159185	-0.00807176	0.902254	-0.289698	6.64e-06	-0.221955	0.000626609	-0.048164	0.463407	0.0581238	0.376097	0.207755	0.00139367	-0.0518567	0.429798	0.0860282	0.189735	-0.0382361	0.56058	-0.227468	0.000453104	0.125027	0.0561581	-0.282043	1.18e-05	-0.135974	0.0376614	-0.0438602	0.50435	-0.0997368	0.128183	-0.208124	0.00136586	0.0255366	0.697567	-0.314681
203187_at	DOCK1	blue	0.115696	0.0773508	-0.141306	0.0307068	-0.0803312	0.220865	-0.130019	0.0469564	-0.0196138	0.765356	-0.04649	0.47911	-0.139528	0.0328925	-0.00554229	0.932796	-0.0752251	0.251719	-0.0346247	0.598209	-0.0188752	0.773948	0.248573	0.000121757	0.168725	0.00971712	0.191465	0.00327764	0.0710723	0.278922	-0.374579	3.3e-09	-0.137039	0.0361744	-0.0803286	0.22088	0.00887581	0.892573	0.0838321	0.201331	0.03967	0.545962	0.0533146	0.416925	0.122339	0.061703	0.0613051
220160_s_at	KPTN	blue	0.11563	0.0775205	-0.00158426	0.980769	-0.0148534	0.821194	-0.190305	0.00347485	-0.0733055	0.264055	0.075841	0.247846	-0.223953	0.000557635	-0.0310956	0.636043	0.010542	0.872564	-0.00289643	0.964849	0.136401	0.0370588	0.0125982	0.847984	0.138202	0.0346086	-0.0246415	0.707675	0.272734	2.34e-05	-0.16951	0.00937836	-0.174293	0.00753166	0.398768	2.42e-10	0.103095	0.115764	0.0170642	0.795131	-0.154932	0.0177088	0.00548529	0.933486	0.0327805	0.617854	-0.0846196
201104_x_at	NBPF10 /// NBPF11 /// NBPF14 /// NBPF15 /// NBPF19 /// NBPF20 /// NBPF25P /// NBPF26 /// NBPF8	blue	0.115407	0.0780988	-0.0797014	0.224518	-0.117317	0.0732645	-0.0137145	0.8347	0.0527407	0.421965	-0.0937688	0.152758	-0.0781674	0.233594	0.012637	0.847522	-0.163902	0.012046	0.0331478	0.613919	-0.101826	0.120342	0.223356	0.000577461	0.159915	0.0143289	0.159579	0.0145374	-0.035201	0.592128	-0.208736	0.00132091	-0.302858	2.37e-06	-0.043747	0.505453	-0.0240412	0.714482	-0.0524958	0.424127	-0.229228	0.000407906	0.0942768	0.150536	0.0943497	0.15022	0.265343
201935_s_at	EIF4G3	blue	0.115111	0.0788712	-0.0590468	0.368551	-0.000482287	0.994145	-0.2264	0.000482786	-0.0154775	0.813816	0.016815	0.798059	-0.313137	1.02e-06	0.0580965	0.376322	-0.320558	5.44e-07	0.0365405	0.578105	-0.0810925	0.216507	0.226018	0.000493829	0.109859	0.09362	0.23847	0.000231763	0.123568	0.0591142	-0.269104	3.02e-05	-0.357061	1.92e-08	-0.0901084	0.169501	0.10008	0.126868	0.139044	0.0335108	-0.322793	4.49e-07	-0.0660551	0.314349	0.272586	2.36e-05	0.170194
212912_at	RPS6KA2	blue	0.115065	0.07899	-0.0587218	0.371198	-0.0621782	0.343655	0.10069	0.124559	-0.0555694	0.397469	0.101336	0.122147	0.0312428	0.634445	-0.0851175	0.194483	-0.164458	0.0117543	0.133492	0.041326	-0.228582	0.000423983	0.0947118	0.148654	-0.158538	0.0152009	0.262913	4.66e-05	-0.0741303	0.258705	-0.0922022	0.159764	0.0309136	0.638021	-0.102263	0.118752	0.0534459	0.415778	0.190995	0.00335632	-0.119825	0.067287	-0.0859815	0.189976	0.0316102	0.630464	-0.121426
213389_at	ZNF592	blue	-0.114987	0.0791953	-0.23525	0.000282924	-0.163786	0.0121078	0.0174013	0.791176	0.176473	0.00680306	0.112659	0.0855041	-0.0166648	0.799824	-0.0901687	0.169215	-0.0693249	0.290941	-0.0181088	0.782893	0.138048	0.0348124	0.0818033	0.212493	-0.0315482	0.631135	0.219843	0.000708	-0.158353	0.0153219	0.0890845	0.174421	0.258575	6.27e-05	-0.340742	9.03e-08	-0.264414	4.2e-05	-0.080571	0.219486	0.0346934	0.597483	-0.146201	0.0253189	0.128575	0.0494775	-0.239987
207749_s_at	PPP2R3A	blue	0.11493	0.079346	0.192906	0.00304681	-0.0601842	0.359383	-0.119577	0.0678599	-0.0172576	0.792862	0.0405829	0.536753	-0.0873782	0.182853	-0.0458559	0.485132	-0.13815	0.0346768	0.0132818	0.839844	0.164341	0.0118152	0.226912	0.000468338	0.0648764	0.323082	0.0527466	0.421913	0.0364705	0.578834	-0.235352	0.000281167	-0.0797237	0.224388	0.00970768	0.882574	0.166846	0.010572	-0.0624781	0.341328	-0.16556	0.011195	0.00270415	0.967181	-0.0642878	0.3275	0.0549712
207966_s_at	GLG1	blue	-0.114809	0.0796635	-0.0518599	0.429769	-0.0200267	0.760564	-0.0413391	0.529185	0.116003	0.0765629	0.155805	0.0170708	-0.23042	0.000379691	0.0320062	0.626185	-0.257709	6.64e-05	-0.0226715	0.730098	-0.040614	0.536442	0.6116	2.13e-25	0.0716595	0.274959	0.320548	5.44e-07	-0.0971982	0.138235	-0.19622	0.0025708	-0.076522	0.243613	-0.281576	1.23e-05	-0.0985942	0.132635	0.22201	0.000624609	-0.275766	1.88e-05	-0.0929861	0.156229	0.197611	0.00239199	-0.108255
208178_x_at	TRIO	blue	-0.114785	0.0797287	-0.225481	0.000509718	-0.15233	0.0197354	-0.0252005	0.701356	0.00433382	0.947426	0.0889422	0.175113	-0.169254	0.00948751	-0.105506	0.107446	-0.308634	1.48e-06	0.211589	0.00112874	-0.0445773	0.497399	0.101615	0.121116	-0.158448	0.0152596	0.347525	4.8e-08	-0.0605019	0.356847	-0.078419	0.232088	0.00667341	0.919123	-0.263847	4.37e-05	-0.176501	0.00679398	0.110293	0.0923237	-0.193373	0.0029752	-0.14238	0.0294477	0.274963	1.99e-05	-0.264127
219388_at	GRHL2	blue	-0.114768	0.079773	-0.00246547	0.970076	-0.206699	0.00147602	0.147015	0.0245066	0.156749	0.0164035	0.0105282	0.87273	-0.0988226	0.131736	0.136592	0.0367923	0.140372	0.03184	-0.0329399	0.616145	0.105559	0.107267	-0.00935383	0.886825	0.00553415	0.932895	0.135199	0.0387748	0.0247569	0.706369	0.31783	6.86e-07	0.104474	0.110947	-0.0759064	0.247437	0.0813545	0.215021	-0.206664	0.00147884	-0.0291381	0.657452	0.0248731	0.705055	-0.0874267	0.18261	-0.122082
213329_at	SRGAP2	blue	0.114731	0.0798702	-0.123153	0.0599787	-0.119855	0.0672184	-0.0436338	0.506555	-0.0662129	0.313193	-0.155649	0.0171835	-0.118523	0.070339	0.0865369	0.18712	-0.167508	0.0102637	0.0100344	0.878652	-0.0691309	0.292296	0.197592	0.0023944	0.244746	0.00015588	0.194038	0.002876	0.0573481	0.382512	-0.315207	8.57e-07	-0.2138	0.000997859	-0.198889	0.00223768	-0.0754472	0.250318	0.0592462	0.366933	-0.161311	0.0134895	-0.0862444	0.18862	0.231369	0.000358547	-0.0845907
210251_s_at	RUFY3	blue	0.114663	0.0800501	-0.0730983	0.265412	-0.101363	0.122049	0.0254534	0.698505	0.122846	0.0606232	0.049379	0.452191	-0.130434	0.046251	0.152635	0.019488	-0.111404	0.0890697	0.104736	0.110048	0.13107	0.0451881	0.12978	0.0473653	0.0734982	0.262799	0.0969426	0.13928	0.0604068	0.357605	-0.189959	0.00353584	-0.137004	0.0362229	-0.157122	0.0161464	0.147558	0.023978	-0.058698	0.371392	-0.228798	0.000418546	-0.196507	0.00253296	0.225655	0.000504509	-0.092404
218804_at	ANO1	blue	-0.11435	0.0808847	0.0415561	0.527024	-0.215429	0.000910494	0.218965	0.000744603	0.121516	0.0634864	-0.175411	0.00714968	0.0313909	0.632839	0.349826	3.86e-08	0.222133	0.000620155	0.118963	0.0692937	-0.0346885	0.597535	0.128881	0.0489339	0.188621	0.00378027	0.157174	0.0161103	0.0238548	0.716601	-0.0159099	0.808713	-0.120356	0.0660733	-0.0258961	0.693522	0.04288	0.513933	-0.153815	0.0185556	0.113652	0.0827669	0.120304	0.0661928	-0.0933623	0.154553	0.13732
203097_s_at	RAPGEF2	blue	0.114092	0.0815765	-0.170173	0.00910063	-0.0710535	0.279049	-0.0703074	0.284141	0.0756261	0.249192	0.0532211	0.417744	-0.133283	0.0416481	0.0338792	0.606117	-0.194241	0.00284616	0.0811655	0.216092	0.0154173	0.814526	0.186244	0.0042527	0.180585	0.00559815	-0.0030282	0.963251	-0.0433733	0.509099	-0.105045	0.108998	-0.233415	0.000316613	-0.16348	0.0122712	0.0148336	0.821429	0.230383	0.000380543	-0.170248	0.00906933	-0.217505	0.000809398	0.240116	0.000209072	-0.102161
212946_at	VWA8	blue	0.113964	0.0819195	-0.177611	0.00644843	-0.151516	0.0204092	0.0774335	0.238026	-0.16288	0.0125985	0.0347644	0.596733	-0.0651921	0.320727	-0.123657	0.0589308	-0.154092	0.0183426	0.00123056	0.985062	-0.186078	0.00428748	0.138084	0.0347649	0.142081	0.0297942	0.165833	0.0110604	-0.0518119	0.430197	-0.0962768	0.142029	0.0855818	0.192052	-0.0854352	0.192817	-0.22668	0.000474839	-0.0311195	0.635784	0.231988	0.000345346	-0.168257	0.00992396	0.188939	0.00372084	-0.304463
220467_at	---	blue	0.113449	0.0833194	-0.24272	0.000177377	-0.148836	0.0227709	-0.0294535	0.653983	-0.11798	0.0716443	-0.0168582	0.797551	-0.0647662	0.323906	-0.16609	0.0109345	-0.320787	5.33e-07	0.115514	0.077822	-0.165042	0.0114549	0.111879	0.0877065	-0.027792	0.672338	0.165209	0.0113709	-0.134421	0.0399204	-0.197592	0.00239436	-0.0344911	0.599623	-0.231375	0.000358419	-0.213198	0.00103205	0.0159354	0.808412	-0.133399	0.0414694	-0.194113	0.00286496	0.173843	0.00769037	-0.212773
215783_s_at	ALPL	blue	-0.113424	0.0833886	-0.0672469	0.305679	-0.114806	0.0796725	-0.0332638	0.612679	-0.000283179	0.996562	-0.0361365	0.582319	-0.24174	0.000188734	0.206833	0.00146534	0.0164519	0.802328	0.0727863	0.267463	0.201838	0.00191574	0.0591022	0.368101	0.190873	0.00337705	0.0557657	0.395802	0.162379	0.0128773	-0.046246	0.481423	-0.0307583	0.639711	-0.130354	0.0463866	-0.0587652	0.370844	-0.174527	0.00745003	0.0383973	0.558927	-0.0576278	0.380191	0.16402	0.0119837	-0.0358971
209460_at	ABAT	blue	0.113308	0.0837073	0.0584669	0.373281	-0.113661	0.0827419	-0.0640352	0.329408	-0.0415194	0.527389	-0.0975273	0.136899	-0.0404718	0.537871	0.0655058	0.318399	-0.113618	0.0828587	0.0250356	0.703218	-0.0446447	0.496748	0.178518	0.00617753	-0.0107409	0.87018	0.0751846	0.251974	-0.059237	0.367008	-0.278165	1.58e-05	-0.10592	0.106065	-0.16884	0.00966661	0.0213404	0.745382	-0.196032	0.00259589	0.131133	0.0450848	-0.038761	0.555207	0.0793399	0.226634	-0.0360336
204906_at	RPS6KA2	blue	0.113021	0.0844986	-0.156233	0.0167652	-0.0842186	0.199254	-0.0109492	0.867686	-0.103722	0.113556	0.138798	0.0338279	-0.00875877	0.893981	-0.246413	0.000140038	-0.226685	0.000474682	0.182001	0.0052297	-0.176438	0.00681437	0.0706461	0.281822	-0.233165	0.000321481	0.309507	1.38e-06	-0.0591406	0.36779	-0.155011	0.0176504	0.127233	0.0519226	-0.165031	0.0114607	-0.0394555	0.548136	0.0795732	0.225267	-0.0871342	0.184083	-0.132485	0.0428966	0.0310395	0.636652	-0.325554
208151_x_at	DDX17	blue	0.112955	0.08468	-0.146098	0.0254238	-0.048083	0.46416	-0.121069	0.0644733	-0.0997567	0.128107	0.16413	0.0119257	-0.105824	0.106382	-0.166404	0.0107826	-0.0884281	0.17763	0.0115809	0.860129	0.015728	0.810858	0.0690202	0.293072	-0.0164857	0.801931	0.010616	0.871677	-0.138347	0.0344172	-0.104303	0.111535	0.0421865	0.52077	-0.0214338	0.744306	0.0337634	0.607349	0.0338801	0.606107	-0.056467	0.389877	-0.172144	0.00831701	0.0712259	0.277882	-0.18591
210529_s_at	TCAF1	blue	-0.11286	0.0849444	0.167729	0.0101625	-0.149195	0.0224415	0.151341	0.0205562	0.0261419	0.690763	-0.0746312	0.255492	0.0152335	0.816698	0.304656	2.05e-06	0.00839435	0.898368	0.107925	0.099578	-0.0884044	0.177747	0.354948	2.36e-08	0.110968	0.090336	0.174894	0.00732417	-0.131601	0.0443167	-0.0750682	0.252711	-0.239615	0.000215757	-0.0179481	0.784773	0.106408	0.104456	-0.00220941	0.973183	-0.140973	0.0311074	0.109021	0.0961666	-0.0692306	0.291599	0.410217
218010_x_at	PPDPF	blue	-0.112786	0.0851513	0.0372654	0.570581	-0.00442919	0.94627	0.0622498	0.343099	-0.00302281	0.963316	0.08343	0.203509	0.085845	0.190683	-0.128035	0.0504507	-0.0477409	0.467349	-0.146772	0.0247471	-0.11645	0.0754269	0.00887302	0.892606	-0.214701	0.000948605	0.0369009	0.574358	0.0955735	0.144978	0.0164979	0.801788	0.203633	0.00174102	0.171742	0.00847178	-0.055223	0.400422	-0.0605171	0.356726	-0.110249	0.0924557	-0.0295406	0.653026	0.00387552	0.952979	-0.183042
214722_at	NOTCH2NL	blue	0.112772	0.0851908	-0.222621	0.000602769	-0.215572	0.000903172	0.0201826	0.758757	-0.0957795	0.144109	-0.00750768	0.909054	-0.107379	0.101311	-0.263818	4.38e-05	-0.315441	8.4e-07	0.140458	0.031734	-0.156739	0.0164102	0.18752	0.00399289	0.0292293	0.656447	0.212361	0.00108131	-0.134563	0.0397092	-0.169809	0.00925212	-0.0693497	0.290768	-0.226056	0.000492706	-0.27287	2.31e-05	0.0162123	0.805149	-0.201218	0.00197971	-0.280481	1.33e-05	-0.00554764	0.932731	-0.341403
220417_s_at	THAP4	blue	-0.112719	0.0853372	0.0107293	0.87032	-0.0980209	0.134913	0.0942686	0.150572	0.0640477	0.329314	-0.00742645	0.910034	0.0531041	0.41877	0.162731	0.0126806	0.0846888	0.196748	-0.191142	0.00333159	0.199386	0.00218026	0.0638831	0.330561	0.323383	4.26e-07	-0.0509339	0.438062	0.00952176	0.884807	0.0274906	0.675689	0.148978	0.0226402	-0.0294251	0.654295	0.0363606	0.57998	-0.1929	0.00304778	0.221453	0.000645106	0.0403948	0.538645	0.113001	0.0845524	0.119259
212842_x_at	RGPD5 /// RGPD6 /// RGPD8	blue	0.112631	0.0855824	-0.193857	0.0029026	-0.0609942	0.35294	-0.0430456	0.512307	0.024046	0.714427	-0.0261402	0.690782	-0.135177	0.0388069	0.198069	0.00233558	-0.115493	0.0778764	0.19347	0.00296055	-0.0964716	0.14122	-0.032004	0.626208	0.165875	0.0110398	0.0493697	0.452277	0.133863	0.0407598	-0.142654	0.0291342	-0.330404	2.3e-07	-0.0279168	0.670952	0.12513	0.0559538	0.16875	0.00970589	-0.205287	0.00159314	-0.100652	0.1247	0.299891	3e-06	0.0206636
222119_s_at	FBXO11	blue	-0.11256	0.0857808	-0.156689	0.0164455	-0.194473	0.00281261	0.148913	0.0226995	0.0882053	0.178729	-0.084947	0.195382	-0.0908392	0.166054	0.447692	6.2e-13	-0.0321156	0.625004	0.101173	0.122754	-0.011972	0.855455	0.0144889	0.825512	0.285476	9.16e-06	0.25234	9.51e-05	0.0570722	0.384809	-0.00678342	0.917795	-0.185449	0.0044222	-0.19986	0.00212662	-0.0578617	0.378257	0.0590603	0.368442	0.0698968	0.286969	0.00575005	0.930283	0.223511	0.000572267	-0.0121571
203896_s_at	PLCB4	blue	-0.112467	0.0860418	0.0554051	0.398868	-0.118144	0.0712464	0.0157691	0.810373	0.118336	0.070786	0.0205159	0.7549	-0.142985	0.0287587	0.227532	0.000451403	-0.0489241	0.456373	-0.017323	0.792095	0.0531252	0.418585	0.218797	0.000751811	0.23061	0.000375361	0.170377	0.00901661	0.0959543	0.143375	-0.11016	0.0927208	-0.228	0.000438969	-0.0865146	0.187234	0.0310059	0.637018	-0.0537421	0.413195	-0.169547	0.00936257	0.0331094	0.61433	0.0736781	0.261629	0.110358
209438_at	PHKA2	blue	-0.112413	0.0861947	0.0621596	0.3438	-0.16963	0.00932754	0.489213	1.75e-15	-0.052194	0.426799	-0.0524445	0.424581	0.154583	0.0179695	-0.00153589	0.981356	0.039167	0.551068	0.014037	0.83087	-0.0741403	0.258641	-0.00802786	0.902783	-0.116304	0.0757976	0.219471	0.000723277	-0.135005	0.0390583	0.128851	0.0489884	0.161904	0.0131467	-0.204815	0.0016341	-0.155737	0.0171196	-0.0991964	0.130274	0.0503403	0.443426	-0.154474	0.0180514	-0.181925	0.00524901	-0.296285
219764_at	FZD10	blue	-0.112231	0.0867075	-0.132199	0.0433528	-0.141119	0.0309309	0.00508501	0.93833	0.00859358	0.895969	-0.108935	0.0964289	-0.117184	0.0735918	0.255673	7.62e-05	-0.0307526	0.639773	0.144216	0.0273976	0.0512771	0.434978	-0.0168944	0.797125	0.0841496	0.199624	0.160259	0.0141178	-0.104677	0.110251	-0.0284117	0.665468	-0.104399	0.111206	-0.258055	6.49e-05	-0.0952398	0.146393	0.104399	0.111206	0.157052	0.0161941	0.0773339	0.238632	0.321176	5.16e-07	0.00141254
216450_x_at	HSP90B1	blue	-0.112215	0.0867524	-0.0505056	0.441929	-0.0128807	0.844618	0.125722	0.0547939	0.0403453	0.539142	-0.0765819	0.243243	-0.166207	0.0108777	0.243202	0.000172015	-0.105242	0.108332	0.123797	0.0586418	-0.107393	0.101267	0.00944845	0.885688	-0.0183974	0.779521	0.203347	0.00176788	-0.0810427	0.21679	-0.0117459	0.858156	-0.176895	0.00666959	-0.182123	0.005199	-0.0519353	0.429098	0.084114	0.199815	-0.0742692	0.257811	-0.155575	0.0172372	0.185672	0.00437402	-0.0727441
218650_at	DGCR8	blue	-0.112147	0.0869443	-0.0186185	0.776942	-0.0655155	0.318328	0.0814856	0.21428	0.0264671	0.687116	0.370138	5.21e-09	0.0305494	0.641988	-0.114855	0.0795429	-0.12617	0.0539293	0.00849365	0.897172	0.121275	0.0640181	0.162492	0.0128139	-0.0222044	0.73545	0.219357	0.000728037	0.0252654	0.700624	-0.050611	0.440975	0.122062	0.0622993	-0.182032	0.005222	-0.158371	0.0153099	-0.0737873	0.260921	-0.231711	0.000351193	-0.176207	0.00688845	0.0250356	0.703218	-0.2267
212445_s_at	NEDD4L	blue	-0.112	0.0873632	0.209579	0.0012612	-0.136119	0.037455	-0.0591245	0.36792	0.261737	5.05e-05	0.124436	0.0573409	-0.029958	0.648449	0.0349376	0.594904	0.0275122	0.675449	0.0161737	0.805604	0.14253	0.0292753	0.241495	0.000191682	0.0235964	0.719541	0.11323	0.0839224	0.00226368	0.972524	-0.226126	0.000490662	-0.0685482	0.296393	-0.0253541	0.699624	0.0305622	0.641848	-0.13504	0.0390063	-0.15621	0.016782	0.0300645	0.647284	-0.0882608	0.178455	0.189525
210854_x_at	SLC6A8	blue	-0.111987	0.0874003	0.00730654	0.91148	-0.0948923	0.147878	0.0628203	0.338686	0.0847628	0.196355	0.0475836	0.468819	0.0533122	0.416947	0.232544	0.000333869	0.0847958	0.196181	0.0133776	0.838704	0.157755	0.0157177	0.0979384	0.135244	0.121419	0.063701	0.122899	0.0605114	0.0206762	0.753046	-0.0193157	0.768821	-0.0372191	0.571061	0.0905393	0.167462	0.188761	0.00375409	-0.102141	0.119195	-0.0645659	0.325408	0.20692	0.00145838	0.12914	0.0484789	0.0638564
59697_at	RAB15	blue	-0.111956	0.0874881	0.00312293	0.962102	0.0506789	0.440362	0.0389591	0.553185	0.133433	0.0414167	0.0721341	0.271784	0.0128322	0.845195	-0.025996	0.6924	0.0176764	0.787953	-0.0762149	0.245516	-0.140694	0.0314451	0.0281513	0.668351	-0.193129	0.00301252	0.27504	1.98e-05	0.0212705	0.746188	0.141693	0.0302478	-0.0287159	0.662107	0.0675053	0.30382	-0.026155	0.690615	0.0864256	0.18769	-0.299312	3.14e-06	0.28045	1.33e-05	-0.122276	0.0618368	-0.0036123
41644_at	SASH1	blue	0.111927	0.0875694	-0.217209	0.000823138	-0.00133443	0.983801	-0.27436	2.08e-05	-0.0331724	0.613656	0.2544	8.3e-05	-0.185171	0.00448274	-0.271813	2.49e-05	-0.174111	0.00759553	0.15121	0.020668	-0.0530021	0.419666	0.0180576	0.783491	-0.134001	0.0405512	0.0858358	0.190731	0.00822178	0.900446	-0.0264472	0.687339	0.0716476	0.275039	-0.116102	0.0763099	0.227957	0.000440102	0.230169	0.000385468	-0.241759	0.000188515	-0.20976	0.00124874	0.194541	0.00280283	-0.278217
204225_at	HDAC4	blue	-0.111858	0.0877668	-0.00435693	0.947146	-0.0902231	0.168957	0.105285	0.108187	0.0026316	0.968061	0.142031	0.0298524	0.134582	0.0396809	0.243977	0.000163735	-0.0352203	0.591926	-0.163705	0.0121507	-0.0343238	0.601395	0.0796238	0.224971	0.259343	5.95e-05	0.0865033	0.187292	0.032421	0.621716	-0.0740728	0.259076	-0.128851	0.0489877	-0.0143659	0.826969	-0.0246502	0.707577	0.041904	0.523568	0.0630525	0.3369	-0.00864223	0.895384	0.190846	0.00338166	-0.0202375
220788_s_at	RNF31	blue	-0.111748	0.0880805	0.0925036	0.158397	0.0431543	0.511243	0.112397	0.0862393	0.0309214	0.637936	0.0806212	0.219198	0.188168	0.00386642	0.0953472	0.145936	-0.0485321	0.459993	-0.121889	0.0626729	0.101344	0.122117	0.119228	0.0686729	-0.0285842	0.663561	0.292062	5.54e-06	-0.0265688	0.685978	0.0207791	0.751858	0.0845819	0.197315	0.0255729	0.697159	-0.0900522	0.169769	-0.179195	0.00598222	-0.072058	0.272292	0.364342	9.35e-09	0.0954806	0.145371	0.0223816
212345_s_at	CREB3L2	blue	-0.111651	0.0883596	-0.154959	0.017689	-0.00934947	0.886877	0.0921728	0.159898	-0.036177	0.581895	0.0981959	0.134215	-0.0624263	0.34173	0.0684464	0.297113	-0.174992	0.00729063	0.147881	0.0236674	-0.169156	0.00952991	0.163153	0.0124485	0.015116	0.818088	0.217626	0.000803852	-0.215792	0.000892006	-0.152596	0.0195192	-0.0812814	0.215435	-0.237602	0.000244629	-0.2073	0.00142861	0.276276	1.81e-05	-0.085912	0.190336	-0.177049	0.0066213	0.122139	0.0621326	-0.129149
220352_x_at	FLJ42627	blue	-0.111413	0.0890451	-0.255654	7.63e-05	-0.147575	0.0239612	0.00703366	0.914774	0.0163087	0.804014	-0.0170433	0.795376	-0.0478606	0.466232	-0.0383325	0.559591	-0.251512	0.000100453	0.0415809	0.526778	0.040266	0.539941	0.0871484	0.184012	0.0368522	0.574864	0.18542	0.00442836	-0.0949983	0.147424	-0.162472	0.0128248	0.0398152	0.544492	-0.390803	5.86e-10	-0.216535	0.000855276	-0.0949818	0.147494	0.00435452	0.947175	-0.258056	6.49e-05	0.0399802	0.542825	-0.340828
222034_at	GNB2L1	blue	0.11126	0.0894862	-0.176889	0.00667137	-0.149239	0.0224009	-0.0874171	0.182658	-0.111085	0.0899934	-0.0462912	0.480994	-0.0897711	0.17111	-0.139633	0.0327611	-0.102118	0.119277	-0.023138	0.724767	0.0330394	0.615079	0.0651291	0.321196	0.0472414	0.472026	0.0100197	0.878828	-0.0687251	0.295145	-0.101759	0.120588	-0.0295259	0.653188	-0.229533	0.00040051	-0.129588	0.0476974	-0.107722	0.100218	0.282563	1.14e-05	-0.167817	0.0101224	-0.0175917	0.788945	-0.240545
212599_at	AUTS2	blue	-0.111237	0.0895523	0.0176015	0.788831	-0.160069	0.014234	0.110464	0.0918185	0.0446445	0.496751	0.0370538	0.572773	-0.0473695	0.470824	0.113844	0.0822449	-0.0818051	0.212483	0.000118406	0.998563	-0.0157957	0.81006	0.222535	0.000605816	0.0353706	0.590344	0.234262	0.000300631	-0.0306479	0.640914	-0.0664791	0.311246	-0.144813	0.0267574	-0.113465	0.0832754	-0.0810773	0.216593	-0.000334765	0.995936	-0.145376	0.0261662	-0.102678	0.117255	-0.0139729	0.831631	-0.0338075
208598_s_at	HUWE1	blue	-0.110675	0.0911946	0.181779	0.00528595	-0.0794405	0.226044	0.219055	0.000740791	0.123601	0.0590461	0.0569815	0.385565	0.116309	0.075785	-0.000784105	0.990481	-0.0586742	0.371586	-0.0325778	0.620031	-0.00960834	0.883767	0.168103	0.00999286	-0.0468072	0.476113	0.282305	1.16e-05	-0.0279934	0.670103	-0.113037	0.0844546	-0.0552408	0.40027	-0.0180251	0.783872	0.00456474	0.944629	-0.0772071	0.239405	-0.246482	0.000139417	0.175862	0.00700068	0.000221707	0.997308	0.226092
211576_s_at	SLC19A1	blue	-0.110536	0.0916038	0.0103336	0.875063	-0.0764515	0.244049	0.167796	0.010132	0.0981666	0.134332	0.147985	0.023568	0.0719383	0.273091	-0.0207484	0.752212	0.114091	0.0815788	-0.14625	0.0252697	0.134601	0.0396525	-0.0132212	0.840564	0.0455313	0.488231	-0.0421396	0.521234	0.0404254	0.538337	0.12343	0.0593995	0.213625	0.00100765	-0.00897147	0.891422	0.00763626	0.907503	-0.119964	0.0669684	0.0621186	0.344119	-0.110549	0.0915653	-0.0422672	0.519971	-0.193881
217853_at	TNS3	blue	0.110468	0.0918049	-0.1969	0.00248198	-0.114757	0.0798011	-0.0517972	0.430328	-0.155737	0.0171201	-0.0512156	0.43553	0.0236046	0.719448	-0.316879	7.44e-07	-0.111347	0.0892354	0.011286	0.863655	-0.216477	0.000858091	-0.0457002	0.486618	-0.158977	0.0149183	0.135424	0.0384488	-0.0365264	0.578252	0.0918498	0.161372	0.234055	0.00030447	-0.199259	0.00219475	-0.300827	2.78e-06	0.18009	0.00573208	0.0181189	0.782776	-0.238738	0.00022792	0.0604178	0.357517	-0.399508
221899_at	N4BP2L2	blue	0.110441	0.0918868	-0.345087	6.03e-08	-0.105188	0.108513	-0.0648269	0.323452	-0.169538	0.00936662	-0.033226	0.613083	-0.163957	0.0120167	-0.219222	0.000733727	-0.271594	2.53e-05	0.0950701	0.147117	-0.19959	0.00215701	0.0569302	0.385994	0.0335098	0.610051	0.14338	0.0283154	-0.125432	0.0553604	-0.0513988	0.433887	0.00409146	0.950362	-0.195942	0.00260798	-0.333418	1.76e-07	0.067412	0.304491	-0.0280538	0.669432	-0.28101	1.28e-05	0.119973	0.066947	-0.424277
209442_x_at	ANK3	blue	-0.110414	0.0919652	0.00207756	0.974783	-0.209021	0.00130047	0.142738	0.0290379	0.0510815	0.436734	0.0681202	0.299426	-0.0829364	0.206206	0.124545	0.0571212	0.0129753	0.843492	0.0200831	0.759911	-0.0811951	0.215924	0.139834	0.0325078	0.0761762	0.245756	0.175607	0.00708472	-0.0888149	0.175734	-0.0918005	0.161599	0.0476726	0.467987	-0.176859	0.00668084	-0.0934581	0.154128	-0.209833	0.00124372	0.11732	0.0732562	-0.0641851	0.328275	0.0343599	0.601012	-0.0632971
202075_s_at	PLTP	blue	0.110385	0.0920511	-0.181668	0.00531424	-0.069247	0.291485	-0.0408736	0.533838	-0.0322525	0.623529	0.0474451	0.470116	-0.147474	0.0240593	-0.0168979	0.797085	-0.028132	0.668566	0.139339	0.0331335	-0.0119124	0.856167	-0.0800439	0.222527	-0.0463168	0.480751	-0.0784651	0.231813	0.0662459	0.312951	0.0426341	0.516352	-0.0400743	0.541874	-0.0428421	0.514305	-0.118017	0.0715532	0.155532	0.0172684	0.0366833	0.576619	-0.214841	0.000941203	0.18	0.00575689	-0.0949052
203774_at	MTR	blue	-0.11033	0.0922146	-0.0290013	0.658959	-0.143535	0.0281426	0.202558	0.00184385	0.0758434	0.247831	-0.0705029	0.282801	0.0272386	0.678496	0.329979	2.39e-07	-0.00855576	0.896424	0.0542141	0.409098	-0.0863628	0.188012	0.225663	0.000504286	0.486806	2.51e-15	0.281823	1.2e-05	-0.0619675	0.345297	-0.160199	0.0141544	-0.128018	0.0504811	-0.197585	0.00239526	-0.104502	0.110851	-0.0552635	0.400076	0.0591915	0.367377	-0.0581641	0.375766	0.173645	0.0077611	-0.0388394
212399_s_at	VGLL4	blue	0.11018	0.0926615	-0.13586	0.0378224	-0.249526	0.000114426	0.0114112	0.862157	-0.120944	0.0647531	0.0965841	0.140755	-0.0994073	0.129455	-0.148433	0.0231455	-0.148494	0.0230884	0.0801186	0.222094	-0.00115921	0.985928	0.105398	0.107806	-0.0283961	0.665641	0.196084	0.00258888	-0.269872	2.86e-05	0.0857241	0.191311	0.163018	0.0125226	-0.261195	5.24e-05	-0.283786	1.04e-05	0.0494931	0.451145	0.089607	0.171897	-0.162052	0.0130619	0.0289525	0.659496	-0.303467
217863_at	PIAS1	blue	0.109797	0.0938077	-0.0954044	0.145693	-0.0496206	0.449979	0.185409	0.00443073	-0.11583	0.0770058	-0.0116319	0.859518	0.103702	0.113626	0.0150523	0.818841	-0.115028	0.0790894	0.0996582	0.128486	-0.108083	0.0990794	-0.0968872	0.139507	-0.0399309	0.543322	0.036515	0.578371	-0.269879	2.86e-05	0.0811899	0.215954	0.140792	0.0313259	-0.254054	8.49e-05	-0.167889	0.0100898	0.0460138	0.483629	0.119057	0.0690743	-0.29528	4.31e-06	-0.0875477	0.182003	-0.277785
206953_s_at	ADGRL2	blue	-0.109486	0.0947469	-0.00830221	0.899477	0.087107	0.184221	-0.167756	0.0101503	0.0474629	0.469949	0.0882841	0.17834	-0.218152	0.000780087	0.119649	0.0676925	-0.209788	0.00124683	0.0571902	0.383825	0.0724524	0.269669	-0.0141309	0.829756	0.0202619	0.75784	0.177708	0.0064189	0.151123	0.0207414	-0.0741905	0.258317	-0.230739	0.000372448	0.0110315	0.866701	0.0608559	0.354035	0.130741	0.0457356	-0.247851	0.000127602	0.091488	0.163037	0.138321	0.0344511	0.0146178
209972_s_at	AIMP2	blue	0.109427	0.0949266	-0.0981124	0.134548	-0.183971	0.00475354	-0.0881228	0.179137	-0.00899773	0.891106	0.115306	0.0783623	-0.0614469	0.349372	-0.253655	8.72e-05	-0.171745	0.00847046	0.0887467	0.176067	0.110155	0.0927364	0.146955	0.0245663	-0.0169834	0.79608	0.0344081	0.600501	0.00867857	0.894946	-0.165122	0.0114147	0.193657	0.00293243	-0.218034	0.000785344	-0.229503	0.000401229	-0.217845	0.00079385	-0.0368501	0.574887	-0.328365	2.76e-07	-0.00508079	0.938381	-0.521422
212642_s_at	HIVEP2	blue	0.109405	0.094994	-0.18295	0.00499529	-0.0479104	0.465767	0.000277814	0.996627	-0.0849395	0.195421	0.223326	0.000578499	-0.069183	0.291932	0.0153778	0.814993	-0.208103	0.00136742	0.105279	0.108208	-0.141563	0.0304025	0.0223203	0.734121	-0.0894931	0.172445	0.163226	0.0124087	-0.0515494	0.43254	-0.0427354	0.515355	-0.0316586	0.62994	-0.262639	4.75e-05	0.222299	0.000614175	0.163588	0.0122136	0.0334644	0.610536	-0.202187	0.00188056	0.303412	2.26e-06	-0.175244
36552_at	C2CD3	blue	-0.109334	0.0952095	-0.00738821	0.910495	-0.0655985	0.317713	0.181821	0.00527535	0.0861432	0.189142	0.150868	0.0209597	-0.021976	0.738072	0.0687404	0.295038	-0.00936999	0.886631	0.0280553	0.669416	0.0653049	0.319889	0.0768803	0.241406	0.0153872	0.814882	0.255321	7.8e-05	-0.10836	0.0982114	0.0572377	0.38343	0.251871	9.81e-05	-0.300486	2.86e-06	-0.10689	0.102885	-0.0346988	0.597425	-0.21333	0.00102444	-0.171995	0.0083742	0.124022	0.05818	-0.186217
215549_x_at	CTAGE9	blue	-0.109231	0.0955223	0.125366	0.0554888	-0.0190845	0.771511	0.126381	0.0535261	0.118521	0.0703433	0.0123277	0.85121	0.144833	0.026736	-0.023286	0.723078	0.0419599	0.523014	-0.0397231	0.545424	-0.0802223	0.221494	0.097945	0.135217	-0.0522634	0.426184	0.0848037	0.196139	-0.130139	0.0467504	-0.0160617	0.806923	0.187801	0.00393767	-0.0146971	0.823044	-0.165593	0.011179	-0.16734	0.0103413	-0.124109	0.058003	-0.0563325	0.391009	-0.0543842	0.407627	0.0188369
202466_at	PAPD7	blue	-0.109119	0.0958662	0.0106532	0.871231	-0.0265468	0.686224	0.0949981	0.147425	-0.0195081	0.766584	0.148254	0.0233134	0.0211166	0.747961	-0.245084	0.000152533	-0.188351	0.00383148	0.00232651	0.971762	-0.0857913	0.190962	0.0785609	0.231242	-0.180115	0.00572538	0.212581	0.00106814	-0.0018587	0.977438	0.0207743	0.751913	-0.000986642	0.988023	-0.0754579	0.25025	-0.202818	0.00181849	-0.0212494	0.746431	-0.3098	1.34e-06	-0.06517	0.320892	0.118992	0.0692266	-0.159838
219317_at	POLI	blue	-0.109008	0.096206	0.0811669	0.216084	-0.174759	0.00737011	0.0528749	0.420784	0.353814	2.63e-08	-0.0157431	0.810681	-0.105514	0.107419	0.0897876	0.171031	0.157799	0.0156883	0.078764	0.230034	0.212145	0.00109441	0.170032	0.009159	0.21117	0.00115526	-0.0287636	0.66158	-0.0815444	0.213949	-0.0408449	0.534126	-0.0482101	0.462979	-0.176032	0.00694525	0.0275999	0.674473	-0.110295	0.0923168	0.108066	0.0991331	-0.0887105	0.176244	-0.149124	0.0225065	-0.0825297
217985_s_at	BAZ1A	blue	-0.108991	0.0962566	0.0383849	0.559054	-0.0133253	0.839326	0.362002	1.18e-08	0.0255808	0.697069	0.0155666	0.812763	0.147582	0.0239543	0.279685	1.41e-05	0.00815204	0.901286	0.152223	0.0198224	-0.0965623	0.140845	0.0766252	0.242976	-0.0468486	0.475722	0.287086	8.11e-06	-0.22424	0.000548333	0.0976455	0.136421	0.0501462	0.445188	-0.186019	0.00430011	-0.00942118	0.886016	-0.00458417	0.944393	-0.0217182	0.741034	0.0873805	0.182842	-0.0646686	0.324637	0.0638696
209011_at	TRIO	blue	-0.108953	0.0963747	-0.121784	0.0629008	-0.11016	0.0927189	-0.136722	0.0366114	0.0119118	0.856174	0.12991	0.0471429	-0.204621	0.00165126	-0.0802825	0.221146	-0.151608	0.0203318	0.16772	0.0101665	0.0645663	0.325405	0.0578095	0.378688	-0.170787	0.0088495	0.260841	5.37e-05	0.0194567	0.767181	-0.0454625	0.488889	-0.0145886	0.82433	-0.129583	0.0477058	-0.0733197	0.263962	0.0601973	0.359278	-0.211455	0.00113715	0.070683	0.28157	0.252998	9.11e-05	-0.024669
212507_at	TMEM131	blue	-0.108918	0.0964826	0.0529477	0.420143	0.024819	0.705667	0.058595	0.372233	0.171985	0.00837792	0.0361108	0.582586	-0.100772	0.12425	0.344438	6.41e-08	-0.00961697	0.883663	-0.0188404	0.774354	0.0875155	0.182164	0.0971896	0.13827	0.227733	0.000446034	0.0627419	0.33929	0.00318605	0.961337	-0.104942	0.109347	-0.180595	0.00559551	-0.0463153	0.480765	0.0936445	0.153305	0.00971786	0.882452	-0.155341	0.0174076	0.0658587	0.315794	0.0693711	0.290619	0.234178
210512_s_at	VEGFA	blue	-0.108822	0.0967788	-0.0749644	0.25337	-0.0240073	0.714867	-0.0876658	0.181411	-0.0285487	0.663954	0.127439	0.0515404	-0.0722156	0.271242	-0.0446677	0.496527	-0.213271	0.0010278	0.0899311	0.170346	0.0718961	0.273373	-0.0122595	0.852024	-0.102471	0.117999	0.00751594	0.908954	-0.0718647	0.273583	0.0995693	0.128828	0.00433108	0.947459	-0.133085	0.0419546	-0.111703	0.0882092	0.130402	0.0463047	-0.186976	0.00410177	-0.241262	0.000194519	0.113862	0.0821956	-0.201579
201711_x_at	RANBP2	blue	-0.108791	0.0968753	-0.101055	0.123191	-0.0549369	0.402871	0.079331	0.226687	0.0267225	0.684258	0.0310505	0.636533	-0.10348	0.114405	0.396965	2.96e-10	-0.208314	0.0013518	0.111028	0.0901601	-0.0952389	0.146397	0.177489	0.0064855	0.136812	0.0364869	0.331744	2.04e-07	-0.0923881	0.15892	-0.124133	0.0579537	-0.306076	1.82e-06	-0.273482	2.21e-05	0.0788396	0.229586	0.129837	0.0472673	-0.166542	0.0107167	-0.0648961	0.322935	0.262631	4.75e-05	0.182449
208624_s_at	EIF4G1	blue	-0.108506	0.0977562	0.0478793	0.466058	0.0309271	0.637875	0.135495	0.0383458	0.0401928	0.540679	0.07679	0.241961	-0.0272419	0.67846	0.237104	0.000252321	-0.158787	0.0150403	-0.0537363	0.413245	-0.0410336	0.532236	0.202665	0.00183342	-0.0453698	0.489777	0.3479	4.63e-08	-0.0658103	0.316151	0.037158	0.571693	-0.0955769	0.144963	-0.216054	0.000878893	-0.0590195	0.368773	0.0642609	0.327703	-0.255392	7.76e-05	-0.043736	0.505559	0.155954	0.0169643	0.133323
219284_at	HSPBAP1	blue	0.108448	0.0979383	0.00619873	0.924859	-0.0685292	0.296528	-0.234225	0.000301313	0.0478893	0.465965	0.095744	0.144259	-0.132176	0.0433882	-0.128096	0.0503397	-0.0541176	0.409933	-0.0115843	0.860088	0.244739	0.000155941	0.131142	0.0450695	0.116922	0.0742439	-0.13701	0.0362145	0.277066	1.71e-05	-0.192067	0.00317938	0.0167454	0.798876	-0.0110732	0.866202	0.00482036	0.941533	-0.153446	0.0188431	-0.117688	0.0723532	-0.141606	0.0303505	-0.105123	0.108733	-0.10127
203675_at	NUCB2	blue	-0.107737	0.100171	0.0899741	0.17014	0.0299096	0.64898	0.232428	0.000336235	0.0794425	0.226032	-0.133717	0.0409818	0.0537107	0.413468	0.285571	9.09e-06	0.0352154	0.591977	0.0405415	0.53717	-0.00673426	0.918388	0.0832202	0.204652	0.0616606	0.347696	0.0901074	0.169506	-0.0181198	0.782765	-0.0546577	0.40527	-0.235377	0.000280723	0.00611004	0.925931	0.0641901	0.328237	-0.114431	0.0806673	-0.216857	0.000839766	0.0641262	0.32872	-0.11839	0.0706551	0.163823
213742_at	SRSF11	blue	0.10758	0.100671	-0.20817	0.00136247	-0.158854	0.0149967	-0.0253823	0.699306	-0.0687287	0.29512	-0.090983	0.165381	-0.106028	0.105706	-0.0589559	0.369291	-0.0175921	0.78894	0.197038	0.00246422	-0.00951578	0.884879	-0.130946	0.0453943	-0.0164873	0.801911	0.0705663	0.282367	0.0928274	0.15694	0.0121746	0.853037	0.118171	0.0711829	-0.101006	0.123376	-0.131656	0.044227	-0.0939654	0.151895	-0.00151436	0.981617	-0.305831	1.86e-06	0.136581	0.0368068	-0.38698
214949_at	---	blue	-0.10756	0.100735	-0.0219052	0.738885	-0.066359	0.312124	-0.0279942	0.670094	0.148939	0.0226759	0.153736	0.0186162	-0.0718983	0.273358	0.238026	0.000238265	-0.192348	0.00313436	-0.0664972	0.311115	0.0708281	0.280581	0.198472	0.00228702	0.222956	0.000591131	0.313789	9.65e-07	0.0169474	0.796503	0.0711924	0.278108	-0.129928	0.0471119	-0.102724	0.117088	0.0350061	0.594181	0.0516326	0.431796	-0.180321	0.00566923	0.00835087	0.898891	0.260663	5.44e-05	0.126629
204838_s_at	MLH3	blue	-0.107428	0.101155	-0.0261088	0.691134	-0.0639738	0.329873	0.0465282	0.478748	0.0464068	0.479898	-0.0177828	0.786707	-0.00591651	0.92827	0.0961718	0.142466	0.126487	0.0533235	-0.131285	0.044833	0.0332956	0.612339	0.0606625	0.355569	0.195193	0.0027105	0.27153	2.55e-05	-0.0112805	0.863721	-0.00101523	0.987676	-0.0758496	0.247792	0.00864264	0.895379	0.0193629	0.768271	-0.0708921	0.280145	-0.00868258	0.894898	0.424457	1.19e-11	0.133425	0.0414291	-0.0468534
222018_at	NACA	blue	0.107307	0.101542	-0.17235	0.00823855	-0.189749	0.00357319	-0.0969246	0.139353	-0.0538749	0.412039	-0.053891	0.4119	-0.0651144	0.321306	-0.198305	0.00230712	-0.0797965	0.223964	0.0228606	0.727936	0.0116869	0.858861	0.0620083	0.344979	0.123385	0.0594931	0.0494688	0.451368	0.0257858	0.694763	-0.0382304	0.560638	0.00299193	0.963691	-0.118901	0.069441	-0.131807	0.043983	-0.180903	0.00551348	-0.00511159	0.938008	-0.138838	0.0337759	-0.0367204	0.576233	-0.178689
212726_at	PHF2	blue	-0.107285	0.101614	0.0385844	0.557012	-0.209734	0.00125054	0.209419	0.00127235	0.0481462	0.463573	0.174529	0.00744945	0.149681	0.0220023	-0.0717438	0.274393	-0.170231	0.00907664	0.0564361	0.390137	-0.0596339	0.3638	0.241642	0.000189915	0.03929	0.549817	0.19356	0.00294705	0.038491	0.557967	-0.000908301	0.988974	0.0263192	0.688773	-0.160764	0.0138134	-0.139168	0.0333517	-0.0160812	0.806694	-0.272046	2.45e-05	-0.149615	0.0220607	-0.0923489	0.159098	-0.162889
219981_x_at	ZNF587	blue	0.107237	0.101766	-0.0928287	0.156934	-0.128654	0.0493366	0.0194593	0.767151	-0.0994564	0.129265	0.0785247	0.231458	-0.102149	0.119166	0.0255462	0.697459	-0.0914397	0.16326	0.0659493	0.315127	-0.145806	0.025721	0.106413	0.10444	0.0668281	0.308708	0.261362	5.18e-05	0.124691	0.0568274	-0.131816	0.0439678	-0.0994361	0.129343	0.240484	0.000204298	-0.0829865	0.205931	0.00305689	0.962903	-0.129672	0.0475527	-0.103995	0.112602	0.102251	0.118795	-0.207704
213763_at	HIPK2	blue	-0.106943	0.102713	-0.102171	0.119084	-0.142735	0.029042	0.137516	0.0355255	-0.0214807	0.743767	0.0603331	0.358193	0.0644143	0.326547	0.135477	0.0383722	-0.228173	0.00043448	0.102542	0.117744	-0.0896358	0.171759	0.0880594	0.179451	-0.028125	0.668643	0.423556	1.33e-11	-0.0135949	0.836121	-0.125291	0.0556376	-0.0281371	0.668509	-0.205716	0.00155663	-0.158967	0.0149248	-0.0339976	0.604858	-0.0475599	0.469041	-0.101431	0.121796	0.143596	0.0280761	-0.16891
205726_at	DIAPH2	blue	-0.106631	0.103726	0.064875	0.323092	-0.183091	0.00496123	0.207675	0.0013997	-0.128971	0.0487748	-0.0325337	0.620504	0.115881	0.0768749	-0.148119	0.0234411	0.00866769	0.895077	0.144407	0.0271907	-0.17079	0.00884834	0.218965	0.000744627	-0.0455446	0.488104	0.150795	0.0210222	-0.143327	0.0283743	-0.0733835	0.263547	0.240845	0.000199704	-0.152726	0.0194146	-0.214486	0.000960169	-0.072938	0.266464	0.155128	0.017564	-0.202508	0.00184879	-0.150362	0.0213984	-0.298409
209439_s_at	PHKA2	blue	-0.106512	0.104116	0.143206	0.0285093	-0.169573	0.00935155	0.41907	2.29e-11	0.0524721	0.424336	0.00160227	0.980551	0.0976585	0.136369	-0.0153905	0.814844	0.00398446	0.951658	-0.0304316	0.643273	0.083321	0.204103	0.101146	0.122854	-0.0489738	0.455914	0.182261	0.00516461	0.0351658	0.592499	-0.0367188	0.57625	0.0501238	0.445391	-0.116081	0.076364	-0.0279694	0.670369	-0.24685	0.000136144	-0.0829818	0.205957	-0.0649729	0.322361	-0.168366	0.00987545	-0.0386836
201439_at	GBF1	blue	-0.106214	0.105092	-0.180702	0.0055667	0.0116516	0.859283	-0.056856	0.386614	-0.0411212	0.531361	0.153411	0.0188698	-0.132998	0.0420905	-0.20661	0.00148317	-0.155434	0.0173397	-0.0242908	0.711649	-0.0477447	0.467313	0.0408641	0.533934	-0.0526934	0.422382	0.119508	0.0680198	-0.0570299	0.385162	-0.14662	0.0248982	0.211238	0.0011509	-0.124182	0.0578542	-0.220621	0.000676942	0.012187	0.852889	-0.0801901	0.22168	-0.146336	0.0251831	0.137715	0.0352566	-0.321073
213367_at	LOC155060	blue	0.106145	0.105319	-0.198286	0.00230931	-0.204774	0.00163774	-0.0203719	0.756565	0.00316994	0.961532	0.0427372	0.515337	-0.138161	0.0346621	-0.110358	0.0921305	-0.117406	0.0730434	0.136844	0.036443	-0.0349389	0.59489	0.10815	0.0988703	-0.0401466	0.541145	0.197867	0.00236039	0.0553167	0.399622	-0.0795906	0.225165	0.066688	0.309726	-0.112782	0.0851626	-0.198589	0.00227311	-0.222625	0.000602651	-0.104083	0.112298	-0.134943	0.0391485	0.0422754	0.51989	-0.314172
212994_at	THOC2	blue	-0.105997	0.105809	-0.0553277	0.399528	-0.0411121	0.531452	0.230874	0.000369423	-0.0705163	0.282709	0.115867	0.0769123	0.304338	2.1e-06	0.0825587	0.208286	-0.169592	0.0093436	-0.0333842	0.611393	-0.0274304	0.67636	0.120787	0.0651024	-0.0474683	0.469898	0.371254	4.64e-09	-0.0906299	0.167036	0.0129959	0.843246	0.084752	0.196413	-0.217143	0.000826268	-0.095698	0.144452	-0.0435902	0.506981	-0.123753	0.058732	-0.11885	0.069561	-0.0119887	0.855256	-0.0755234
213650_at	GOLGA8A /// GOLGA8B	blue	0.105903	0.10612	-0.289722	6.63e-06	-0.126687	0.0529456	-0.130323	0.0464388	0.000468883	0.994308	0.00624817	0.924261	-0.144767	0.0268061	-0.113878	0.0821531	-0.157725	0.0157374	0.00706504	0.914395	-0.0736027	0.262119	0.134109	0.0403884	-0.0583612	0.374147	0.179056	0.00602169	-0.11844	0.0705358	-0.112836	0.0850107	-0.0374538	0.568634	-0.263874	4.36e-05	-0.247694	0.000128909	0.048095	0.464049	-0.0569229	0.386056	-0.217268	0.000820408	0.189142	0.00368325	-0.192684
207605_x_at	ZNF117	blue	0.105877	0.106206	-0.163055	0.012502	-0.174398	0.0074951	-0.0798422	0.223698	0.0952512	0.146345	-0.152044	0.0199699	-0.176142	0.00690952	0.0806127	0.219247	-0.249033	0.000118166	0.061613	0.348068	0.132268	0.0432418	0.163774	0.0121138	0.102819	0.116748	0.116688	0.0748287	-0.0847396	0.196478	-0.208259	0.00135581	-0.192014	0.00318789	-0.350154	3.74e-08	-0.0462079	0.481784	-0.073296	0.264118	-0.164433	0.0117675	-0.182195	0.0051811	-0.0138022	0.833658	-0.149906
215268_at	KIAA0754 /// MACF1	blue	0.105811	0.106425	-0.242001	0.000185639	-0.120918	0.0648112	-0.074635	0.255468	-0.145038	0.0265193	0.0665237	0.310922	-0.024747	0.706481	-0.276717	1.75e-05	-0.253607	8.75e-05	0.162229	0.0129616	-0.160723	0.0138376	0.0352086	0.592048	-0.166744	0.0106206	0.26978	2.88e-05	-0.121094	0.0644192	-0.090755	0.166448	0.059425	0.365486	-0.216553	0.000854385	-0.216462	0.000858836	0.0191282	0.771002	-0.171937	0.00839617	-0.219905	0.000705484	0.0646589	0.32471	-0.36171
214107_x_at	LOC440434	blue	0.105723	0.106718	-0.099186	0.130315	-0.066247	0.312943	-0.166186	0.0108878	0.0794169	0.226182	0.0166085	0.800486	-0.16365	0.0121802	-0.0895927	0.171966	-0.105957	0.105942	-0.00986283	0.880711	0.180497	0.00562175	0.157966	0.0155772	0.0961278	0.142649	-0.0581742	0.375683	0.100454	0.12545	-0.17057	0.00893762	-0.113345	0.0836047	-0.0983306	0.133679	0.144046	0.0275823	-0.0572501	0.383326	-0.159948	0.0143088	-0.122146	0.0621168	0.148695	0.0229014	0.179812
213030_s_at	PLXNA2	blue	-0.105407	0.107777	-0.053456	0.41569	-0.0557825	0.395658	0.136488	0.0369365	0.0353856	0.590187	0.160962	0.0136953	-0.068942	0.29362	0.0842891	0.198877	-0.0683052	0.298113	0.0498802	0.447609	-0.0284338	0.665224	0.163732	0.0121362	0.0807129	0.218672	0.348158	4.52e-08	-0.0794872	0.22577	-0.026794	0.683459	-0.124066	0.0580918	-0.13237	0.0430789	-0.0633598	0.334545	0.132538	0.0428128	-0.196448	0.00254071	0.0584078	0.373765	0.189319	0.00365096	-0.0176572
219332_at	MICALL2	blue	0.105354	0.107956	-0.108263	0.0985157	-0.0693636	0.290671	-0.0307876	0.639392	-0.117458	0.0729169	0.0895998	0.171932	0.0567818	0.387236	-0.276375	1.8e-05	-0.255675	7.62e-05	0.0658965	0.315516	-0.12535	0.0555218	0.126935	0.0524794	-0.0920126	0.160628	-0.107208	0.10186	-0.211313	0.00114613	-0.149838	0.0218617	0.185559	0.00439831	-0.179198	0.00598128	-0.172829	0.00805897	0.0346883	0.597536	-0.142065	0.0298131	-0.348064	4.56e-08	-0.12595	0.0543535	-0.305146
206567_s_at	PHF20	blue	0.105275	0.108221	-0.0688927	0.293967	-0.160506	0.0139682	-0.038296	0.559965	-0.0699872	0.286346	0.136384	0.0370821	-0.170333	0.00903456	-0.000859817	0.989562	-0.17946	0.00590724	0.160909	0.0137268	-0.0319307	0.627	0.0991381	0.130501	-0.0331877	0.613492	0.168654	0.0097481	-0.00455527	0.944743	-0.0255156	0.697803	-0.0498587	0.447805	-0.241397	0.000192869	-0.0711829	0.278172	-0.0280442	0.669539	-0.0951433	0.146804	-0.357824	1.78e-08	0.140215	0.0320331	-0.246136
207480_s_at	MEIS2	blue	-0.105163	0.108601	0.0296222	0.65213	-0.0308571	0.638636	0.0747561	0.254695	0.0223354	0.733948	0.117955	0.0717027	-0.00631294	0.923478	-0.084172	0.199504	-0.0119099	0.856197	0.167404	0.0103115	-0.0295309	0.653132	0.0629649	0.337573	-0.084362	0.198487	0.1159	0.0768259	-0.232805	0.000328617	0.0655147	0.318334	0.0630133	0.337201	-0.183245	0.00492434	-0.0654337	0.318933	0.0370822	0.572478	-0.162066	0.013054	-0.142663	0.0291241	-0.150613	0.0211802	-0.118957
212498_at	MARCH6	blue	-0.105092	0.10884	-0.0356702	0.587198	-0.156937	0.0162732	0.163799	0.0121005	-0.0607562	0.354826	0.100401	0.125648	0.0462883	0.481021	-0.0991423	0.130485	-0.270763	2.69e-05	-0.0343293	0.601336	-0.0171077	0.794621	0.0763138	0.244902	-0.0767526	0.242191	0.170699	0.00888532	-0.117905	0.0718256	0.0304072	0.643539	-0.0152671	0.816301	-0.138176	0.0346432	-0.248095	0.000125604	-0.107564	0.100722	-0.0490502	0.455212	-0.149963	0.0217507	0.0429084	0.513654	-0.288539
216563_at	ANKRD12	blue	-0.10507	0.108914	-0.186833	0.00413094	-0.0478425	0.466401	0.0550808	0.401638	0.28655	8.44e-06	0.103317	0.114979	-0.148599	0.0229903	0.101038	0.123254	-0.116367	0.0756367	0.132554	0.0427885	-0.0558538	0.395054	0.120052	0.0667653	-0.0179229	0.785068	0.343059	7.29e-08	-0.167329	0.0103463	0.0694061	0.290375	-0.0298533	0.649596	-0.332104	1.98e-07	-0.0616475	0.347798	0.151912	0.0200786	-0.155214	0.0175002	-0.189212	0.00367042	0.122408	0.0615552	-0.250142
210282_at	ZMYM2	blue	0.104956	0.109301	-0.264124	4.28e-05	-0.124356	0.0575028	-0.00131632	0.984021	-0.0343964	0.600625	-0.155103	0.0175819	-0.251412	0.000101112	0.109683	0.0941501	-0.17992	0.00577898	0.153944	0.0184555	-0.148009	0.0235454	0.0391983	0.55075	0.124999	0.0562139	0.168338	0.00988792	-0.0672339	0.305773	-0.154528	0.0180112	-0.132889	0.0422607	-0.158211	0.0154148	-0.0777113	0.236342	0.103906	0.112911	0.00695269	0.915751	-0.226601	0.000477057	0.276909	1.73e-05	-0.227539
221763_at	JMJD1C	blue	0.104887	0.109536	-0.158237	0.0153977	-0.236802	0.00025708	0.0344941	0.599591	-0.0576865	0.379705	0.0715074	0.275982	-0.180446	0.0056355	0.248236	0.000124453	-0.00193219	0.976547	0.0913449	0.163699	-0.0722096	0.271282	0.071382	0.276827	0.111831	0.0878425	0.102357	0.118411	-0.125813	0.0546166	0.0181691	0.782188	-0.0590947	0.368162	-0.195977	0.00260325	-0.0674021	0.304562	0.146155	0.0253652	0.112274	0.0865858	-0.134773	0.0393984	0.159782	0.0144113	-0.156106
202754_at	R3HDM1	blue	-0.104865	0.10961	0.0120567	0.854444	0.00467469	0.943297	0.0399835	0.542791	0.0304248	0.643346	0.0325492	0.620338	0.00731588	0.911368	0.324821	3.76e-07	-0.0512433	0.435281	-0.0773279	0.238669	0.0391582	0.551158	0.075921	0.247346	0.136693	0.0366521	0.198779	0.00225062	0.020797	0.75165	-0.108963	0.0963454	-0.118116	0.0713143	-0.0581462	0.375913	-0.0418038	0.524562	-0.122601	0.0611419	-0.113985	0.081865	0.0459505	0.484231	0.162332	0.0129036	0.122482
216527_at	---	blue	-0.104843	0.109683	-0.247478	0.000130728	-0.169459	0.00939984	0.0614853	0.34907	-0.00374228	0.954593	0.0360519	0.583202	-0.0866824	0.186377	0.058113	0.376186	-0.192111	0.00317226	0.113896	0.0821052	0.0979022	0.135389	0.0785005	0.231601	0.0788891	0.229293	0.231135	0.000363649	-0.103684	0.113688	-0.0847327	0.196515	-0.00909542	0.889931	-0.304471	2.08e-06	-0.188574	0.00378909	-0.00917292	0.889	-0.0697239	0.288166	-0.272313	2.41e-05	0.0815094	0.214146	-0.315685
202861_at	PER1	blue	0.104764	0.109956	-0.00232961	0.971725	0.00939291	0.886355	-0.266714	3.58e-05	-0.042763	0.515083	0.106562	0.103953	-0.0939023	0.152172	-0.265916	3.78e-05	-0.245558	0.000147962	0.31281	1.05e-06	-0.0154794	0.813794	0.0682344	0.298615	-0.149676	0.0220063	0.0739693	0.259743	-0.0793987	0.226289	-0.272402	2.39e-05	0.025897	0.693513	-0.0963726	0.141631	-0.0952437	0.146377	0.0680855	0.299673	-0.208337	0.00135006	-0.17192	0.00840275	0.0103601	0.874744	-0.16418
210407_at	PPM1A	blue	0.104499	0.11086	-0.128939	0.0488311	-0.113141	0.0841656	0.0251858	0.701522	-0.0375002	0.568154	-0.1056	0.107131	-0.0162127	0.805145	0.0764537	0.244035	-0.0646266	0.324952	0.0891115	0.17429	-0.173171	0.00793311	0.0648123	0.323561	-0.0716819	0.274808	0.324895	3.74e-07	0.0874868	0.182308	-0.023114	0.725041	-0.249703	0.000113112	0.0267456	0.684	0.031625	0.630303	0.148694	0.0229019	-0.119066	0.0690531	0.333252	1.78e-07	0.259741	5.79e-05	0.0404346
217795_s_at	TMEM43	blue	0.104351	0.111371	-0.0728698	0.266913	-0.109779	0.0938612	-0.0381464	0.561501	-0.116367	0.0756373	0.00217977	0.973543	-0.00570573	0.930819	-0.141327	0.0306818	-0.0519107	0.429317	0.158936	0.0149447	-0.0207889	0.751745	0.179306	0.00595067	-0.033893	0.605969	0.100479	0.125356	-0.151678	0.0202734	-0.0675923	0.303196	0.0940429	0.151556	-0.204232	0.00168606	-0.103925	0.112847	0.131136	0.0450793	0.229043	0.000412455	-0.0182501	0.781241	-0.130647	0.0458924	0.0645453
208994_s_at	PPIG	blue	-0.10412	0.11217	-0.0451073	0.492295	-0.130934	0.0454142	0.163121	0.0124659	0.147836	0.0237106	0.0379309	0.563716	-0.061244	0.350968	0.591309	1.86e-23	-0.000885974	0.989245	0.0507315	0.439887	0.0961869	0.142403	0.167712	0.01017	0.189419	0.00363277	0.270995	2.64e-05	-0.142714	0.0290652	0.0143377	0.827304	-0.0908166	0.166159	-0.27899	1.48e-05	0.0142407	0.828453	-0.103576	0.114065	-0.0743279	0.257434	-0.0717607	0.27428	0.142161	0.0297008	0.0528178
210425_x_at	GOLGA8A /// GOLGA8B	blue	0.103913	0.112887	-0.208497	0.00133829	-0.158334	0.0153345	-0.0835226	0.203006	0.00504942	0.93876	-0.0292129	0.656628	-0.0379913	0.563094	-0.0995131	0.129046	-0.104583	0.110573	0.00584189	0.929173	-0.0250985	0.702507	0.14122	0.0308103	-0.0103023	0.875437	0.140384	0.0318251	-0.112062	0.087185	-0.0832971	0.204233	-0.0373677	0.569523	-0.197271	0.00243464	-0.193196	0.00300226	-0.0639956	0.329708	-0.0721309	0.271805	-0.148514	0.0230695	0.0928325	0.156917	-0.0908081
212602_at	WDFY3	blue	0.103821	0.11321	-0.0578025	0.378746	-0.0822833	0.209813	-0.0324558	0.621341	0.0973443	0.13764	0.0732397	0.264485	0.0196037	0.765473	0.0684915	0.296794	0.000208312	0.997471	0.0474356	0.470205	0.119255	0.0686083	0.0783836	0.232299	0.0642127	0.328067	0.111909	0.0876219	-0.165253	0.0113488	-0.0352877	0.591216	0.042142	0.52121	-0.0496028	0.450142	0.0565659	0.389046	-0.0425273	0.517404	-0.173425	0.00784046	0.0835653	0.202774	0.178061	0.00631253	-0.019901
207598_x_at	XRCC2	blue	-0.10376	0.11342	-0.0482786	0.462343	-0.159897	0.0143402	0.165641	0.0111552	-0.00873455	0.894273	-0.0301312	0.646554	-0.0390918	0.551833	0.261258	5.22e-05	-0.14049	0.0316941	0.0399526	0.543103	0.00252607	0.969341	0.0734485	0.263122	-0.000957217	0.98838	0.271351	2.58e-05	0.0559697	0.394073	-0.0270881	0.680175	-0.0303362	0.644314	-0.156334	0.0166943	-0.0912057	0.164344	-0.133142	0.041866	-0.056322	0.391098	-0.171039	0.00874834	0.108095	0.0990425	-0.106149
217902_s_at	HERC2	blue	0.103557	0.114133	-0.108244	0.0985741	-0.253686	8.7e-05	0.103923	0.112854	-0.0819755	0.211529	0.0483964	0.46125	-0.00921566	0.888486	-0.0816146	0.213553	-0.129978	0.047026	0.0344849	0.599688	0.0381308	0.561661	0.164118	0.0119319	0.0747214	0.254916	0.204632	0.00165029	-0.161861	0.0131714	-0.077313	0.23876	0.0728605	0.266973	-0.261173	5.25e-05	-0.16596	0.0109977	-0.12402	0.0581857	-0.144698	0.0268799	-0.174679	0.00739784	0.0352596	0.591512	-0.217836
201793_x_at	SMG7	blue	-0.103231	0.115282	-0.167777	0.0101404	-0.0992002	0.130259	0.0283754	0.665871	0.0261862	0.690265	0.0158958	0.808879	0.0280311	0.669684	0.101741	0.120655	-0.272708	2.34e-05	-0.0433802	0.509031	0.0082107	0.90058	0.14885	0.0227582	0.1888	0.00374664	0.313967	9.51e-07	-0.103633	0.113868	-0.0195961	0.765561	0.0493314	0.452628	-0.222281	0.000614832	-0.24213	0.000184132	-0.0667395	0.309351	-0.19807	0.00233553	-0.165783	0.011085	0.199419	0.00217641	-0.132133
221007_s_at	FIP1L1	blue	-0.103081	0.115814	0.120639	0.0654356	-0.14796	0.023592	0.156903	0.0162967	0.152559	0.0195487	0.0621738	0.34369	-0.0391878	0.550857	0.375785	2.91e-09	0.0263995	0.687874	0.0404988	0.537599	0.0405374	0.537211	0.13564	0.0381381	-0.0141835	0.829131	0.235006	0.000287217	-0.0210104	0.749187	0.0301944	0.645863	-0.161837	0.0131847	-0.13414	0.0403414	0.0899226	0.170386	-0.0054621	0.933766	-0.127894	0.0507057	0.0383239	0.559679	0.126703	0.052916	0.164667
215128_at	---	blue	0.103016	0.116046	-0.28491	9.55e-06	-0.218501	0.00076467	-0.120247	0.0663225	-0.0726067	0.268648	0.00838511	0.898479	-0.202664	0.00183343	-0.0633593	0.33455	-0.171297	0.00864579	0.0802896	0.221106	0.0134905	0.837362	0.149613	0.0220627	0.209551	0.00126316	0.111007	0.0902235	0.0239711	0.715279	-0.163109	0.0124726	-0.0182911	0.780762	-0.120409	0.065954	-0.15221	0.0198337	-0.121431	0.0636737	0.140633	0.0315202	-0.26108	5.28e-05	0.132638	0.0426547	-0.310575
219221_at	ZBTB38	blue	-0.102982	0.116167	-0.0202225	0.758296	0.0613568	0.35008	0.0624178	0.341796	-0.0854725	0.192622	-0.0123812	0.850572	-0.00678443	0.917783	0.0763665	0.244575	-0.225016	0.000523897	0.0757042	0.248703	-0.0793778	0.226411	0.0489475	0.456157	0.0373429	0.56978	0.198432	0.00229178	-0.143924	0.0277151	-0.0517802	0.430479	0.0412443	0.530132	-0.201396	0.00196112	-0.148264	0.023304	0.147859	0.0236885	-0.0784843	0.231699	-0.100265	0.126167	-0.0365548	0.577956	-0.0107408
209106_at	NCOA1	blue	-0.102965	0.116228	0.0258687	0.693831	-0.0552489	0.400201	0.0419193	0.523416	0.00936047	0.886745	0.0706605	0.281724	-0.0519426	0.429033	0.124347	0.0575211	-0.193731	0.00292142	-0.00784076	0.905038	-0.0892931	0.17341	0.126301	0.0536779	0.13316	0.0418395	0.201042	0.00199821	0.0052125	0.936786	-0.180089	0.00573243	-0.126619	0.0530737	-0.173591	0.0077805	-0.139382	0.0330783	0.0522104	0.426654	-0.194948	0.00274487	-0.115109	0.078877	0.111029	0.0901576	-0.04096
201073_s_at	SMARCC1	blue	-0.10288	0.116533	0.117439	0.0729622	-0.108549	0.0976229	-0.075598	0.249369	0.129551	0.0477611	0.0226981	0.729794	-0.224499	0.00054006	0.37426	3.41e-09	-0.0303389	0.644284	-0.0282793	0.666934	0.190182	0.00349639	0.214867	0.000939823	0.267566	3.37e-05	0.157577	0.015837	0.0302557	0.645193	-0.0641177	0.328784	-0.240153	0.000208596	-0.0763427	0.244723	0.137953	0.0349385	-0.0857129	0.191369	0.136523	0.0368887	0.11863	0.0700826	0.102975	0.116193	0.414954
222122_s_at	THOC2	blue	-0.10287	0.116569	-0.0124136	0.850185	-0.0667743	0.309098	0.308435	1.5e-06	-0.000312215	0.99621	0.0551054	0.401427	0.301353	2.67e-06	0.258888	6.13e-05	-0.100182	0.126482	-0.0415543	0.527042	-0.0992903	0.129909	0.127614	0.0512186	-0.00393592	0.952247	0.349514	3.97e-08	-0.141553	0.0304137	0.0529796	0.419863	0.00131662	0.984017	-0.184812	0.00456227	-0.0646221	0.324986	0.0178348	0.786098	-0.0439591	0.503389	-0.0722806	0.270809	0.01524	0.816621	0.0450333
206245_s_at	IVNS1ABP	blue	-0.102747	0.117007	0.0857181	0.191342	0.00152347	0.981507	-0.159058	0.0148663	0.220892	0.000666397	0.0716814	0.274812	-0.239063	0.000223339	0.255624	7.64e-05	0.0735385	0.262537	-0.0623174	0.342574	0.00884664	0.892924	0.140695	0.0314442	0.294501	4.59e-06	0.102733	0.117058	0.0118334	0.857111	-0.213341	0.0010238	-0.245898	0.000144762	0.110155	0.0927346	0.158338	0.0153315	0.0226906	0.72988	-0.0612141	0.351204	0.185359	0.00444177	0.195355	0.0026881	0.372166
201927_s_at	PKP4	blue	-0.102714	0.117126	0.0645063	0.325855	-0.10324	0.11525	0.186888	0.00411966	0.147947	0.0236043	-0.0263221	0.688742	0.0241805	0.7129	0.556408	2.02e-20	0.0260875	0.691373	-0.0228431	0.728136	-0.0437493	0.50543	0.15176	0.0202053	0.11846	0.070489	0.233345	0.000317975	-0.0915338	0.162826	-0.0310257	0.636802	-0.091551	0.162746	-0.199719	0.00214243	0.0279691	0.670372	-0.0743827	0.257082	0.149723	0.0219646	-0.0260767	0.691494	0.0949854	0.147479	0.128068
203204_s_at	KDM4A	blue	0.102634	0.117412	0.0107877	0.869621	-0.0686178	0.295902	-0.076712	0.242441	0.0654137	0.319082	0.0408326	0.534249	-0.203204	0.00178145	0.222705	0.000599836	-0.0413294	0.529283	0.0153539	0.815275	0.0947441	0.148515	0.114194	0.0813026	0.0530948	0.418851	0.247577	0.000129891	-0.066885	0.308295	-0.0487925	0.457586	-0.123008	0.0602817	-0.131103	0.0451341	-0.0344503	0.600055	-0.0895864	0.171996	-0.0890654	0.174514	0.0261267	0.690932	0.179745	0.00582736	0.182651
40273_at	SPHK2	blue	0.10262	0.117461	-0.0413301	0.529275	-0.0124151	0.850168	-0.23729	0.000249414	0.0586195	0.372033	0.124715	0.0567798	-0.199437	0.00217438	-0.0175252	0.789724	-0.0924417	0.158677	-0.0795668	0.225304	0.11143	0.0889939	0.136713	0.0366238	0.0892466	0.173635	0.124461	0.0572909	0.324	4.04e-07	-0.187777	0.00394223	-0.115692	0.0773606	0.401899	1.7e-10	0.0326488	0.619268	0.0351531	0.592633	-0.170922	0.00879518	0.128289	0.0499912	0.345607	5.74e-08	-0.0204065
214052_x_at	PRRC2C	blue	-0.102517	0.117833	-0.205335	0.00158904	-0.161062	0.0136364	0.131235	0.0449165	0.0299777	0.648234	0.0839441	0.200728	-0.0911143	0.16477	0.0989046	0.131414	-0.158554	0.0151906	0.114541	0.0803747	-0.0284418	0.665136	0.154922	0.0177164	0.13693	0.0363239	0.313034	1.03e-06	-0.213714	0.00100268	-0.0630648	0.336805	-0.00710201	0.913949	-0.390273	6.21e-10	-0.0744472	0.256669	0.0383726	0.559181	-0.0641274	0.328711	-0.32222	4.71e-07	0.0830933	0.205346	-0.390676
211527_x_at	VEGFA	blue	-0.102484	0.117952	0.0346933	0.597483	0.0215669	0.742775	-0.189511	0.00361593	-0.0131214	0.841752	0.104414	0.111155	-0.0532246	0.417713	-0.0718195	0.273886	-0.217652	0.000802635	0.0328917	0.616662	0.0586686	0.371632	0.0683264	0.297962	-0.112038	0.0872547	0.0197735	0.763502	-0.027265	0.678202	0.0323414	0.622572	-0.100429	0.125544	-0.098696	0.132234	-0.0281912	0.66791	0.0627975	0.338861	-0.250893	0.000104625	-0.086742	0.186073	0.0759265	0.247312	0.161047
202979_s_at	CREBZF	blue	-0.102237	0.118845	0.0542327	0.408937	-0.0477011	0.46772	0.255978	7.47e-05	0.176809	0.00669659	-0.0825711	0.208218	0.167274	0.0103718	0.299278	3.15e-06	0.41604	3.28e-11	-0.0705209	0.282677	-0.0950606	0.147158	-0.0113193	0.863256	0.0576394	0.380095	0.0195506	0.76609	-0.115847	0.0769627	0.153404	0.0188753	0.121881	0.0626897	-0.154113	0.0183261	0.0507399	0.439811	-0.00675674	0.918117	0.085356	0.193231	0.037008	0.573247	-0.0863745	0.187952	0.16683
209254_at	KLHDC10	blue	-0.102037	0.119571	0.0417453	0.525143	-0.163108	0.0124734	0.210265	0.0012145	-0.130845	0.0455622	0.184637	0.00460144	0.262445	4.81e-05	-0.108053	0.099173	-0.204336	0.00167673	0.0549257	0.402967	-0.0109489	0.867689	0.148013	0.0235422	-0.0772801	0.23896	0.178241	0.0062592	-0.0654892	0.318523	-0.0368501	0.574886	0.137362	0.0357336	-0.134524	0.0397674	-0.135962	0.0376773	-0.135443	0.0384211	-0.155299	0.0174383	-0.118475	0.0704527	0.0256282	0.696536	-0.131648
204538_x_at	NPIPA1	blue	0.101976	0.119796	-0.132376	0.0430697	-0.210181	0.00122013	0.0189717	0.772824	0.0605738	0.356275	0.0686333	0.295793	-0.0590324	0.368668	-0.0819243	0.211815	-0.119366	0.0683494	0.0177305	0.787319	0.0450577	0.492771	0.228208	0.000433558	0.00356729	0.956715	0.181429	0.00537585	0.0256729	0.696033	-0.11692	0.0742477	0.0468548	0.475664	-0.339812	9.84e-08	-0.177434	0.00650247	-0.177823	0.00638403	-0.15449	0.0180397	-0.258503	6.3e-05	0.00278205	0.966236	-0.230414
215090_x_at	LOC440434	blue	0.101798	0.120445	-0.0892927	0.173412	-0.0667485	0.309285	-0.149709	0.0219772	0.060385	0.357779	0.000447724	0.994565	-0.154388	0.0181171	-0.113163	0.084106	-0.116928	0.0742274	-0.0339452	0.605415	0.183068	0.00496679	0.156845	0.0163367	0.0861043	0.189342	-0.0912108	0.164321	0.0878045	0.180719	-0.171957	0.00838872	-0.103367	0.114801	-0.0873373	0.183059	0.137423	0.0356507	-0.0778492	0.235509	-0.167908	0.0100811	-0.136307	0.0371906	0.109284	0.0953624	0.184061
212979_s_at	TCAF1	blue	-0.101717	0.120742	0.0692529	0.291444	-0.17778	0.0063971	0.20723	0.00143404	0.0505608	0.441429	-0.00789215	0.904418	-0.00799692	0.903155	0.327165	3.06e-07	-0.0671395	0.306454	0.0824007	0.209161	-0.0231103	0.725083	0.335165	1.5e-07	0.152114	0.019912	0.315738	8.19e-07	-0.147074	0.0244492	-0.0798852	0.223448	-0.176185	0.00689567	-0.197585	0.00239522	0.0686928	0.295373	-0.00613149	0.925671	-0.168108	0.00999085	-0.0145451	0.824846	4.1e-05	0.999502	0.132525
204435_at	NUP58	blue	0.101684	0.120864	-0.164351	0.0118101	-0.136767	0.0365489	0.10506	0.108949	-0.100718	0.124453	-0.0828491	0.206685	0.0725519	0.26901	0.0397783	0.544865	-0.0426357	0.516336	0.0757619	0.248341	-0.193169	0.00300629	-0.0368147	0.575253	0.0183266	0.780349	0.044878	0.4945	0.0329098	0.616467	0.0306694	0.64068	-0.0595875	0.364175	0.0876122	0.181679	-0.188262	0.00384851	0.0245665	0.708524	0.0039733	0.951794	-0.105061	0.108945	0.0346385	0.598064	-0.229388
221902_at	GPR153	blue	0.101569	0.121288	-0.23864	0.000229314	-0.014555	0.824728	-0.111795	0.087947	-0.127439	0.0515402	0.124497	0.0572186	-0.178748	0.00611038	-0.242257	0.000182664	-0.205256	0.0015958	0.017303	0.792329	-0.000908402	0.988972	-0.123487	0.0592824	-0.0462053	0.481809	0.0433291	0.509531	0.014845	0.821293	-0.0831991	0.204767	0.0459805	0.483946	-0.15254	0.0195647	-0.0909565	0.165505	0.0656411	0.317399	-0.108593	0.097486	-0.199687	0.00214609	0.0612775	0.350705	-0.263022
213604_at	TCEB3	blue	0.101021	0.12332	0.0597204	0.363104	0.0751301	0.25232	-0.0517749	0.430526	0.0363712	0.579869	0.0573306	0.382657	-0.0224239	0.732933	-0.0896796	0.171549	-0.176371	0.00683577	-0.0379101	0.56393	-0.00451035	0.945287	0.0530059	0.419632	0.0454149	0.489345	0.145672	0.0258592	0.0871016	0.184248	-0.16912	0.00954536	0.00756064	0.908415	-0.0678988	0.301004	0.139942	0.0323723	-0.203803	0.00172527	-0.129079	0.0485852	-0.0660559	0.314344	-0.101475	0.121635	0.0423061
212450_at	SECISBP2L	blue	0.100937	0.123631	-0.0888545	0.17554	-0.0261153	0.691061	0.14108	0.0309784	-0.0949238	0.147743	0.00854844	0.896513	-0.0241404	0.713356	0.23493	0.000288555	-0.07555	0.24967	0.148466	0.0231148	-0.132495	0.0428814	-0.102066	0.119466	0.0525429	0.42371	0.145374	0.0261681	-0.293794	4.84e-06	0.0869157	0.18519	0.0833746	0.203811	-0.244025	0.000163226	-0.0474897	0.469698	0.0435437	0.507434	0.0215295	0.743205	-0.131547	0.0444046	-0.0098105	0.881339	-0.085859
202761_s_at	SYNE2	blue	-0.100835	0.124013	0.00429064	0.947949	-0.0708885	0.28017	0.0714103	0.276636	0.0374726	0.56844	0.133709	0.0409949	0.0838777	0.201086	-0.00608333	0.926253	-0.156927	0.0162804	-0.0297234	0.65102	-0.0269928	0.681238	0.0779669	0.234799	-0.085318	0.19343	0.295753	4.16e-06	-0.0442845	0.500231	-0.000390749	0.995256	-0.0157553	0.810536	-0.0464873	0.479136	-0.0168271	0.797916	-0.0575877	0.380523	-0.101817	0.120376	0.228204	0.000433672	-0.0651868	0.320767	0.04508
201393_s_at	IGF2R	blue	0.100779	0.124225	-0.11485	0.0795559	0.111521	0.088732	-0.0796397	0.224878	0.0698583	0.287236	0.263254	4.55e-05	-0.199868	0.0021258	-0.0308251	0.638984	-0.266086	3.74e-05	0.0636269	0.332508	0.0432541	0.510265	0.0806262	0.219169	-0.0365384	0.578127	0.252189	9.61e-05	-0.0973764	0.13751	-0.164952	0.0115007	-0.0871716	0.183894	-0.179382	0.00592912	0.29172	5.69e-06	0.228993	0.000413692	-0.32027	5.57e-07	-0.0959298	0.143478	0.112505	0.0859357	-0.0218492
214486_x_at	CFLAR	blue	-0.100726	0.124422	0.0887971	0.17582	0.0382309	0.560633	0.163629	0.0121915	-0.0403841	0.538752	-0.0126422	0.84746	0.174816	0.00735083	0.0148061	0.821755	-0.212322	0.00108371	0.12738	0.0516499	-0.198366	0.00229976	0.0502319	0.444409	-0.0655356	0.318179	0.155479	0.0173069	-0.339705	9.93e-08	0.0516831	0.431345	0.140374	0.0318371	-0.282418	1.15e-05	-0.319359	6.03e-07	-0.0394965	0.54772	-0.0985021	0.132999	-0.176794	0.00670128	-0.129736	0.0474418	-0.0981649
220028_at	ACVR2B	blue	-0.100638	0.124754	-0.079696	0.22455	-0.259534	5.87e-05	0.0630841	0.336658	0.0331838	0.613534	0.0859912	0.189926	-0.0923302	0.159182	0.247673	0.000129091	-0.0712106	0.277985	0.0906362	0.167006	0.156469	0.0165993	0.168916	0.00963356	0.160318	0.0140818	0.195218	0.00270707	-0.067058	0.307043	-0.0640251	0.329485	-0.023187	0.724208	-0.279193	1.46e-05	-0.107246	0.101737	-0.15443	0.0180848	0.231	0.000366623	-0.12693	0.0524876	0.202122	0.00188708	-0.157251
210249_s_at	NCOA1	blue	-0.100614	0.124844	-0.0309363	0.637775	-0.0472001	0.472414	0.0244753	0.709557	-0.0201335	0.759327	0.109864	0.0936058	-0.0534161	0.416038	-0.0299014	0.649069	-0.216902	0.000837666	0.04146	0.527981	-0.131866	0.0438876	0.132714	0.0425351	0.0215487	0.742984	0.249801	0.000112389	0.0122844	0.851726	-0.109928	0.0934152	-0.0319831	0.626434	-0.224519	0.000539446	-0.233477	0.000315406	0.0220966	0.736687	-0.25489	8.03e-05	-0.118793	0.0696968	0.121436	0.0636618	-0.122481
206042_x_at	SNRPN /// SNURF	blue	0.10018	0.126488	-0.00372473	0.954806	-0.0279975	0.670057	-0.139619	0.0327784	0.0674202	0.304431	-0.111643	0.0883826	-0.115473	0.0779279	0.0122332	0.852338	0.03554	0.588564	0.0417361	0.525235	0.0142924	0.82784	-0.00804279	0.902603	0.0953166	0.146066	-0.0591864	0.367418	-0.0362752	0.58087	-0.198134	0.00232768	-0.156026	0.0169128	0.0216337	0.742006	0.0621416	0.343941	0.0273223	0.677563	0.0627731	0.33905	0.167898	0.0100857	0.119275	0.0685618	0.207605
213510_x_at	USP32P2	blue	0.10016	0.126562	-0.224104	0.000552739	-0.040268	0.539921	-0.000693912	0.991576	0.0993208	0.129791	0.0525042	0.424053	-0.0311734	0.635198	0.0925705	0.158095	-0.118287	0.0709035	-0.0292565	0.656148	0.0262171	0.689919	-0.0814418	0.214528	0.168211	0.00994478	0.0763714	0.244545	-0.00285766	0.965319	0.117915	0.071801	0.0495395	0.450721	-0.0726958	0.268059	0.0846536	0.196935	0.0477858	0.46693	-0.033987	0.60497	-0.113563	0.0830081	0.135678	0.0380831	-0.224062
213263_s_at	PCBP2	blue	-0.100127	0.126689	-0.0842776	0.198938	-0.0683151	0.298043	0.0517437	0.430805	0.00900478	0.891021	-0.078265	0.233009	0.0342243	0.60245	0.0251017	0.702472	-0.106494	0.104176	0.0534174	0.416026	-0.0215262	0.743242	-1.47e-05	0.999821	-0.0656636	0.317232	0.204669	0.00164696	0.0264031	0.687833	-0.0142758	0.828038	0.0175664	0.789241	-0.14346	0.0282259	-0.195091	0.00272475	-0.0490419	0.455287	0.0703543	0.283819	0.0620051	0.345004	0.10836	0.0982112	0.0791067
210761_s_at	GRB7	blue	0.100005	0.127155	0.139635	0.0327578	-0.0198069	0.763113	-0.0953231	0.146039	-0.0633611	0.334536	0.109668	0.0941967	0.0204075	0.756154	-0.0439052	0.503912	-0.18221	0.0051772	-0.0142586	0.828241	0.0345372	0.599135	0.136905	0.0363591	-0.0100082	0.878966	-0.0596974	0.363289	0.147062	0.0244603	-0.111703	0.0882106	-0.0419004	0.523603	0.107449	0.101088	0.191175	0.00332601	-0.219273	0.000731572	-0.0256252	0.69657	0.0098835	0.880463	-0.0148322	0.821445	0.175623
203365_s_at	MMP15	blue	-0.0999696	0.12729	-0.00555013	0.932701	-0.0235239	0.720366	-0.122598	0.0611495	0.118497	0.0704009	0.255588	7.66e-05	-0.106568	0.103931	-0.205346	0.0015881	-0.116099	0.0763168	-0.0980436	0.134822	0.133369	0.0415153	0.220366	0.000686964	-0.00368424	0.955297	0.134725	0.0394697	-0.0552099	0.400534	-0.177987	0.00633471	0.19937	0.00218202	-0.102544	0.117735	-0.107852	0.0998061	-0.166117	0.0109217	-0.144041	0.0275877	-0.0349453	0.594823	0.0600294	0.360622	-0.153956
203318_s_at	ZNF148	blue	0.0999591	0.127331	-0.151577	0.0203581	-0.094687	0.148761	-0.139727	0.0326419	-0.176243	0.00687681	0.0722647	0.270915	-0.163114	0.01247	-0.162305	0.012919	-0.404726	1.23e-10	-0.0660325	0.314515	-0.0156764	0.811468	0.134592	0.0396663	0.00804599	0.902564	0.20551	0.0015741	0.000720067	0.991259	-0.169206	0.00950844	-0.0110378	0.866625	-0.194199	0.00285233	-0.254638	8.17e-05	0.00567223	0.931224	-0.21682	0.000841551	-0.184184	0.00470449	0.139802	0.0325483	-0.296577
221963_x_at	ZNF587B	blue	-0.0998604	0.127709	0.011756	0.858036	-0.0513476	0.434346	0.102477	0.117976	-0.00623862	0.924376	0.0147423	0.82251	0.0482069	0.463008	0.116179	0.0761147	0.168164	0.00996585	-0.0973272	0.13771	-0.116863	0.0743911	0.0173211	0.792117	0.0853246	0.193396	0.186142	0.00427409	-0.0257403	0.695274	0.14379	0.0278617	0.160287	0.0141012	0.204572	0.00165557	0.00892616	0.891967	-0.0990532	0.130833	0.0929911	0.156206	-0.00830297	0.899468	0.0132395	0.840347	-0.0591539
201957_at	PPP1R12B	blue	0.0996297	0.128595	-0.091139	0.164654	-0.0742274	0.25808	0.00138217	0.983222	-0.0825648	0.208252	0.00463052	0.943832	-0.100565	0.125031	-0.163613	0.0122002	-0.184634	0.00460219	0.193163	0.00300726	-0.0775888	0.237084	0.128494	0.0496221	-0.0105583	0.872368	0.196241	0.002568	-0.104187	0.111936	-0.0804878	0.219964	-0.0752907	0.251304	-0.0956288	0.144744	-0.12938	0.0480576	0.267939	3.28e-05	-0.11078	0.0908865	-0.176543	0.0067808	-0.0393937	0.548764	-0.234319
203660_s_at	PCNT	blue	0.0994239	0.129391	-0.0986682	0.132343	-0.212889	0.00104996	-0.128009	0.0504979	0.0333389	0.611876	0.0172721	0.792692	-0.0564975	0.389621	-0.136953	0.036292	-0.0672656	0.305544	-0.000480862	0.994162	0.0591333	0.367849	0.0178006	0.786499	0.00381744	0.953682	0.131307	0.0447979	0.205287	0.00159316	-0.0450397	0.492945	0.0175147	0.789847	0.0441433	0.5016	-0.0849974	0.195116	-0.119916	0.0670769	-0.170949	0.00878438	-0.0941216	0.151213	0.0296042	0.652328	-0.198975
201285_at	MKRN1	blue	-0.0993313	0.12975	0.00277534	0.966318	-0.122461	0.0614416	0.212137	0.00109489	0.0708818	0.280215	0.00899407	0.89115	0.10836	0.0982108	0.222025	0.000624057	-0.123959	0.0583103	0.109548	0.0945583	-0.0447185	0.496037	0.0905817	0.167262	-0.0579182	0.37779	0.279396	1.44e-05	-0.114535	0.0803893	0.0694275	0.290226	0.0379779	0.563232	-0.209336	0.00127819	-0.148373	0.0232022	-0.0972881	0.137869	-0.0576262	0.380204	-0.0156577	0.811688	0.0166347	0.800178	0.0720681
202032_s_at	MAN2A2	blue	-0.0992886	0.129916	-0.0751122	0.252433	-0.0319849	0.626414	0.017713	0.787524	0.214073	0.000982711	0.122381	0.0616123	-0.0474119	0.470426	0.016452	0.802327	0.0756339	0.249144	-0.0153307	0.81555	0.0777164	0.236311	0.0192097	0.770054	-0.0616039	0.34814	0.174931	0.00731151	0.0300787	0.647128	-0.0243	0.711544	0.107242	0.101752	-0.138779	0.033853	-0.0614665	0.349218	-0.194323	0.0028343	-0.167823	0.0101194	-0.0777688	0.235994	-0.00430469	0.947779	-0.0215008
210791_s_at	ARHGAP32	blue	-0.0992352	0.130123	-0.105756	0.106609	-0.198119	0.00232954	0.212314	0.00108415	0.109556	0.0945352	0.0979378	0.135246	-0.0616727	0.347601	0.097612	0.136557	0.225923	0.000496586	0.0951849	0.146627	-0.0440436	0.502568	0.14876	0.0228413	0.0322032	0.624061	0.171503	0.00856508	-0.128991	0.0487408	0.102819	0.11675	0.159072	0.0148576	-0.121122	0.0643564	-0.0523058	0.425808	-0.133811	0.0408388	-0.00160423	0.980527	-0.153442	0.0188459	-0.118868	0.0695198	-0.131466
211947_s_at	PRRC2C	blue	-0.0990541	0.130829	-0.155716	0.0171349	-0.137641	0.0353561	0.074907	0.253735	0.0899592	0.170212	0.0699417	0.28666	-0.114613	0.0801845	0.182902	0.00500679	-0.238361	0.000233351	0.0328552	0.617053	-0.0134023	0.83841	0.263649	4.43e-05	0.19764	0.00238841	0.434597	3.37e-12	-0.163024	0.0125193	-0.0794081	0.226234	-0.0962879	0.141982	-0.333408	1.76e-07	-0.102263	0.118752	0.0546665	0.405194	-0.165156	0.0113974	-0.142446	0.0293716	0.150001	0.0217166	-0.0903472
213259_s_at	SARM1	blue	-0.0989521	0.131228	0.0351984	0.592156	-0.116113	0.0762821	0.0939786	0.151838	0.0287703	0.661506	0.0715328	0.275811	-0.128707	0.0492428	-0.119196	0.0687472	-0.0252253	0.701077	0.0163248	0.803824	0.0682053	0.298821	0.0947493	0.148492	0.0953445	0.145948	0.226776	0.000472122	0.195121	0.00272061	-0.0955431	0.145106	0.0317578	0.628867	-0.146038	0.0254847	-0.0896071	0.171897	-0.0816524	0.213341	0.00214993	0.973905	-0.0555374	0.397741	-0.0982266	0.134092	-0.22917
208806_at	CHD3	blue	-0.0989241	0.131338	-0.106533	0.104046	-0.133908	0.0406914	-0.0216758	0.741521	0.0986044	0.132595	0.109103	0.0959151	-0.125251	0.0557156	-0.0322336	0.623733	-0.218448	0.000766973	-0.00562484	0.931798	0.168212	0.00994415	0.159777	0.0144145	0.178852	0.0060803	0.285732	8.98e-06	-0.000893186	0.989157	-0.112155	0.0869229	0.0735144	0.262693	-0.202577	0.001842	-0.062243	0.343152	-0.14151	0.0304651	-0.198934	0.00223244	-0.205402	0.00158326	0.0581209	0.376121	-0.270191
212179_at	PNISR	blue	0.0988846	0.131493	-0.165191	0.0113796	-0.189498	0.0036184	0.0806968	0.218765	-0.0378028	0.565034	0.0385404	0.557462	-0.129746	0.0474251	0.0456847	0.486766	-0.175151	0.00723683	0.0525583	0.423575	0.0779832	0.234701	0.127745	0.0509785	0.181468	0.00536569	-0.00494404	0.940036	-0.0180005	0.784159	-0.0837556	0.201744	-0.119577	0.0678595	-0.242778	0.000176725	0.233123	0.000322304	-0.0494326	0.4517	-0.0222833	0.734545	-0.322971	4.42e-07	-0.0281053	0.668862	-0.234979
210069_at	CHKB-CPT1B /// CPT1B	blue	0.098796	0.13184	-0.120325	0.0661435	-0.0687134	0.295228	0.0231185	0.72499	-0.107404	0.101233	0.200221	0.00208661	0.0398404	0.544237	-0.415293	3.59e-11	-0.229112	0.000410745	-0.0631329	0.336283	-0.0367331	0.576101	0.0484777	0.460497	-0.109616	0.094352	0.0233226	0.722661	-0.0188822	0.773867	-0.0938132	0.152563	0.183536	0.00485519	-0.158357	0.0153191	-0.182681	0.00506063	-0.16982	0.00924754	-0.200525	0.0020535	-0.280294	1.35e-05	-0.176707	0.00672876	-0.441243
222008_at	COL9A1	blue	0.0987766	0.131917	0.0271277	0.679732	-0.024861	0.705191	-0.0807019	0.218735	0.0191222	0.771072	0.100968	0.123518	-0.153677	0.0186627	0.0163689	0.803306	0.0377472	0.565607	-0.0626527	0.339978	0.152524	0.0195777	-0.0108174	0.869264	0.0367881	0.57553	-0.0981793	0.134281	0.244025	0.00016323	-0.180844	0.00552899	-0.0614432	0.349401	-0.0451608	0.491781	0.223642	0.000567911	-0.11643	0.075479	-0.0517806	0.430475	-0.128024	0.0504693	0.204216	0.00168758	-0.0314723
212107_s_at	DHX9	blue	-0.098753	0.132009	0.0353141	0.590939	-0.0999031	0.127545	0.104443	0.111052	0.0648045	0.323619	-0.0977528	0.135989	-0.0759665	0.247062	0.301923	2.55e-06	-0.105474	0.107552	-0.0427914	0.514804	0.0354869	0.589122	0.295757	4.16e-06	0.325027	3.69e-07	0.185259	0.00446346	0.0340967	0.603805	-0.200302	0.00207772	-0.40396	1.34e-10	-0.0244669	0.709653	0.156856	0.0163294	-0.0634348	0.333973	-0.0956044	0.144847	0.1582	0.0154222	0.11235	0.0863713	0.430245
202080_s_at	TRAK1	blue	0.0987201	0.132139	-0.0141396	0.829653	-0.115356	0.0782304	-0.201237	0.00197766	-0.123807	0.0586223	0.145852	0.0256741	-0.202798	0.00182042	-0.23881	0.000226899	-0.230769	0.00037178	-0.0342156	0.602542	-0.127696	0.0510677	0.195382	0.0026844	0.0412284	0.53029	0.143522	0.0281572	0.0560561	0.393342	-0.16537	0.0112898	0.0410795	0.531777	-0.100991	0.123432	-0.204446	0.00166687	-0.0773346	0.238628	-0.0354127	0.589902	-0.206983	0.00145346	0.24591	0.000144653	-0.204788
218276_s_at	SAV1	blue	0.0987148	0.13216	-0.0900813	0.16963	-0.0603277	0.358236	-0.0992093	0.130224	0.0544376	0.407166	0.0651252	0.321225	-0.020727	0.752459	-0.0221539	0.736029	-0.0264477	0.687333	-0.0330698	0.614754	0.00107382	0.986964	0.211391	0.0011412	0.0289748	0.65925	0.286122	8.72e-06	-0.072372	0.270203	-0.00680054	0.917588	0.0256391	0.696413	-0.163716	0.0121449	-0.126403	0.0534841	-0.0124653	0.849569	0.0166676	0.799791	0.303814	2.19e-06	0.181686	0.00530974	-0.0913738
204072_s_at	FRY	blue	0.0986154	0.132552	-0.0130959	0.842056	-0.0353521	0.590539	-0.0303217	0.644472	-0.055936	0.394358	0.0395365	0.547315	-0.155862	0.0170295	-0.161956	0.013117	-0.11321	0.0839762	0.150789	0.021028	-0.164242	0.0118669	0.196618	0.00251844	0.0152905	0.816025	0.159254	0.0147421	-0.112644	0.0855474	-0.264321	4.23e-05	-0.0698624	0.287207	-0.0558029	0.395485	-0.124223	0.0577708	0.157732	0.0157327	0.020748	0.752217	-0.0138349	0.83327	0.0239146	0.715921	-0.167794
201209_at	HDAC1	blue	0.0985953	0.132631	-0.0106492	0.871279	0.0226405	0.730454	-0.060392	0.357723	-0.0392951	0.549766	0.0238641	0.716494	-0.116047	0.0764499	0.122288	0.0618122	-0.0164622	0.802207	-0.0265643	0.686028	0.0303279	0.644404	-0.0926449	0.15776	-0.0891486	0.17411	-0.0857693	0.191076	0.183028	0.00497625	-0.0502101	0.444608	-0.0129899	0.843318	0.000749423	0.990902	0.212108	0.00109665	-0.152626	0.0194949	-0.138751	0.0338888	-0.0151671	0.817483	0.0155369	0.813115	0.127443
220945_x_at	MANSC1	blue	-0.0983579	0.133571	0.0316001	0.630573	-0.117906	0.0718224	0.177772	0.00639953	0.0833136	0.204143	-0.159064	0.0148627	-0.0107869	0.869629	0.340361	9.35e-08	0.117991	0.0716174	0.03619	0.58176	-0.107444	0.101105	-0.0475347	0.469277	0.0774378	0.238	0.0395306	0.547374	-0.0461872	0.481981	-0.0547195	0.404738	0.10179	0.120473	-0.102202	0.118973	0.02486	0.705203	-0.208649	0.00132719	0.113771	0.0824429	-0.0691283	0.292315	-0.0615883	0.348262	-0.00515115
206500_s_at	MIS18BP1	blue	-0.0983024	0.133791	0.133554	0.0412321	-0.0671031	0.306717	0.195206	0.00270879	0.0154787	0.813801	-0.132904	0.0422383	0.0193166	0.768809	0.262649	4.74e-05	-0.0897669	0.17113	-0.00929101	0.88758	-0.0640236	0.329497	0.161776	0.0132202	-0.00832469	0.899207	0.335562	1.45e-07	0.0701893	0.284953	-0.02666	0.684958	-0.144831	0.0267385	-0.119678	0.067626	-0.0655736	0.317898	-0.0771895	0.239513	-0.124411	0.057391	0.0782148	0.23331	0.100384	0.125715	0.0018684
205882_x_at	ADD3	blue	-0.0982768	0.133893	0.000879596	0.989322	-0.0361558	0.582116	0.0378005	0.565057	0.0921728	0.159898	-0.0280361	0.669629	-0.00961508	0.883686	0.157576	0.015838	-0.0132742	0.839934	-0.0253308	0.699887	-0.071413	0.276618	-0.0450438	0.492905	-0.0417445	0.525151	0.175885	0.00699317	-0.0266787	0.684748	-0.0678052	0.301672	0.0829217	0.206287	0.0359503	0.584265	-0.100419	0.125582	-0.139133	0.0333966	0.071581	0.275487	0.0737188	0.261365	-0.0593418	0.36616	0.0258965
214734_at	EXPH5	blue	-0.0982337	0.134064	0.112127	0.0870024	-0.225945	0.000495953	0.324874	3.74e-07	0.126304	0.0536723	0.0473911	0.470622	0.0208484	0.751058	0.16246	0.0128319	0.332308	1.94e-07	0.136105	0.0374759	-0.0522067	0.426686	0.0743402	0.257355	-0.00347126	0.957879	0.225654	0.000504549	-0.158485	0.0152355	0.0792158	0.227364	0.216912	0.000837153	-0.215858	0.000888714	0.000311516	0.996218	-0.144186	0.0274302	0.0203774	0.756502	-0.119741	0.0674803	-0.219422	0.000725328	-0.0569638
213675_at	PARVA	blue	0.0981419	0.13443	-0.151112	0.0207507	-0.0925054	0.15839	0.0607794	0.354642	-0.0743693	0.257168	-0.038003	0.562974	-0.076328	0.244814	-0.120145	0.0665529	-0.181906	0.00525381	0.208945	0.00130589	-0.238681	0.000228733	-0.0264249	0.687589	-0.0561321	0.392699	0.135679	0.0380812	-0.0382193	0.560752	-0.145677	0.0258539	-0.0438912	0.504048	-0.15607	0.0168808	-0.185199	0.00447676	0.329751	2.44e-07	0.00362094	0.956064	-0.215903	0.000886428	0.122642	0.0610558	-0.181057
221222_s_at	C1orf56	blue	0.0980102	0.134956	-0.0293524	0.655094	-0.210234	0.00121657	0.0130846	0.84219	0.086963	0.18495	0.00559532	0.932155	0.185539	0.00440268	-0.173924	0.00766171	-0.121605	0.0632911	-0.0238559	0.716588	-0.0635781	0.332879	0.0948763	0.147947	0.0931558	0.155471	-0.00606755	0.926444	-0.168688	0.00973318	-0.0335291	0.609846	0.118965	0.0692887	-0.0158644	0.809249	-0.190224	0.00348901	-0.167648	0.0101994	-0.0806549	0.219004	-0.0397537	0.545114	-0.029908	0.648997	-0.0880888
35846_at	THRA	blue	-0.0978183	0.135726	0.0488641	0.456925	-0.132912	0.0422248	-0.0470904	0.473445	-0.018555	0.777682	0.154983	0.017671	-0.0494717	0.451341	-0.0855148	0.192401	-0.102819	0.116749	-0.00243243	0.970477	0.178062	0.00631244	0.180421	0.00564213	0.0372376	0.570869	0.0324343	0.621573	0.00273952	0.966752	-0.229631	0.000398144	0.128917	0.0488714	-0.105548	0.107303	-0.0663234	0.312384	-0.179214	0.00597679	0.0696416	0.288737	-0.0448303	0.494959	-0.0359731	0.584026	-0.176835
213478_at	KAZN	blue	0.0977902	0.135838	-0.080606	0.219285	-0.224881	0.000528083	0.0134998	0.837251	-0.0785024	0.23159	-0.00657786	0.920278	-0.0693022	0.2911	-0.177033	0.00662632	-0.0296017	0.652355	0.129935	0.0470995	-0.148143	0.023418	0.0137412	0.834383	-0.0494575	0.451471	0.126275	0.053728	0.181099	0.00546173	0.0260137	0.692202	0.162073	0.0130501	-0.187967	0.00390526	-0.204358	0.0016747	-0.114639	0.0801136	0.0498106	0.448244	-0.273382	2.23e-05	0.0409382	0.533191	-0.319152
204181_s_at	ZBTB43	blue	-0.0977518	0.135993	-0.00587368	0.928788	-0.138923	0.0336662	0.171324	0.00863535	-0.0529901	0.41977	0.103515	0.114281	0.129424	0.047981	0.0146637	0.823441	-0.172069	0.00834576	0.0674822	0.303986	-0.267466	3.39e-05	0.155492	0.0172976	-0.140379	0.031831	0.326405	3.28e-07	-0.0889381	0.175133	0.13285	0.0423218	0.0748787	0.253915	-0.213189	0.00103252	-0.275239	1.95e-05	0.0890986	0.174352	-0.14344	0.0282487	-0.0954583	0.145465	0.145067	0.0264885	-0.152176
201811_x_at	SH3BP5	blue	0.0976054	0.136583	0.0791606	0.227689	-0.0704669	0.283047	0.110837	0.0907191	-0.210439	0.0012029	-0.00273031	0.966864	0.0910371	0.165129	-0.0118212	0.857256	-0.0788582	0.229476	0.0838553	0.201206	-0.129419	0.0479911	0.00842599	0.897987	-0.191396	0.00328907	0.130466	0.0461971	-0.0307402	0.639908	0.0367418	0.576011	0.048869	0.45688	-0.256205	7.35e-05	-0.184471	0.00463905	0.054484	0.406766	0.0507118	0.440065	-0.178641	0.00614153	0.0310846	0.636163	-0.0574187
201749_at	ECE1	blue	-0.0974064	0.137388	-0.0305481	0.642001	-0.0223542	0.733732	-0.0798751	0.223506	-0.0194216	0.767589	0.111495	0.0888072	-0.139834	0.0325081	-0.123606	0.0590357	-0.352523	2.98e-08	0.108122	0.0989574	-0.113562	0.0830121	-0.0242478	0.712137	-0.249676	0.000113307	0.147267	0.0242597	0.171905	0.00840874	-0.0809348	0.217405	0.0270737	0.680335	-0.179414	0.00592011	-0.0781334	0.233798	-0.0165522	0.801149	-0.209641	0.00125693	-0.170834	0.00883064	0.110748	0.0909804	-0.175115
206659_at	---	blue	-0.0973586	0.137582	-0.113055	0.0844052	-0.0728082	0.267318	-0.193271	0.00299076	0.256702	7.11e-05	-0.0180882	0.783134	-0.128912	0.0488801	0.0435991	0.506893	-0.0889121	0.17526	-0.118244	0.071006	0.16567	0.0111407	0.232621	0.000332317	0.240824	0.000199965	0.10996	0.0933171	0.099576	0.128803	-0.254058	8.49e-05	-0.100469	0.12539	-0.115323	0.0783167	0.0358328	0.585494	-0.173724	0.00773277	-0.144748	0.0268266	0.0376032	0.567092	0.204744	0.00164036	-0.0342307
213668_s_at	SOX4	blue	-0.0972216	0.13814	-0.157165	0.016117	-0.0930141	0.156103	-0.0501309	0.445327	0.143431	0.0282591	0.213796	0.00099808	-0.257005	6.97e-05	0.15187	0.020114	-0.194084	0.0028692	0.143511	0.0281693	0.236051	0.000269308	0.165734	0.0111092	0.0666762	0.309811	0.29878	3.28e-06	-0.0591023	0.368101	-0.112332	0.0864231	-0.177763	0.00640207	-0.22795	0.000440279	0.0674636	0.304119	0.250583	0.000106778	-0.163779	0.0121112	-0.0799994	0.222784	0.235266	0.000282655	-0.06946
206954_at	WT1-AS	blue	-0.0970504	0.138838	0.14167	0.0302754	-0.0242349	0.712283	0.0823771	0.209292	-0.0404078	0.538514	0.0276742	0.673648	0.0752013	0.251869	0.00835512	0.89884	-0.0314684	0.631999	0.0143258	0.827444	0.199766	0.00213722	0.137182	0.0359792	-0.0751982	0.251889	0.204817	0.00163397	0.0734464	0.263136	-0.0322998	0.623021	0.0939976	0.151754	-0.14031	0.0319157	-0.0576818	0.379744	-0.231727	0.000350851	-0.138305	0.0344721	-0.0257605	0.695047	-0.0771177	0.239952	-0.223119
213215_at	AP3S2 /// C15orf38-AP3S2	blue	-0.0967575	0.14004	0.0706854	0.281553	-0.0892477	0.17363	0.165896	0.0110294	0.0232138	0.723902	0.0637295	0.331728	0.242445	0.000180494	-0.0758565	0.247749	-0.0608034	0.354451	-0.0573765	0.382276	0.033686	0.608173	0.10349	0.114367	-0.0273432	0.677331	0.0763217	0.244853	-0.139799	0.032552	0.0291563	0.657251	0.210028	0.00123043	-0.100767	0.124268	-0.0794603	0.225928	-0.181235	0.0054263	0.112166	0.0868926	-0.106859	0.102985	-0.29398	4.77e-06	-0.187357
204512_at	HIVEP1	blue	-0.0967232	0.140181	0.0041565	0.949574	-0.0591433	0.367768	0.0630011	0.337295	0.104752	0.109995	0.143091	0.0286392	-0.0321315	0.624834	0.0665564	0.310683	-0.07175	0.274351	0.0637685	0.331431	0.278219	1.57e-05	0.00568656	0.931051	0.0480608	0.464367	0.159341	0.0146868	-0.109884	0.0935465	0.0551474	0.401068	0.055503	0.398034	-0.286245	8.64e-06	-0.156274	0.0167367	0.0225188	0.731847	-0.0196505	0.76493	-0.185746	0.00435815	-0.0429009	0.513728	-0.11776
209012_at	TRIO	blue	-0.0966807	0.140356	-0.153924	0.0184711	-0.132613	0.042694	0.0274459	0.676187	0.0323914	0.622035	0.0667407	0.309342	-0.0932943	0.154855	0.0453427	0.490037	-0.129066	0.0486075	0.160521	0.0139591	-0.103017	0.116043	0.0834576	0.203359	-0.0826719	0.207661	0.254052	8.49e-05	-0.0620752	0.344457	0.00332547	0.959646	-0.141837	0.0300789	-0.163912	0.0120405	-0.135923	0.037733	0.170795	0.00884629	-0.0837127	0.201976	-0.0572377	0.383429	0.238415	0.000232568	-0.0890046
206949_s_at	RUSC1	blue	-0.0966463	0.140498	0.106205	0.105124	0.00552667	0.932985	0.0209988	0.749321	0.0761577	0.245871	0.0390474	0.552286	0.0214915	0.743642	-0.103918	0.112869	0.00613791	0.925594	-0.0732317	0.264538	0.0982415	0.134033	0.0524836	0.424234	0.170579	0.00893408	0.145146	0.0264062	0.0766547	0.242794	-0.023961	0.715393	0.203049	0.00179623	0.123426	0.0594092	-0.113476	0.0832456	-0.242615	0.000178554	-0.160267	0.0141133	0.00904861	0.890494	-0.129063	0.048613	-0.152712
204535_s_at	REST	blue	0.0965935	0.140716	-0.0190412	0.772014	-0.00208962	0.974636	0.0327438	0.618248	-0.0835608	0.202799	0.0716364	0.275114	0.0201691	0.758914	0.025747	0.695199	-0.111837	0.0878275	-0.0463038	0.480875	-0.0798998	0.223363	-0.0836134	0.202514	-0.156448	0.0166135	-0.00291705	0.964599	0.0594232	0.365501	0.0970532	0.138827	-0.0289402	0.659632	-0.102836	0.116689	0.060597	0.356091	0.0671017	0.306727	-0.0665522	0.310714	-0.142656	0.029132	0.299189	3.17e-06	-0.183892
201936_s_at	EIF4G3	blue	0.0964348	0.141372	-0.14258	0.0292187	-0.00453848	0.944947	-0.106372	0.104575	-0.0465823	0.478236	0.0418168	0.524433	-0.267305	3.43e-05	0.129517	0.0478201	-0.279972	1.38e-05	0.054829	0.403797	-0.0951427	0.146807	0.0649732	0.322359	0.11463	0.0801385	0.187324	0.00403184	0.0571742	0.383959	-0.165047	0.0114525	-0.200168	0.00209252	-0.13866	0.0340073	0.0877798	0.180842	0.176909	0.00666509	-0.199623	0.00215332	-0.197552	0.0023993	0.252996	9.11e-05	-0.167871
201810_s_at	SH3BP5	blue	0.0962478	0.142149	0.10112	0.122948	-0.0754256	0.250453	0.0997171	0.128259	-0.224401	0.000543197	-0.0157828	0.810213	0.0950946	0.147012	-0.0546021	0.405748	-0.124101	0.0580199	0.0462898	0.481007	-0.132274	0.0432327	0.00774727	0.906165	-0.227559	0.000450667	0.150575	0.021213	0.00138408	0.983199	-0.0148702	0.820996	0.0753329	0.251038	-0.274039	2.13e-05	-0.198973	0.00222793	-0.00454432	0.944876	0.0575752	0.380626	-0.15628	0.0167323	0.0144389	0.826103	-0.0777727
215628_x_at	---	blue	0.0962325	0.142213	-0.295285	4.31e-06	-0.199796	0.00213383	0.0421718	0.520915	-0.0770648	0.240275	-0.0666912	0.309702	-0.168958	0.00961545	0.0310848	0.63616	-0.217728	0.000799186	0.171624	0.00851778	-0.154315	0.0181725	-0.0766249	0.242978	-0.104594	0.110535	0.257585	6.7e-05	-0.0509882	0.437574	-0.0249841	0.7038	-0.000158079	0.998081	-0.252935	9.14e-05	-0.26036	5.55e-05	0.00907102	0.890225	0.038525	0.557619	-0.26743	3.4e-05	0.104614	0.110467	-0.420341
211317_s_at	CFLAR	blue	-0.0961022	0.142757	0.158274	0.0153736	0.0450549	0.492798	0.214964	0.000934676	0.101431	0.121796	-0.0377279	0.565805	0.203849	0.0017211	0.343648	6.9e-08	-0.0710176	0.279293	0.0876739	0.181371	-0.172234	0.00828278	0.154909	0.0177256	0.0726724	0.268214	0.185653	0.00437803	-0.234291	0.000300102	0.0416014	0.526573	-0.0722498	0.271014	-0.147388	0.0241425	-0.0641854	0.328273	0.00307083	0.962734	-0.110617	0.0913647	0.0821082	0.210788	-0.0544982	0.406644	0.401481
215418_at	PARVA	blue	0.0960884	0.142814	-0.243792	0.000165675	-0.214024	0.000985373	0.0166512	0.799984	-0.119511	0.0680137	-0.0685277	0.296538	-0.110559	0.0915358	-0.200843	0.00201933	-0.197603	0.00239294	0.298209	3.43e-06	-0.188727	0.00376045	0.0464254	0.479721	-0.0940313	0.151607	0.182717	0.00505196	-0.140595	0.031566	-0.0907337	0.166548	0.0711142	0.278638	-0.304163	2.13e-06	-0.247448	0.000130982	0.0442625	0.500445	-0.0520975	0.427656	-0.358324	1.7e-08	0.0582922	0.374713	-0.362044
219870_at	ATF7IP2	blue	0.0960495	0.142977	-0.147243	0.0242831	-0.123004	0.0602898	0.0296307	0.652037	-0.0514315	0.433594	-0.0158897	0.808952	0.00542306	0.934239	0.0245721	0.70846	0.0437513	0.50541	0.0377122	0.565967	0.116626	0.0749838	-0.00802563	0.902809	0.0695837	0.289139	0.0346573	0.597864	-0.0333369	0.611897	-0.129203	0.0483675	0.0470398	0.473921	-0.227926	0.00044093	0.0288152	0.661011	-0.186563	0.00418643	0.0970267	0.138935	-0.0779231	0.235063	0.0205969	0.753963	-0.114703
222334_at	C1orf186	blue	0.0960332	0.143045	-0.138571	0.0341236	-0.234062	0.000304326	-0.0953014	0.146131	-0.119952	0.0669953	-0.0909524	0.165524	-0.111624	0.0884367	-0.165712	0.0111198	-0.170361	0.00902291	0.247696	0.000128898	-0.112784	0.0851552	0.0122431	0.85222	0.111593	0.0885256	0.139997	0.0323047	-0.0812717	0.21549	0.0227368	0.729351	0.112796	0.0851236	-0.193693	0.00292701	-0.222638	0.000602195	-0.0817521	0.21278	0.0518372	0.429971	-0.232495	0.000334867	0.0790149	0.228548	-0.299357
201794_s_at	SMG7	blue	-0.0960124	0.143132	-0.148443	0.0231361	-0.0250413	0.703154	0.0187784	0.775076	-0.0696043	0.288996	0.062608	0.340324	0.0876838	0.181321	-0.186809	0.00413588	-0.213769	0.000999547	-0.101966	0.119831	0.108342	0.0982694	0.173721	0.007734	0.198806	0.00224746	0.201218	0.00197973	-0.0766224	0.242993	-0.0621867	0.343589	0.0832972	0.204232	-0.220965	0.000663621	-0.257491	6.74e-05	-0.106274	0.104895	-0.250471	0.000107563	-0.170518	0.00895859	0.0099305	0.879899	-0.221613
206967_at	CCNT1	blue	-0.0959792	0.143271	-0.200979	0.00200483	-0.132931	0.0421949	-0.0216516	0.7418	0.0130875	0.842156	-0.0710222	0.279261	-0.0320332	0.625894	0.134806	0.0393502	-0.231778	0.00034976	0.0413681	0.528897	0.0338762	0.606149	0.0465064	0.478955	0.144493	0.027099	0.194269	0.00284217	0.018759	0.775302	-0.0671998	0.306019	-0.111414	0.0890423	-0.219883	0.000706373	0.00834308	0.898985	-0.0735803	0.262264	0.0252424	0.700884	-0.0461301	0.482523	0.196413	0.00254535	-0.0543055
221892_at	H6PD	blue	-0.0959325	0.143467	0.152314	0.0197485	0.0596058	0.364028	0.0220044	0.737745	-0.0901613	0.16925	0.0737726	0.261016	0.100183	0.126477	-0.0934644	0.154101	-0.234819	0.000290533	-0.000605736	0.992647	-0.241059	0.000197029	0.151679	0.0202724	-0.0313041	0.63378	0.143542	0.0281356	0.00675612	0.918125	-0.0677283	0.302221	-0.0529578	0.420055	-0.0804904	0.219949	-0.181512	0.00535431	0.0631419	0.336214	-0.185913	0.0043226	0.00821956	0.900473	-0.0264907	0.686852	0.115865
205364_at	ACOX2	blue	-0.0957852	0.144085	-0.0948539	0.148043	-0.120508	0.0657307	0.0919959	0.160704	-0.065952	0.315107	-0.055305	0.399722	0.131043	0.045233	0.0400984	0.541631	-0.00102384	0.987571	-0.103097	0.115757	-0.0704508	0.283158	0.0745811	0.255812	0.150814	0.0210066	0.0107336	0.870268	-0.236597	0.000260371	0.0717776	0.274167	0.157047	0.0161977	-0.0937663	0.152769	-0.0921043	0.16021	-0.0680848	0.299678	0.285904	8.86e-06	0.0511057	0.436517	-0.164344	0.0118139	-0.0510829
201131_s_at	CDH1	blue	-0.0957168	0.144373	0.01514	0.817804	-0.101956	0.119869	0.0963915	0.141552	0.229059	0.00041205	0.0398976	0.543659	-0.131514	0.0444582	0.227027	0.000465143	-0.00199301	0.975809	-0.0147555	0.822353	-0.067966	0.300524	0.313062	1.03e-06	-0.0285563	0.663869	0.0790617	0.228272	0.0132527	0.84019	-0.0860331	0.18971	-0.0823691	0.209336	-0.0247254	0.706725	0.132815	0.0423763	0.0519345	0.429105	-0.15907	0.0148586	-0.00658394	0.920204	0.14359	0.0280826	0.150344
36129_at	SGSM2	blue	0.0957139	0.144385	-0.246683	0.000137623	-0.00824365	0.900183	-0.239805	0.000213197	0.0769387	0.241048	0.142511	0.029297	-0.231085	0.00036474	-0.220806	0.000669735	-0.173421	0.0078419	0.0283466	0.666189	0.157104	0.0161585	-0.00968157	0.882887	-0.0174419	0.7907	0.255725	7.59e-05	-0.0418131	0.524469	-0.111127	0.0898733	-6.4e-06	0.999922	-0.110305	0.0922879	-0.0718488	0.27369	0.0155868	0.812525	-0.246203	0.000141947	-0.09446	0.149741	0.0528655	0.420866	-0.32105
203431_s_at	ARHGAP32	blue	-0.0956392	0.1447	-0.0911721	0.1645	-0.188253	0.00385011	0.185851	0.00433567	0.0709386	0.279829	0.167667	0.0101907	-0.0634976	0.333494	-0.106282	0.104868	0.152999	0.0191958	0.128263	0.0500374	-0.0539597	0.411302	0.139079	0.0334652	-0.0106617	0.87113	0.132604	0.0427084	-0.133662	0.0410663	0.0912295	0.164234	0.203784	0.00172706	-0.124901	0.056408	-0.129041	0.0486521	-0.105538	0.107339	-0.0758548	0.24776	-0.233047	0.000323799	-0.17049	0.00897013	-0.21615
200593_s_at	HNRNPU	blue	-0.0955605	0.145033	0.0318524	0.627845	-0.072845	0.267076	0.0743621	0.257215	0.125604	0.0550239	-0.0554099	0.398827	-0.171235	0.0086707	0.360162	1.42e-08	-0.00493122	0.940191	-0.0953019	0.146129	0.109437	0.0948963	0.220722	0.000673002	0.38165	1.57e-09	0.248025	0.000126175	-0.020609	0.753823	-0.138113	0.0347258	-0.224846	0.000529146	-0.274813	2.01e-05	0.0837862	0.201579	-0.0406752	0.535827	-0.1363	0.0372001	-0.00926021	0.88795	0.202808	0.0018195	0.294484
204706_at	INPP5E	blue	0.0953783	0.145804	0.0236796	0.718594	-0.167826	0.0101182	0.118401	0.0706292	0.0145959	0.824244	0.0736527	0.261794	-0.0263018	0.688968	-0.034702	0.597392	-0.0903349	0.168427	0.0401929	0.540678	-0.0475732	0.468916	0.0889774	0.174941	0.0127852	0.845756	0.0173107	0.792239	0.156443	0.016617	0.0676681	0.302653	0.111204	0.0896488	0.0398002	0.544644	-0.071695	0.27472	-0.105646	0.106978	-0.114956	0.0792774	-0.284264	1e-05	-0.0683602	0.297723	-0.262225
213065_at	ZFC3H1	blue	0.0953717	0.145832	-0.139856	0.0324804	-0.182723	0.00505048	0.0182886	0.780792	0.0578073	0.378707	-0.117926	0.0717733	-0.0387993	0.554816	0.0228458	0.728105	-0.0906654	0.166869	-0.0335401	0.609728	0.0291117	0.657742	0.0934102	0.154341	0.20459	0.00165401	-0.00311166	0.962239	-0.011641	0.859409	-0.0309876	0.637217	-0.110381	0.0920617	-0.0827348	0.207314	-0.0723097	0.270616	-0.123596	0.0590561	0.051345	0.434369	-0.168006	0.0100368	0.0389058	0.553729	0.021348
214355_x_at	CTAGE15 /// CTAGE4 /// CTAGE8 /// CTAGE9 /// LOC101060696	blue	-0.0953126	0.146083	0.0347587	0.596792	-0.0615057	0.34891	0.0817713	0.212672	0.0877565	0.180958	0.0167044	0.799358	0.098367	0.133534	-0.0375954	0.567171	-0.0384823	0.558056	0.0310293	0.636763	-0.0815814	0.21374	0.0490717	0.455014	-0.0452534	0.490892	0.0931212	0.155625	-0.059562	0.364381	-0.0342579	0.602093	0.188874	0.00373287	-0.0114769	0.861371	-0.220588	0.000678208	-0.163317	0.0123593	-0.0690863	0.292609	-0.149826	0.0218727	0.00583937	0.929203	-0.140696
216022_at	---	blue	0.09524	0.146392	-0.30795	1.57e-06	-0.222899	0.000593106	-0.0835533	0.202839	-0.0561239	0.392769	-0.118675	0.0699762	-0.192677	0.00308246	0.0309271	0.637874	-0.130923	0.0454315	0.208514	0.00133709	-0.231765	0.000350035	-0.0278043	0.672202	0.00349055	0.957645	0.161652	0.0132916	-0.0849244	0.195501	0.0431412	0.51137	-0.127943	0.050618	-0.13441	0.0399367	-0.178924	0.00605971	0.0668307	0.308689	0.0427975	0.514744	-0.20165	0.00193497	0.113945	0.0819727	-0.240926
209715_at	CBX5	blue	-0.0951711	0.146686	0.0604715	0.35709	-0.199819	0.00213124	0.0905293	0.167509	0.0441084	0.501939	0.0193029	0.768969	-0.0829966	0.205876	0.155232	0.0174876	-0.149068	0.0225571	0.0136265	0.835746	0.0982971	0.133812	0.213383	0.00102143	0.0836266	0.202442	0.141894	0.0300128	0.0883947	0.177794	-0.246248	0.000141539	-0.203129	0.00178861	-0.20039	0.00206813	0.0624218	0.341765	-0.0890389	0.174642	-0.225393	0.000512396	-0.075003	0.253125	0.150697	0.0211072	0.0373584
221501_x_at	LOC102724993 /// LOC105376752 /// NPIP /// NPIPA5 /// NPIPA7 /// NPIPA8 /// PKD1P1	blue	0.0951608	0.14673	-0.128277	0.0500134	-0.200577	0.00204783	0.0181154	0.782816	0.0673578	0.30488	0.0628359	0.338566	-0.0591899	0.36739	-0.100562	0.125042	-0.144342	0.027261	0.024743	0.706526	0.0289753	0.659245	0.226771	0.00047228	-0.014898	0.820667	0.199496	0.00216769	0.0256389	0.696416	-0.103851	0.113105	0.0621912	0.343555	-0.329393	2.52e-07	-0.19516	0.00271522	-0.157174	0.0161109	-0.184765	0.00457276	-0.270278	2.78e-05	0.021081	0.748372	-0.256309
212714_at	LARP4	blue	-0.0951095	0.146948	-0.00994315	0.879747	0.0394143	0.548555	0.126024	0.0542107	0.0805242	0.219755	-0.00522888	0.936588	0.0378564	0.564482	0.189792	0.00356549	-0.162544	0.0127846	0.0472648	0.471806	-0.143681	0.0279818	0.0424058	0.518603	0.0811344	0.216269	0.0384125	0.558771	-0.0676152	0.303031	0.0300009	0.64798	-0.26664	3.6e-05	-0.0632824	0.335138	0.0394803	0.547885	0.068291	0.298213	-0.224488	0.000540415	-0.0678799	0.301138	0.0132644	0.840051	0.286603
219956_at	GALNT6	blue	-0.0949966	0.147431	-0.0669785	0.307617	-0.0688623	0.29418	0.0812475	0.215627	0.0478581	0.466255	-0.0120855	0.8541	0.0675496	0.303502	-0.058509	0.372936	-0.109553	0.0945445	0.0660372	0.314481	0.0550562	0.401849	-0.0365422	0.578087	-0.0980146	0.134938	0.143157	0.0285643	-0.0423761	0.518896	-0.0338729	0.606184	0.0929635	0.15633	-0.213213	0.00103115	-0.136898	0.0363683	-0.212756	0.00105781	-0.088249	0.178513	-0.0355502	0.588458	0.0859831	0.189968	-0.0674737
216945_x_at	PASK	blue	-0.0948956	0.147864	-0.06535	0.319555	-0.238938	0.000225084	0.180928	0.00550689	0.0945806	0.14922	0.0470296	0.474017	-0.0184746	0.77862	0.133518	0.041287	-0.0709616	0.279673	0.0547408	0.404555	0.17508	0.00726082	0.108129	0.098936	0.181948	0.00524316	0.112399	0.0862337	0.0510625	0.436905	-0.111264	0.0894751	-0.0487457	0.458018	-0.253593	8.75e-05	-0.071328	0.277192	-0.195928	0.00260993	-0.171918	0.00840357	-0.215068	0.000929201	0.101489	0.121581	-0.124413
213049_at	RALGAPA1	blue	-0.0948109	0.148228	-0.0189158	0.773475	-0.184485	0.00463569	0.220498	0.000681764	0.143954	0.0276819	-0.0175015	0.790001	0.0481274	0.463747	0.216115	0.000875851	-0.0195041	0.76663	-0.010276	0.875753	0.122372	0.0616308	0.151525	0.0204014	0.22669	0.000474535	0.311506	1.17e-06	-0.0847619	0.196361	-0.0350748	0.593457	-0.075953	0.247147	-0.168694	0.00973067	-0.0977325	0.136071	-0.197418	0.00241604	0.0128344	0.84517	0.186425	0.00421491	0.0421712	0.520921	-0.154472
74694_s_at	RABEP2	blue	-0.0947602	0.148446	-0.00343712	0.958293	-0.167391	0.0103176	0.0661244	0.313841	0.00469828	0.943011	0.100008	0.127142	0.0658663	0.315738	-0.0932464	0.155068	-0.157716	0.0157434	0.0228839	0.727669	0.031505	0.631603	0.0597635	0.362757	-0.0242441	0.712179	0.159584	0.0145347	-0.00115485	0.985981	0.0210139	0.749146	0.130582	0.0460019	-0.111618	0.0884535	-0.0155706	0.812716	-0.00321035	0.961042	-0.189716	0.00357908	-0.153915	0.0184779	-0.0524535	0.424501	-0.294894
221472_at	SERINC3	blue	0.0946502	0.14892	-0.181636	0.00532261	0.0124727	0.849481	-0.0604566	0.357208	-0.101151	0.122833	0.135399	0.0384845	-0.0392521	0.550202	-0.204608	0.00165237	-0.303661	2.22e-06	0.0609269	0.353473	-0.140463	0.0317278	0.131252	0.0448879	-0.089543	0.172205	0.101439	0.121766	-0.104897	0.109499	-0.0179849	0.784343	0.0330111	0.615382	-0.173277	0.00789411	-0.118334	0.070791	0.193553	0.0029481	-0.237974	0.000239043	-0.242263	0.000182589	0.0576322	0.380155	-0.086814
41220_at	SEPT9	blue	-0.0944547	0.149764	-0.0769803	0.240793	-0.110385	0.0920503	0.070018	0.286133	-0.0164433	0.80243	0.106082	0.105527	0.000698465	0.991521	-0.0349961	0.594287	-0.143962	0.0276732	0.00306974	0.962747	-0.00746192	0.909606	0.199262	0.0021944	0.0378311	0.564743	0.181078	0.00546735	-0.0386622	0.556216	-0.061457	0.349292	0.0173445	0.791842	-0.241126	0.000196196	-0.0638851	0.330545	0.0422666	0.519977	-0.157045	0.0161988	-0.035149	0.592675	0.190836	0.00338328	-0.0843609
209240_at	OGT	blue	0.0943701	0.150131	-0.0918275	0.161475	-0.176427	0.0068179	0.148892	0.0227193	-0.0380309	0.562687	-0.065159	0.320974	0.097352	0.137609	-0.123346	0.0595743	-0.112228	0.0867156	-0.0258477	0.694067	-0.0629829	0.337435	0.181405	0.00538204	0.0691942	0.291854	0.0454239	0.489259	-0.0792059	0.227422	-0.14368	0.0279826	-0.0370331	0.572987	-0.104523	0.110777	-0.133727	0.0409675	-0.120254	0.0663049	-0.0483401	0.461772	-0.193794	0.00291202	-0.0685996	0.296031	-0.243582
201459_at	RUVBL2	blue	0.0942454	0.150673	0.129457	0.0479246	-0.0350893	0.593305	-0.0771302	0.239875	0.00980549	0.881399	0.0332422	0.612909	-0.0131148	0.841831	-0.0114893	0.861223	0.0591417	0.367781	0.0545316	0.406355	0.00184222	0.977639	-0.0154276	0.814405	-0.0461125	0.482691	0.0525833	0.423354	0.247314	0.000132121	0.0703154	0.284086	0.00668684	0.918961	0.633333	1.22e-27	0.0638225	0.331021	-0.139045	0.0335089	0.1338	0.0408554	0.145887	0.0256389	-0.0137923	0.833775	-0.0412785
213856_at	CD47	blue	0.0942351	0.150718	-0.200429	0.00206393	-0.0951121	0.146938	-0.0539328	0.411536	-0.0834758	0.20326	-0.0496224	0.449963	-0.0823932	0.209203	-0.106366	0.104593	-0.0824343	0.208975	0.119569	0.0678789	-0.0435298	0.50757	-0.0905965	0.167193	-0.0369459	0.573891	0.0984853	0.133066	-0.0464819	0.479187	-0.0980912	0.134632	0.158183	0.0154335	-0.238544	0.000230697	-0.180282	0.00567971	-0.0646064	0.325104	-0.0311328	0.635639	-0.158168	0.0154431	0.144693	0.0268848	-0.273792
203249_at	EZH1	blue	0.0941964	0.150886	-0.240643	0.000202261	-0.0549007	0.403181	-0.126667	0.0529838	-0.0398921	0.543714	0.160417	0.0140219	-0.0868321	0.185614	-0.203332	0.00176929	-0.258383	6.35e-05	0.0805547	0.219579	0.0467229	0.476908	0.0764525	0.244042	-0.00309687	0.962418	0.141921	0.0299802	0.000644434	0.992177	-0.0407656	0.53492	0.0807563	0.218424	-0.198125	0.00232881	-0.0267113	0.684383	-0.0398842	0.543794	-0.0511932	0.43573	-0.206016	0.00153161	0.0374407	0.568769	-0.289854
218864_at	TNS1	blue	-0.0938856	0.152245	0.016334	0.803716	-0.0943918	0.150037	0.0335733	0.609374	-0.103098	0.115753	0.138981	0.0335918	0.00974482	0.882128	-0.0237535	0.717753	-0.0527113	0.422224	0.0790396	0.228402	-0.0852138	0.193977	-0.0299258	0.648802	-0.19447	0.00281308	0.182711	0.00505343	-0.0285439	0.664007	0.0449776	0.493542	0.172427	0.00820937	-0.140819	0.0312932	-0.147084	0.0244389	0.0443138	0.499948	-0.026799	0.683403	-0.229098	0.000411075	0.0903584	0.168316	-0.328564
218305_at	IPO4	blue	-0.093733	0.152915	-0.0716	0.275359	-0.0211304	0.747803	-0.0383479	0.559433	0.109595	0.0944174	0.149173	0.0224609	-0.0262558	0.689484	0.0850185	0.195004	0.0276381	0.674049	-0.13513	0.0388752	0.282503	1.14e-05	0.0129849	0.843377	0.0672798	0.305442	0.131396	0.0446515	0.0381706	0.561252	0.125332	0.0555555	0.0959988	0.143189	-0.0286446	0.662894	-0.0353761	0.590286	-0.190397	0.0034588	0.195048	0.00273084	0.315211	8.56e-07	0.271111	2.62e-05	0.020004
215116_s_at	DNM1	blue	0.0936602	0.153236	-0.144038	0.0275902	-0.033792	0.607044	-0.155704	0.0171436	-0.114929	0.0793475	0.0892499	0.173619	-0.00423852	0.94858	-0.288093	7.51e-06	-0.184574	0.0046158	0.0235107	0.720517	-0.149009	0.0226116	-0.0804191	0.220359	-0.237085	0.00025261	0.11116	0.0897777	-0.0637426	0.331627	0.046633	0.477757	0.118566	0.0702354	0.00231171	0.971942	-0.287595	7.8e-06	0.20914	0.00129197	-0.185098	0.00449894	-0.13477	0.0394035	0.192621	0.00309123	-0.292538
214104_at	GPR161	blue	-0.0936509	0.153277	-0.0299753	0.64826	-0.170376	0.00901663	0.0879413	0.180038	0.136069	0.0375268	-0.0517065	0.431136	-0.094774	0.148386	0.153177	0.0190544	-0.12181	0.0628455	0.069503	0.289701	0.0809626	0.217246	0.117175	0.0736152	0.12943	0.0479715	0.285578	9.09e-06	-0.0358942	0.584852	-0.128704	0.0492476	-0.152799	0.0193558	-0.202351	0.00186428	-0.111108	0.0899285	0.100759	0.1243	-0.136897	0.0363696	-0.137468	0.0355904	0.0924451	0.158662	-0.159324
221974_at	IPW	blue	0.0934761	0.154049	-0.180418	0.0056429	-0.133899	0.0407058	-0.108996	0.0962416	0.00448399	0.945607	-0.00329335	0.960036	-0.194652	0.0027869	0.100053	0.126971	-0.0661477	0.313671	0.086057	0.189586	0.0221693	0.735853	0.0535597	0.414784	0.170347	0.00902864	0.083434	0.203487	-0.0138471	0.833125	-0.178293	0.00624378	-0.169302	0.00946689	-0.11746	0.0729119	-0.0135246	0.836957	0.0405006	0.537581	0.0701719	0.285072	-0.0577762	0.378963	0.201015	0.00200107	-0.0695935
200598_s_at	HSP90B1	blue	-0.093415	0.154319	-0.059589	0.364163	-0.0231012	0.725187	0.098296	0.133816	0.0906714	0.16684	-0.108907	0.0965167	-0.158624	0.0151455	0.331418	2.1e-07	-0.109835	0.093692	0.0747745	0.254578	-0.0376448	0.566663	0.0896695	0.171597	0.0814041	0.214741	0.241244	0.000194749	0.00249283	0.969744	-0.0403529	0.539067	-0.15046	0.0213131	-0.130547	0.0460608	-0.0518411	0.429937	0.0224421	0.732725	-0.145821	0.0257059	-0.0338061	0.606895	0.247256	0.000132618	0.125864
201015_s_at	JUP	blue	0.0934055	0.154362	-0.180413	0.00564448	0.0481219	0.463798	-0.165662	0.0111444	-0.10637	0.104581	0.18532	0.00445014	-0.149508	0.0221577	-0.242177	0.000183588	-0.298697	3.3e-06	-0.0523342	0.425557	0.114711	0.0799228	0.0149486	0.820067	-0.0998926	0.127585	0.0583346	0.374365	0.0856459	0.191718	-0.0558839	0.394799	0.181389	0.00538614	-0.148769	0.0228323	0.00656421	0.920442	0.022544	0.731558	-0.17061	0.00892125	-0.169624	0.00933002	0.244616	0.000157178	-0.199815
201655_s_at	HSPG2	blue	0.0933398	0.154653	-0.297553	3.61e-06	-0.00564154	0.931596	-0.222323	0.000613336	-0.0577639	0.379065	0.128639	0.0493641	-0.403949	1.35e-10	-0.147485	0.0240479	-0.233122	0.000322326	0.195907	0.00261276	-0.0904602	0.167835	0.00527453	0.936036	-0.0637207	0.331795	0.17603	0.00694594	0.0409228	0.533345	-0.16768	0.0101847	-0.0477233	0.467513	-0.17161	0.0085232	-0.189166	0.00367884	0.423567	1.33e-11	-0.150874	0.0209545	-0.270646	2.71e-05	0.370325	5.11e-09	-0.354841
216449_x_at	HSP90B1	blue	-0.0932928	0.154862	-0.038883	0.553962	-0.0505627	0.441412	0.137032	0.0361844	0.0830066	0.20582	-0.143807	0.0278437	-0.13591	0.0377517	0.332935	1.84e-07	-0.128994	0.0487352	0.0924004	0.158864	-0.0760002	0.246852	0.064049	0.329304	0.0396419	0.546246	0.227847	0.000443012	-0.0512808	0.434945	-0.0425426	0.517253	-0.169227	0.00949931	-0.19233	0.0031373	-0.0758885	0.247549	0.00917246	0.889005	-0.114643	0.080104	-0.0915228	0.162876	0.205136	0.00160617	0.108683
205572_at	ANGPT2	blue	-0.0932207	0.155182	-0.00402064	0.95122	0.0520311	0.428245	-0.064875	0.323092	0.0707092	0.281391	0.0967812	0.139942	-0.156094	0.0168639	0.168518	0.00980827	-0.0500088	0.446438	0.0609073	0.353628	0.00377111	0.954244	0.0700458	0.285941	0.0211322	0.747782	0.0134386	0.837979	-0.0858459	0.190679	-0.0191933	0.770244	-0.178488	0.00618632	-0.0102325	0.876275	0.0898879	0.170552	0.140855	0.0312499	-0.144688	0.0268904	-0.0186892	0.776116	0.154521	0.0180162	0.128092
215338_s_at	NKTR	blue	-0.0932075	0.155241	-0.13096	0.0453709	-0.207681	0.00139924	0.032269	0.623352	-0.0378641	0.564402	-0.00242532	0.970563	-0.141787	0.0301378	0.148838	0.0227692	-0.217694	0.000800731	0.0314512	0.632185	-0.098649	0.132419	0.257218	6.87e-05	0.221112	0.000657992	0.338567	1.1e-07	-0.0389731	0.553042	-0.1751	0.00725423	-0.161915	0.0131401	-0.246672	0.000137722	-0.162123	0.0130215	-0.0828421	0.206724	-0.0588863	0.369857	-0.13365	0.0410848	0.159047	0.0148735	-0.146643
212799_at	STX6	blue	-0.0931784	0.15537	-0.0735936	0.262178	-0.114323	0.0809549	0.264852	4.07e-05	-0.00417368	0.949366	0.0171058	0.794643	0.157721	0.0157402	0.20782	0.00138874	-0.117985	0.0716314	-0.00914177	0.889374	-0.0630328	0.337052	0.14305	0.0286848	0.299412	3.12e-06	0.203412	0.00176173	-0.246176	0.000142199	0.0535169	0.415157	-0.0180691	0.783357	-0.131628	0.044273	0.0354856	0.589136	-0.0200009	0.760863	-0.0664928	0.311147	0.00340874	0.958637	-0.0349725	0.594536	-0.00159035
202455_at	HDAC5	blue	0.0930247	0.156056	-0.221628	0.000638594	-0.116649	0.0749272	-0.154823	0.0177901	-0.00303731	0.96314	0.200836	0.00202002	-0.0646005	0.325148	-0.211821	0.00111428	-0.100519	0.125204	0.0406739	0.53584	0.289784	6.6e-06	0.0469191	0.475058	0.00247474	0.969964	0.00824172	0.900206	0.0681426	0.299267	-0.0125793	0.84821	0.209858	0.00124203	-0.157137	0.016136	0.0514066	0.433817	-0.0826219	0.207937	-0.0229259	0.727189	-0.228721	0.000420467	-0.0681333	0.299333	-0.313634
219062_s_at	ZCCHC2	blue	-0.0929931	0.156197	-0.00238251	0.971083	-0.0261536	0.690631	0.172825	0.00806061	0.140346	0.031871	0.019246	0.769631	0.0433238	0.509583	0.115294	0.0783939	-0.178307	0.00623954	0.122222	0.061953	-0.0978216	0.135712	0.203901	0.00171627	0.0793009	0.226863	0.273164	2.26e-05	-0.109792	0.0938211	0.0219173	0.738746	-0.0807731	0.218328	-0.22081	0.000669577	-0.116666	0.0748836	0.00632284	0.923359	-0.224526	0.000539214	-0.146721	0.0247977	-0.0106306	0.871503	-0.0950907
212454_x_at	HNRNPDL	blue	0.092797	0.157076	-0.0630034	0.337277	-0.0887076	0.176258	-0.0241085	0.713718	0.00617444	0.925152	0.034558	0.598915	-0.184131	0.00471646	0.0605849	0.356187	-0.0729445	0.266421	0.0267389	0.684075	-0.0102563	0.875989	0.149876	0.0218272	0.135563	0.0382477	0.071526	0.275856	-0.0119895	0.855247	-0.102363	0.11839	-0.164191	0.0118939	-0.0828234	0.206827	-0.0581868	0.375579	0.00148665	0.981954	-0.105012	0.10911	-0.16999	0.00917632	0.0780868	0.234078	-0.0713784
205417_s_at	DAG1	blue	-0.0926538	0.15772	-0.0636391	0.332415	-0.155398	0.0173656	-0.00210624	0.974435	-0.00954546	0.884522	0.17333	0.00787507	-0.101633	0.12105	-0.141866	0.0300447	-0.115612	0.077568	-0.111599	0.0885075	-0.0420558	0.522063	-0.0105985	0.871887	-0.102846	0.116654	0.212286	0.00108583	-0.0300178	0.647795	0.102005	0.11969	0.183759	0.00480268	-0.132776	0.0424388	-0.265095	4.01e-05	0.008771	0.893834	-0.0375725	0.567408	-0.14069	0.0314507	0.110419	0.0919515	-0.273457
221215_s_at	RIPK4	blue	0.0926034	0.157947	-0.0254254	0.69882	-0.159515	0.0145779	-0.0147911	0.821932	-0.119062	0.0690616	0.103764	0.113407	-0.0873159	0.183167	-0.229294	0.000406287	-0.00933891	0.887004	0.0348119	0.596231	-0.192251	0.00314991	-0.0342037	0.602669	-0.204791	0.00163625	0.0927732	0.157183	-0.00868898	0.894821	-0.00610973	0.925934	0.114724	0.0798881	0.0308494	0.63872	-0.112084	0.0871245	0.0220734	0.736953	0.0326684	0.619058	-0.0243606	0.710857	0.0736053	0.262102	-0.21108
219848_s_at	ZNF432	blue	0.0925627	0.158131	0.0310159	0.636909	-0.170284	0.00905464	0.0320299	0.625929	-0.0487962	0.457552	0.0304621	0.64294	-0.137735	0.0352298	0.167534	0.0102514	-0.000536092	0.993492	0.00944657	0.88571	0.036605	0.577434	0.0146292	0.823849	0.137248	0.0358884	0.0467251	0.476888	0.191278	0.00330885	-0.144444	0.027151	-0.235949	0.000270999	0.373041	3.87e-09	0.0598613	0.361971	-0.0738016	0.260828	-0.0572774	0.383099	0.0438217	0.504725	0.118095	0.0713643	-0.214503
213954_at	FAM169A	blue	0.0923949	0.158889	-0.00708099	0.914202	-0.185622	0.0043848	0.125797	0.0546484	0.0289238	0.659812	-0.0596407	0.363746	-0.103378	0.114763	0.15193	0.0200637	0.0816113	0.213572	-0.0998915	0.12759	0.0864845	0.187388	0.11271	0.0853638	0.167785	0.0101367	0.00227606	0.972374	0.146283	0.0252364	-0.26799	3.27e-05	-0.161002	0.0136718	-0.0824435	0.208924	0.138305	0.034473	-0.115618	0.0775518	0.0139606	0.831777	-0.00781293	0.905373	0.120197	0.0664345	-0.00434317
215785_s_at	CYFIP2	blue	-0.092297	0.159333	0.0017235	0.979079	-0.146106	0.025415	0.243892	0.000164619	-0.0550983	0.401488	-0.0550366	0.402017	0.080095	0.222231	0.199994	0.00211177	-0.10087	0.123884	0.0466229	0.477853	0.0527922	0.421511	0.135881	0.0377933	0.134643	0.0395902	0.110064	0.0930064	-0.0831767	0.204889	-0.0129046	0.844333	-0.116102	0.0763108	-0.217197	0.00082373	-0.00127379	0.984537	-0.0511656	0.435978	0.0926052	0.157939	-0.0297979	0.650203	0.0682185	0.298728	-0.056053
202815_s_at	HEXIM1	blue	0.0922907	0.159362	-0.271985	2.46e-05	-0.0692617	0.291382	-0.0755854	0.249448	-0.126286	0.0537065	-0.00243159	0.970487	-0.0716505	0.27502	-0.136244	0.0372785	-0.289786	6.6e-06	0.00757969	0.908185	-0.100058	0.126954	-0.142369	0.0294609	-0.0328232	0.617396	0.0930287	0.156038	0.0272934	0.677885	0.0325938	0.619859	-0.0582269	0.37525	-0.118238	0.0710196	-0.0363823	0.579753	0.235203	0.000283755	-0.098487	0.133059	-0.0730442	0.265766	0.331171	2.15e-07	-0.123178
203129_s_at	KIF5C	blue	-0.0922858	0.159384	0.16009	0.0142215	-0.263536	4.46e-05	0.216752	0.000844833	-0.011547	0.860533	-0.0341235	0.60352	0.0620963	0.344293	0.158731	0.0150762	0.00161582	0.980386	0.17234	0.0082424	-0.0572396	0.383414	0.0928436	0.156867	-0.0072814	0.911784	0.274155	2.11e-05	0.02443	0.710071	-0.0730902	0.265464	-0.113876	0.0821591	-0.0988331	0.131695	-0.113865	0.082188	-0.122815	0.060688	-0.0401602	0.541007	-0.0354012	0.590022	-0.0979313	0.135272	-0.0363329
222312_s_at	---	blue	0.0921557	0.159976	-0.153823	0.0185493	-0.175104	0.00725274	-0.025538	0.697551	0.00465292	0.943561	0.0748206	0.254285	-0.0869361	0.185086	-0.0757175	0.248619	-0.024522	0.709028	0.09739	0.137455	-0.0801124	0.22213	0.00350508	0.957469	0.0123105	0.851415	0.011189	0.864815	0.0204463	0.755705	0.0545134	0.406512	0.188715	0.0037627	-0.0341043	0.603724	-0.121895	0.0626593	-0.0714583	0.276312	0.11897	0.0692772	-0.228093	0.000436547	-0.0185138	0.778162	-0.402781
218330_s_at	NAV2	blue	-0.0921456	0.160021	-0.0740499	0.259223	-0.112138	0.0869713	0.160131	0.0141959	-0.0318291	0.628097	0.108629	0.0973764	-0.00415316	0.949614	0.0292418	0.65631	-0.0929132	0.156555	0.17153	0.00855435	0.0328744	0.616847	0.0329494	0.616043	0.00717438	0.913075	0.152784	0.0193674	-0.0108652	0.868691	-0.0596093	0.363999	0.0308115	0.639132	-0.264541	4.16e-05	-0.142106	0.0297645	0.0329547	0.615986	-0.204511	0.00166108	-0.209683	0.001254	-0.10096	0.123546	-0.140348
218920_at	FAM193B	blue	0.092133	0.160079	-0.237451	0.000246939	-0.155864	0.0170285	-0.0374451	0.568724	-0.0954823	0.145364	0.0273468	0.677291	-0.0161711	0.805634	-0.210021	0.0012309	-0.126419	0.0534539	0.049424	0.451779	0.0383695	0.559212	0.0233422	0.722437	0.0353484	0.590578	0.157757	0.0157163	-0.070071	0.285768	-0.0164078	0.802848	0.185609	0.00438762	-0.238912	0.000225452	-0.177314	0.0065394	-0.105978	0.105872	-0.0425928	0.516758	-0.209022	0.00130038	0.0188909	0.773765	-0.384219
38269_at	PRKD2	blue	0.0921288	0.160098	0.00700143	0.915163	-0.0407537	0.53504	-0.0372494	0.570747	-0.0653953	0.319218	0.21408	0.000982292	-0.0624884	0.341249	-0.0644794	0.326058	-0.143044	0.0286914	0.095336	0.145984	-0.075507	0.249941	-0.000922889	0.988797	-0.0444615	0.498519	0.22084	0.000668413	0.111176	0.089731	0.0396697	0.545965	0.0859392	0.190195	0.308185	1.54e-06	-0.102893	0.116483	0.001934	0.976525	-0.205159	0.00160414	-0.172018	0.00836515	0.105925	0.106049	-0.225072
208103_s_at	ANP32E	blue	-0.0920473	0.16047	0.0871563	0.183972	0.016205	0.805235	0.028445	0.6651	0.172213	0.00829054	0.0307863	0.639406	-0.0145804	0.824426	0.238879	0.000225919	0.0146869	0.823166	0.0048656	0.940986	0.268201	3.22e-05	0.0332409	0.612924	0.14303	0.0287079	0.317978	6.78e-07	0.0138616	0.832953	0.00361728	0.956108	-0.0241292	0.713482	0.00283459	0.965599	0.209611	0.001259	-0.126731	0.0528624	-0.229046	0.000412363	0.212336	0.00108286	-0.0419291	0.523319	0.0869504
213359_at	HNRNPD	blue	0.0919763	0.160794	-0.0374607	0.568563	-0.116741	0.0746963	-0.0757691	0.248296	-0.043208	0.510716	-0.0605184	0.356716	-0.0130722	0.842338	-0.250042	0.000110629	-0.117917	0.0717961	0.070264	0.284439	-0.0805676	0.219505	0.122413	0.0615428	-0.0675266	0.303667	0.0546783	0.405092	-0.107737	0.100173	-0.0470731	0.473608	0.0111506	0.865275	-0.08201	0.211336	-0.208327	0.00135083	-0.103162	0.115528	-0.0670208	0.307311	-0.151714	0.0202431	-0.063387	0.334338	-0.15011
203590_at	DYNC1LI2	blue	-0.0918319	0.161455	0.0256767	0.69599	-0.097873	0.135506	-0.0165661	0.800985	0.0324248	0.621675	0.0899753	0.170135	-0.0728661	0.266937	-0.0637576	0.331513	-0.203193	0.0017825	0.0262432	0.689626	-0.179795	0.00581359	0.653484	6.97e-30	-0.033976	0.605087	0.239266	0.000220527	-0.101838	0.120298	-0.181158	0.00544624	-0.125565	0.0551009	-0.232649	0.000331744	-0.0455375	0.488172	0.181846	0.005269	-0.272279	2.41e-05	-0.117213	0.0735201	0.0616941	0.347433	0.026809
218269_at	DROSHA	blue	-0.0915885	0.162573	-0.0273069	0.677735	-0.112035	0.0872635	0.0466701	0.477407	0.0387611	0.555206	0.112808	0.0850893	-0.168116	0.00998709	-0.0176461	0.788308	-0.21388	0.000993358	0.0790975	0.228061	0.0663246	0.312375	0.187931	0.00391226	-0.120731	0.0652279	0.296265	3.99e-06	0.00816748	0.9011	-0.137238	0.0359027	-0.0351198	0.592983	-0.197547	0.0023999	-0.151219	0.0206602	-0.0785535	0.231286	-0.221705	0.000635768	-0.112343	0.0863922	0.228406	0.000428467	-0.101961
201991_s_at	KIF5B	blue	-0.0913549	0.163652	0.0212586	0.746325	-0.030013	0.647847	0.0258428	0.694122	0.0768676	0.241484	0.0199426	0.76154	-0.177609	0.00644899	0.271027	2.64e-05	-0.165424	0.011263	0.0382077	0.560871	-0.186144	0.00427364	0.172912	0.00802829	0.093923	0.152081	0.253862	8.6e-05	-0.0713585	0.276985	-0.0304449	0.643128	-0.216766	0.00084416	-0.151539	0.0203895	0.0211893	0.747124	0.241029	0.000197398	-0.285693	9.01e-06	-0.120854	0.0649535	0.148414	0.0231637	0.15261
211948_x_at	PRRC2C	blue	-0.0913397	0.163723	-0.166714	0.0106349	-0.131972	0.0437164	0.0783531	0.232482	0.0348442	0.595889	0.049737	0.448916	-0.0735823	0.262251	0.0556236	0.397008	-0.306828	1.72e-06	0.0930234	0.156062	-0.0285301	0.664159	0.28408	1.02e-05	0.168687	0.00973355	0.450525	4.26e-13	-0.164033	0.0119767	-0.155156	0.0175435	-0.0401926	0.540681	-0.36515	8.62e-09	-0.149331	0.0223175	-0.0335075	0.610077	-0.226644	0.000475857	-0.198609	0.00227078	0.0580837	0.376427	-0.175865
212101_at	KPNA6	blue	0.0912889	0.163958	0.002595	0.968505	-0.0236544	0.718881	-0.0962252	0.142243	-0.0805847	0.219407	0.134936	0.0391588	-0.000121332	0.998527	-0.224391	0.000543502	-0.291961	5.58e-06	-0.00902522	0.890776	-0.0438217	0.504725	0.163044	0.0125082	-0.172227	0.00828513	0.0752484	0.251571	0.0380762	0.562221	-0.0479295	0.46559	0.0962737	0.142042	-0.167658	0.0101949	-0.0924061	0.158839	-0.0958309	0.143893	-0.38055	1.77e-09	-0.150379	0.0213842	-0.0673076	0.305241	-0.057533
202621_at	IRF3	blue	0.0912846	0.163978	0.0905634	0.167349	0.0537261	0.413334	-0.147891	0.0236579	-0.125406	0.055412	0.0186411	0.776677	-0.00387391	0.952998	-0.154483	0.0180449	-0.110634	0.0913149	0.0751067	0.252468	-0.151216	0.0206625	0.0590127	0.368828	-0.0484727	0.460543	0.12595	0.0543518	0.300613	2.83e-06	-0.140251	0.0319887	-0.00611575	0.925862	0.506689	1.15e-16	-0.00133961	0.983738	-0.113159	0.0841179	-0.170206	0.00908676	0.00724552	0.912217	0.00400912	0.95136	-0.0602227
214785_at	VPS13A	blue	-0.0911794	0.164466	0.132188	0.04337	-0.229596	0.00039898	0.333232	1.79e-07	0.0114304	0.861927	-0.103908	0.112907	0.213885	0.000993118	0.217373	0.00081552	0.00700495	0.91512	0.134512	0.0397848	-0.122603	0.0611389	-0.0214157	0.744515	0.00484693	0.941212	0.128662	0.0493228	0.106942	0.102718	0.0221293	0.736311	-0.00225549	0.972624	-0.0657356	0.316701	-0.0255324	0.697615	-0.185576	0.00439473	0.0197685	0.76356	-0.174757	0.00737076	-0.166314	0.0108262	-0.182707
217550_at	ATF6	blue	-0.0911674	0.164522	-0.0695746	0.289203	-0.129959	0.0470579	0.162663	0.0127183	0.00248863	0.969795	-0.053495	0.415349	-0.0193232	0.768733	0.238373	0.000233165	-0.146954	0.0245673	0.0401888	0.540719	-0.0802067	0.221584	0.139076	0.0334698	0.322849	4.46e-07	0.26987	2.86e-05	-0.162862	0.0126081	-0.0530935	0.418863	-0.0262415	0.689645	-0.208208	0.00135962	-0.0293796	0.654794	0.00774794	0.906157	0.142286	0.0295561	-0.195992	0.00260125	-0.00475226	0.942358	-0.143199
220452_x_at	---	blue	-0.0911317	0.164689	-0.0197276	0.764035	-0.267862	3.3e-05	0.20056	0.00204967	0.0237844	0.717402	-0.0792845	0.22696	0.0706179	0.282015	0.0934388	0.154214	-0.103042	0.115953	-0.00252988	0.969295	0.0271155	0.679869	0.121668	0.0631542	0.157003	0.0162281	0.157538	0.0158636	-0.0818288	0.21235	-0.1671	0.0104527	-0.0290463	0.658462	-0.135873	0.0378047	-0.134619	0.0396262	-0.195166	0.0027144	-0.0688941	0.293957	-0.0523186	0.425695	-0.0412499	0.530076	-0.219185
214177_s_at	PBXIP1	blue	-0.0910281	0.165171	-0.163843	0.0120771	-0.0536977	0.413581	-0.12847	0.0496657	0.120401	0.0659713	0.107526	0.100842	-0.192954	0.00303944	0.0977069	0.136174	-0.230964	0.000367426	-0.0225959	0.730964	0.0948851	0.147909	0.135199	0.0387753	0.284093	1.02e-05	0.12971	0.0474871	-0.162229	0.0129619	-0.126182	0.0539062	-0.0841514	0.199614	-0.148355	0.0232185	-0.0892052	0.173835	0.138061	0.0347953	-0.113302	0.0837235	-0.055281	0.399927	0.17083	0.00883217	-0.163703
202570_s_at	DLGAP4	blue	0.0908114	0.166184	-0.151097	0.0207634	-0.140609	0.0315494	-0.0868622	0.185462	-0.0683087	0.298088	0.155012	0.0176494	-0.0963792	0.141603	-0.0605459	0.356497	-0.166522	0.0107261	0.24657	0.000138629	-0.010108	0.877768	-0.0476005	0.468662	-0.163015	0.0125243	0.16624	0.0108618	0.111799	0.0879345	0.0502208	0.444511	-0.0232456	0.723539	-0.0481848	0.463214	-0.115978	0.0766271	0.0487256	0.458204	-0.157139	0.0161347	-0.215143	0.000925332	0.165232	0.0113593	-0.227925
213628_at	CLCC1	blue	-0.0908095	0.166192	-0.120134	0.066579	-0.113071	0.0843588	0.190368	0.00346399	-0.0932099	0.15523	-0.0688946	0.293953	0.0746296	0.255502	0.044621	0.496978	0.0913226	0.163802	0.0706314	0.281922	-0.105222	0.108401	-0.0523936	0.425031	0.0293449	0.655176	0.0496957	0.449292	-0.0588739	0.369958	0.0728219	0.267227	0.276856	1.73e-05	-0.0280394	0.669592	-0.168603	0.0097706	-0.131882	0.043861	0.072727	0.267853	-0.318783	6.33e-07	-0.0262338	0.689731	-0.385486
217903_at	STRN4	blue	0.0908028	0.166224	-0.0991975	0.13027	-0.0938987	0.152187	-0.199256	0.00219514	-0.0845204	0.197643	0.195413	0.00268011	-0.177277	0.00655055	-0.197467	0.00241002	-0.187347	0.00402722	0.064385	0.326768	-0.0507989	0.439279	0.0662785	0.312712	-0.0378605	0.564439	0.20317	0.00178472	0.210925	0.00117099	-0.0648136	0.323551	0.0754461	0.250324	0.347552	4.78e-08	-0.167026	0.0104875	0.00520422	0.936887	-0.201518	0.00194851	-0.141461	0.0305233	0.137241	0.0358987	-0.326143
212676_at	NF1	blue	0.0907795	0.166333	-0.0690255	0.293035	0.0868563	0.185492	-0.186976	0.00410181	0.0476634	0.468073	0.095305	0.146116	-0.226286	0.000486035	-0.037152	0.571755	-0.179254	0.00596528	-0.0304934	0.642598	-0.00340218	0.958716	0.049367	0.452301	0.0545738	0.405992	0.0918358	0.161437	0.127191	0.0519998	-0.178304	0.00624035	-0.236477	0.000262309	-0.0613799	0.349899	0.128941	0.0488277	0.213682	0.00100444	-0.193704	0.00292547	-0.0393246	0.549466	0.229498	0.00040134	0.0381945
212779_at	KIAA1109	blue	0.0906199	0.167082	-0.0638296	0.330967	-0.0495581	0.45055	-0.0064338	0.922018	0.00609309	0.926135	0.112727	0.0853138	0.00212381	0.974222	-0.0132333	0.84042	-0.242105	0.000184431	0.0709938	0.279454	-0.0433301	0.509521	0.126168	0.0539327	0.0226911	0.729874	0.131	0.0453044	-0.17802	0.00632505	-0.0623422	0.342382	-0.038677	0.556065	-0.20529	0.00159284	-0.0654088	0.319118	-0.00656492	0.920434	-0.0949467	0.147645	-0.23518	0.000284162	0.0152177	0.816885	-0.262494
213349_at	TMCC1	blue	0.0905446	0.167437	-0.186599	0.00417882	-0.0431585	0.511201	-0.199061	0.00221768	-0.080193	0.221663	0.0812662	0.215521	-0.202415	0.0018579	-0.115354	0.0782368	-0.282112	1.18e-05	0.00212225	0.974241	0.172838	0.00805584	0.0511588	0.43604	0.0186762	0.776268	0.187349	0.00402682	0.0473383	0.471117	-0.120568	0.0655947	-0.0559051	0.39462	-0.100744	0.124354	0.0438766	0.504191	-0.0125232	0.848879	-0.381705	1.56e-09	0.0687359	0.29507	0.0788966	0.229248	-0.0378101
205742_at	TNNI3	blue	-0.0905434	0.167443	0.051676	0.431409	-0.16282	0.0126316	0.0453273	0.490184	0.0163177	0.803908	0.0182055	0.781763	0.0702389	0.284612	0.0781374	0.233774	-0.0414918	0.527664	-0.0366416	0.577053	0.0312772	0.634072	-0.00800343	0.903077	-0.0125448	0.848621	0.112621	0.0856098	0.0985007	0.133005	-0.00170767	0.979271	0.0425505	0.517175	-0.0386182	0.556666	-0.0147213	0.822758	-0.118824	0.0696223	0.0261002	0.69123	0.0489908	0.455758	0.13565	0.0381236	0.00483014
203487_s_at	ARMC8	blue	-0.0905014	0.167641	-0.0363115	0.580491	0.0755332	0.249776	0.0433012	0.509804	0.0257053	0.695669	0.0673949	0.304613	0.00208265	0.974721	0.0400011	0.542613	-0.00147524	0.982092	-0.0511457	0.436157	0.038243	0.560509	0.076701	0.242509	0.179307	0.00595029	0.0160195	0.807421	0.00278352	0.966218	0.0316655	0.629865	-0.0473166	0.471321	0.0544442	0.407109	0.00417408	0.949361	0.0724239	0.269858	-0.0573406	0.382574	-0.00355202	0.9569	5.9e-05	0.999284	0.000921026
219228_at	ZNF331	blue	0.0901343	0.169378	-0.0331663	0.613721	-0.000131943	0.998398	-0.106904	0.10284	0.0337179	0.607834	0.00894331	0.891761	-0.138967	0.03361	-0.099638	0.128563	-0.136447	0.0369945	0.386583	9.27e-10	-0.14595	0.0255744	0.139356	0.0331115	-0.0393344	0.549366	0.203837	0.00172218	0.0887153	0.176221	-0.192569	0.00309939	-0.153345	0.0189223	0.194685	0.00278222	-0.029651	0.651814	0.118158	0.0712126	-0.201684	0.00193146	-0.0229463	0.726956	0.116024	0.0765085	-0.0430459
212752_at	CLASP1	blue	-0.0901192	0.16945	-0.0665818	0.310498	-0.0723093	0.270618	-0.143131	0.0285934	0.0180897	0.783116	0.167642	0.0102019	-0.171858	0.00842684	0.151147	0.0207215	-0.237279	0.000249592	0.0791699	0.227634	0.0707532	0.281091	0.243853	0.000165029	0.179045	0.00602482	0.220886	0.000666636	0.0310269	0.63679	-0.236437	0.000262951	-0.100436	0.125515	-0.260225	5.6e-05	-0.0340375	0.604434	0.0167516	0.798803	-0.253526	8.79e-05	-0.245984	0.000143962	0.286528	8.46e-06	-0.120217
212360_at	AMPD2	blue	-0.0899784	0.17012	-0.0839474	0.20071	-0.249237	0.000116603	0.0144195	0.826334	0.0269959	0.681204	0.0961319	0.142632	-0.0632591	0.335316	-0.0280455	0.669525	-0.0105901	0.871988	0.170881	0.0088118	0.162203	0.0129763	0.330288	2.33e-07	0.0822491	0.210003	0.133896	0.0407101	-0.0725185	0.269231	-0.13923	0.0332722	0.155128	0.0175637	-0.217382	0.000815098	-0.08606	0.189571	-0.103279	0.115112	-0.00600325	0.927222	-0.233876	0.000307807	0.0515937	0.432144	-0.30499
212266_s_at	SRSF5	blue	0.089947	0.17027	-0.105734	0.106684	-0.0867444	0.186061	-0.0523733	0.42521	0.00492587	0.940256	-0.0565956	0.388797	-0.0956594	0.144615	0.0013332	0.983816	-0.0666216	0.310209	0.0508949	0.438413	-0.0430805	0.511965	0.0916528	0.162277	-0.0455513	0.48804	0.360749	1.34e-08	-0.0617261	0.347182	-0.0652006	0.320664	-0.103014	0.116054	-0.174381	0.00750073	-0.156129	0.0168395	-0.108416	0.0980387	-0.0522643	0.426176	0.284709	9.7e-06	0.180903	0.00551348	0.0599663
219573_at	LRRC16A	blue	-0.0899256	0.170372	-0.0302675	0.645064	-0.0747905	0.254476	-0.0973542	0.1376	0.130776	0.0456771	0.271503	2.55e-05	-0.106409	0.104454	-0.0441515	0.501521	0.0393388	0.549322	-0.124494	0.0572238	0.310211	1.3e-06	0.156138	0.0168331	0.076811	0.241832	0.116686	0.0748326	-0.0585206	0.372841	-0.0479776	0.465142	0.0696476	0.288696	0.0475366	0.469259	0.103756	0.113434	-0.166246	0.010859	-0.0372162	0.571091	0.00235017	0.971475	-0.027958	0.670495	-0.0900527
219997_s_at	COPS7B	blue	-0.0899008	0.17049	-0.0612911	0.350598	-0.0967642	0.140012	0.0442821	0.500254	0.106606	0.103809	-0.0503769	0.443094	-0.0446889	0.496322	0.177077	0.00661251	-0.0279274	0.670835	-0.105514	0.10742	0.162786	0.0126504	0.114472	0.0805575	0.164198	0.0118901	-0.00975112	0.882052	0.0291082	0.65778	-0.144097	0.0275259	0.0789998	0.228638	-0.186865	0.00412434	-0.125548	0.0551337	-0.0996439	0.128541	0.032911	0.616455	-0.154817	0.0177948	0.161092	0.0136184	-0.0914779
205805_s_at	ROR1	blue	-0.0898163	0.170894	0.110017	0.0931465	-0.109734	0.0939959	-0.0425761	0.516924	-0.092182	0.159856	-0.109718	0.0940445	-0.0348128	0.596221	-0.0723573	0.2703	-0.110729	0.0910348	-0.0233382	0.722483	-0.107576	0.100683	0.190103	0.00351028	0.0428613	0.514117	0.166704	0.0106392	-0.0766365	0.242906	-0.105778	0.106537	-0.0959279	0.143486	0.00899171	0.891179	-0.206219	0.00151487	0.173105	0.00795726	-0.0252543	0.70075	0.0376604	0.566502	0.0252875	0.700375	-0.0572987
220316_at	NPAS3	blue	-0.0898118	0.170916	0.0258134	0.694453	-0.131575	0.0443596	-0.0129517	0.843772	0.1179	0.0718365	0.0369775	0.573564	-0.0192412	0.769687	0.136215	0.0373195	-0.110685	0.0911654	-0.0133709	0.838784	0.0904153	0.168047	0.261073	5.29e-05	0.114981	0.0792114	0.241902	0.000186807	0.0865983	0.186806	-0.0987616	0.131975	-0.160365	0.0140537	0.0453061	0.490387	0.0141287	0.829782	-0.165316	0.0113171	-0.0866373	0.186607	0.267012	3.5e-05	0.361091	1.29e-08	0.0952439
221264_s_at	TARDBP	blue	0.0897501	0.171211	-0.202413	0.00185817	-0.186057	0.00429205	-0.0437091	0.505822	0.0295804	0.652589	-0.0163129	0.803964	-0.0998986	0.127562	-0.0707585	0.281055	-0.293877	4.81e-06	0.0685804	0.296166	-0.0146865	0.823171	0.0942665	0.150581	0.100053	0.126973	0.113813	0.0823278	0.0741844	0.258356	-0.148263	0.0233054	-0.0693106	0.291041	-0.263605	4.44e-05	-0.175307	0.00718458	-0.164602	0.0116799	-0.109772	0.0938829	-0.287503	7.85e-06	0.0832917	0.204262	-0.294365
201070_x_at	SF3B1	blue	-0.0896933	0.171483	-0.0292333	0.656403	-0.102111	0.119302	0.0965757	0.140789	0.029322	0.655427	-0.146032	0.0254908	-0.130767	0.0456926	0.506238	1.24e-16	-0.0322733	0.623305	0.0848159	0.196074	-0.0812018	0.215886	0.0335804	0.609299	0.199721	0.00214222	0.175685	0.00705892	-0.0442653	0.500418	-0.121713	0.0630551	-0.299664	3.05e-06	-0.140185	0.0320705	0.0473818	0.470709	-0.0355391	0.588575	0.00584558	0.929128	-0.00918763	0.888823	0.17983	0.0058037	0.138021
201522_x_at	SNRPN /// SNURF	blue	0.0895816	0.17202	-0.0735459	0.262488	-0.0313818	0.632937	-0.165485	0.0112326	0.0168874	0.797207	-0.0356611	0.587294	-0.12292	0.060467	-0.086579	0.186905	-0.0633691	0.334475	0.0561934	0.392182	0.00617897	0.925097	0.018824	0.774545	0.0669974	0.307481	0.00950443	0.885015	-0.0313796	0.632961	-0.235894	0.000271923	-0.0840464	0.200178	-0.076562	0.243366	-0.0217962	0.740137	0.0519698	0.42879	0.0140952	0.830179	0.0539111	0.411724	0.121145	0.0643058	0.0222952
[truncated: 10,292 more rows]
[truncated: 67 more columns]
