# Supplementary material for: Gene networks and expression quantitative trait loci associated with adjuvant chemotherapy response in high-grade serous ovarian cancer
Source: BMC Cancer. 2020 May 13;20:413. doi: 10.1186/s12885-020-06922-1 (PMC7218510; doi:10.1186/s12885-020-06922-1)
Supplement: Supplementary file 13 — Additional file 13: Supplemental Table 5. BRCA targeted analysis. [file 12885_2020_6922_MOESM13_ESM.xlsx]

## Sheet: Sheet4
Chr	Position	A1	A2	Consequence	Impact	Gene	Identifier	GWAS PMID (GRASP)	Associated GWAS Phenotypes (GRASP)	Clinvar	OR	STAT	P-value	is variant eQTL	BRCA2_eQTL	BRCA2_beta	N4BP2L1_eQTL	N4BP2L1_beta	N4BP2L2_eQTL	N4BP2L2_beta	STARD13_eQTL	STARD13_beta	FRY_eQTL	FRY_beta
13	32892820	C	T	intron_variant	MODIFIER	BRCA2	rs11571584			Breast-Ovarian Cancer, Familial 2 (BROVCA2)	3.02	2.281	0.01856	No	No		No		No		No		No
13	32922331	C	A	intron_variant	MODIFIER	BRCA2	rs11571686	19060906, 20339536, 20686565, 21572414	HDL cholesterol, HDL cholesterol change with statins, LDL cholesterol, -Hydroxyphenylacetate:Creatine	Breast-Ovarian Cancer, Familial 2 (BROVCA2)	0.4022	-2.356	0.01686	Yes	No		Yes	0.287263	Yes	0.327959	No		Yes	0.23179
13	32933926	G	A	intron_variant	MODIFIER	BRCA2	rs9567600			Breast-Ovarian Cancer, Familial 2 (BROVCA2)	0.5086	-2.581	0.008633	Yes	Yes	0.0720708	Yes	0.247999	Yes	0.215237	No		No
13	32947133	CT	C	intron_variant	MODIFIER	BRCA2	rs201099171				0.5896	-2.185	0.02818	No	No		No		No		No		No
13	32957819	A	G	intron_variant	MODIFIER	BRCA2	rs7337574	19060906, 20339536, 20686565	HDL cholesterol, LDL cholesterol, HDL cholesterol change with statins, Total cholesterol	Breast-Ovarian Cancer, Familial 2 (BROVCA2)	0.5361	-2.39	0.01404	Yes	Yes	0.0700209	Yes	0.243133	Yes	0.202896	No		No
13	32962258	C	CT	intron_variant	MODIFIER	BRCA2	rs34184533				0.5703	-2.456	0.01304	Yes	No		No		Yes	0.187058	No		Yes	-0.129924
13	32976358	A	G	downstream_gene_variant	MODIFIER	BRCA2	rs10492397	19060906, 20339536, 20686565, 20860503	LDL cholesterol, HDL cholesterol, HDL cholesterol change with statins, Total cholesterol, Asthma		0.4738	-2.626	0.008633	Yes	Yes	0.0930104	Yes	0.225359	Yes	0.207255	No		No
13	32977496	A	C	downstream_gene_variant	MODIFIER	BRCA2	rs1207952	19060906, 20686565	LDL cholesterol, Total cholesterol		1.647	2.539	0.009855	Yes	Yes	-0.0561441	No		Yes	-0.232636	Yes	-0.116939	No
17	41259113	A	G	intron_variant	MODIFIER	BRCA1					8.776	1.952	0.05098	No	No		No		No		No		No
